# Supplementary material for: A primary cell wall cellulose-dependent defense mechanism against vascular pathogens revealed by time-resolved dual transcriptomics
Source: BMC Biol. 2021 Aug 17;19:161. doi: 10.1186/s12915-021-01100-6 (PMC8371875; doi:10.1186/s12915-021-01100-6)
Supplement: Supplementary file 1 — Additional file 1: Table S1. Overview of read counts mapping to Arabidopsis and Fo5176. (Sheet 1) Read mapping overview of sequencing libraries mapped to the Arabidopsis reference genome (TAIR10, [32]) or the Fo5176 reference genome [10]. (Sheet 2) Arabidopsis and Fo5176 mapped genes with ≥3 CPM (counts per million). Genes with < 3 CPM in all samples were excluded from differential gene expression analysis. (Sheet 3) Read mapping overview of sequencing libraries of ctl1-2 and WT (Col-0) mapped to the Arabidopsis reference genome (TAIR10, [32]) and overview of genes detected with CPM ≥ 3 compared to all genes used for analysis. [file 12915_2021_1100_MOESM1_ESM.xlsx]

## Sheet: Sheet 1
		Reads
Time and treatment	Replicate	Total	Mapped to Arabidopsis	Mapped to Fo5176
0 dpt mock	R1	4172749	3323378	14421
	R2	1608948	901036	4956
	R3	10315656	9466259	5306
	R4	6255127	5324143	532
0 dpt Fo	R1	3434524	2817061	75
	R2	1484177	1272937	2667
	R3	6076538	5554915	7106
	R4	8568236	7671576	7106
1 dpt mock	R1	938828	763759	3872
	R2	1322496	1144972	192
	R3	2867218	2569848	403
	R4	2681052	2353749	152
1 dpt Fo	R1	1446772	1177594	2219
	R2	1831512	1515121	2866
	R3	3669571	2775462	34440
	R4	2835392	2498702	3661
2 dpt mock	R1	2499352	2198520	89
	R2	1400868	919122	4160
	R3	2574134	2230931	993
	R4	2624011	2346497	6295
2 dpt Fo	R1	3252672	2695198	62589
	R2	1920269	1546836	76836
	R3	3027860	2617377	120851
	R4	2670621	1861050	402938
3 dpt mock	R1	7481605	6401856	2701
	R2	3153497	2706883	8630
	R3	4421868	3947118	354
	R4	2511121	2201049	440
3 dpt Fo	R1	8761418	6723023	1044126
	R2	2509154	875808	1258028
	R3	2453142	964908	1234262
	R4	2638257	892562	1270355
4 dpt mock	R1	7611959	6678410	3593
	R2	1653840	1507458	1799
	R3	16966424	15090262	96571				relative to total mapped reads
	R4	7397765	6518249	567		Mapped to Arabidopsis	Mapped to Fo5176	Mapped to Arabidopsis	Mapped to Fo5177
4 dpt Fo	R1	7818412	117821	6435213		0.0150697	0.823084	0.0179796	0.98202
	R2	1665417	248324	1091748		0.149106	0.65554	0.185306	0.814694
	R3	7869472	492527	6379419		0.062587	0.810654	0.0716721	0.928328
	R4	5626110	860825	3692493		0.153005	0.656314	0.189054	0.810946
6 dpt mock	R1	9486311	7966518	1314		0.0949421	0.736398	0.116003	0.883997
	R2	1512751	1393370	1012
	R3	19093368	17034988	57271
	R4	7910669	7208911	5803
6 dpt Fo	R1	9309349	176425	7549882		0.0189514	0.811	0.0228343	0.977166
	R2	1627816	31277	1233646		0.0192141	0.757853	0.0247264	0.975274
	R3	7264882	324350	5919629		0.0446463	0.814828	0.051946	0.948054
	R4	7705369	269851	5518028		0.0350212	0.716128	0.0466235	0.953377
in vitro Fo	R1	1715052	-	1447954		0.0294582	0.774952	0.0365326	0.963467
	R2	1688108	-	1289343

## Sheet: Sheet 2
		Arabidopsis		Fo5176					genes in genome (used reference for transcript mapping)	total genes with CPM≥3 in at least one condition	% of genes with CPM≥3 in at least 1 condition
Time and treatment	Replicate	genes with CPM≥3	% of genes in genome	genes with CPM≥3	% of genes in genome			Arabidopsis	33602	19614	58.3715
0 dpt mock	R1	14488	43.1165	-	-			Fo5176	19095	8793	46.0487
	R2	-	-	-	-
	R3	15318	45.5866	-	-
	R4	14996	44.6283	-	-
0 dpt Fo	R1	14342	42.682	-	-
	R2	14746	43.8843	-	-
	R3	15015	44.6848	-	-
	R4	14825	44.1194	-	-
1 dpt mock	R1	13684	40.7238	-	-
	R2	14517	43.2028	-	-
	R3	14849	44.1908	-	-
	R4	15231	45.3277	-	-
1 dpt Fo	R1	14119	42.0183	-	-
	R2	-	-	-	-
	R3	15091	44.911	-	-
	R4	14150	42.1106	-	-
2 dpt mock	R1	15238	45.3485	-	-
	R2	15609	46.4526	-	-
	R3	15401	45.8336	-	-
	R4	15442	45.9556	-	-
2 dpt Fo	R1	15071	44.8515	3097	16.2189
	R2	13345	39.7149	2644	13.8466
	R3	14553	43.3099	4131	21.6339
	R4	14098	41.9558	6010	31.4742
3 dpt mock	R1	15470	46.0389	-	-
	R2	14538	43.2653	-	-
	R3	15034	44.7414	-	-
	R4	14774	43.9676	-	-
3 dpt Fo	R1	-	-	8320	43.5716
	R2	13215	39.328	8551	44.7814
	R3	13957	41.5362	8183	42.8542
	R4	12475	37.1258	8568	44.8704
4 dpt mock	R1	15329	45.6193	-	-
	R2	15210	45.2652	-	-
	R3	15005	44.6551	-	-
	R4	14904	44.3545	-	-
4 dpt Fo	R1	-	-	8277	43.3464
	R2	13054	38.8489	9045	47.3684
	R3	12150	36.1586	8565	44.8547
	R4	11979	35.6497	8081	42.32
6 dpt mock	R1	15039	44.7563	-	-
	R2	14210	42.2891	-	-
	R3	15358	45.7056	-	-
	R4	15381	45.7741	-	-
6 dpt Fo	R1	11072	32.9504	9224	48.3058
	R2	-	-	9290	48.6515
	R3	12979	38.6257	8917	46.6981
	R4	11639	34.6378	7718	40.419
in vitro Fo	R1	-	-	7933	41.5449
	R2	-	-	7883	41.2831

## Sheet: Sheet 3
Sample	total read count	reads mapped to A. thaliana					genes in genome (used reference for transcript mapping)	total genes with CPM≥3	% of genes with CPM≥3
WT #1	13744082	12349081				A. thaliana	33602	19705	58.6423
WT #2	8607579	7556656
WT #3	6571007	6231019
ctl1-2 #1	7074692	6231019
ctl1-2 #2	7528937	6683311
ctl1-2 #3	8071990	7185864
