# Supplementary material for: A primary cell wall cellulose-dependent defense mechanism against vascular pathogens revealed by time-resolved dual transcriptomics
Source: BMC Biol. 2021 Aug 17;19:161. doi: 10.1186/s12915-021-01100-6 (PMC8371875; doi:10.1186/s12915-021-01100-6)
Supplement: Supplementary file 3 — Additional file 3: Table S2: Arabidopsis differentially expressed genes (DEGs) in response to Fo5176 infection over time. (Sheet 1) Significant DEGs in Arabidopsis roots upon infection with Fo5176 at different time points after treatment (dpt) with Fo5176 microconidia compared to mock-treated roots. Logarithmic fold-change (logFC) and corrected p-value (FDR) are presented in columns for each time point separately, gaps correspond to non-significant changes in gene expression at those time points. The genes are clustered based on their co-expression (Figure 2A). DEGs with the entry “no cluster” were not associated to a cluster by the clustering algorithm. Genes encoding proteins containing a CAZY-domain or related with plant cell wall biology are highlighted in yellow and orange, respectively. (Sheet 2) GO-enrichment analysis of the clusters from (Sheet 1). GO-ID: Gene ontology identifier, GO-term: Gene ontology descriptive term, Bonferroni-corrected p-value, % of associated genes: percentage of genes in that GO-term that are present in the analyzed cluster, No. of genes: absolute number of genes associated to the GO-term. [file 12915_2021_1100_MOESM3_ESM.xlsx]

## Sheet: Sheet 1
																										Color code
																										CAZY-domain
																										Cell wall related
	0 dpt		1 dpt		2 dpt		3dpt		4 dpt		6dpt
AGI	logFC_0dpt	FDR_0dpt	logFC_1dpt	FDR_1dpt	logFC_2dpt	FDR_2dpt	logFC_3dpt	FDR_3dpt	logFC_4dpt	FDR_4dpt	logFC_6dpt	FDR_6dpt	Symbol	Cluster	Gene description
AT1G01050							-1.93212	0.00603717					AtPPa1	Cluster 1	Soluble inorganic pyrophosphatase 1 [Source:UniProtKB/Swiss-Prot;Acc:Q93V56]
AT1G01110							-4.49404	0.00399297					IQD18	Cluster 1	IQ-domain 18 [Source:TAIR;Acc:AT1G01110]
AT1G01140									4.55838	0.000508688			CIPK9	Cluster 8	CBL-interacting serine/threonine-protein kinase 9 [Source:UniProtKB/Swiss-Prot;Acc:Q9MAM1]
AT1G01160									-1.34742	0.013494			GIF2	Cluster 6	GRF1-interacting factor 2 [Source:UniProtKB/Swiss-Prot;Acc:Q9MAL9]
AT1G01190							-9.32988	0.00013897	-3.83156	0.00842112	-10.0762	0.00914497	CYP78A8	Cluster 1	cytochrome P450, family 78, subfamily A, polypeptide 8 [Source:TAIR;Acc:AT1G01190]
AT1G01230									-1.39553	0.011452			-	Cluster 6	ORMDL family protein [Source:TAIR;Acc:AT1G01230]
AT1G01240											-2.97642	0.000382042	-	Cluster 2	unknown protein; INVOLVED IN: N-terminal protein myristoylation; EXPRESSED IN: 17 plant structures; EXPRESSED DURING: 11 growth stages; BEST Arabidopsis thaliana protein match is: unknown protein (TAIR:AT2G46550.1); Has 95 Blast hits to 78 proteins /.../species: Archae - 0; Bacteria - 2; Metazoa - 11; Fungi - 0; Plants - 80; Viruses - 0; Other Eukaryotes - 2 (source: NCBI BLink). [Source:TAIR;Acc…
AT1G01260									1.76842	0.00329941			JAM2	Cluster 3	Transcription factor bHLH13 [Source:UniProtKB/Swiss-Prot;Acc:Q9LNJ5]
AT1G01290									-2.46785	0.0187911			CNX3	Cluster 6	Cyclic pyranopterin monophosphate synthase accessory protein, mitochondrial [Source:UniProtKB/Swiss-Prot;Acc:Q39056]
AT1G01300							-3.53856	0.000142308	-4.54875	0.000966495			-	Cluster 1	Eukaryotic aspartyl protease family protein [Source:TAIR;Acc:AT1G01300]
AT1G01320							1.51345	0.0324899	1.75802	0.0145206			-	Cluster 8	Tetratricopeptide repeat (TPR)-like superfamily protein [Source:TAIR;Acc:AT1G01320]
AT1G01340					1.78624	0.0273796	2.86322	9.5222e-06	1.85077	0.00455488	1.83103	0.0207763	ACBK1	Cluster 3	Probable cyclic nucleotide-gated ion channel 10 [Source:UniProtKB/Swiss-Prot;Acc:Q9LNJ0]
AT1G01370							-6.74748	0.0120957					CENH3	Cluster 1	Histone H3-like centromeric protein HTR12 [Source:UniProtKB/Swiss-Prot;Acc:Q8RVQ9]
AT1G01430							-1.62735	0.00595462			-3.69227	0.00476334	TBL25	Cluster 2	Protein trichome birefringence-like 25 [Source:UniProtKB/Swiss-Prot;Acc:Q84JH9]
AT1G01470	2.0607	0.00538232											LEA14	no cluster	Probable desiccation-related protein LEA14 [Source:UniProtKB/Swiss-Prot;Acc:O03983]
AT1G01480							6.54795	7.49193e-10	8.90287	4.29577e-13	8.462	3.18812e-10	ACS2	Cluster 3	1-aminocyclopropane-1-carboxylate synthase 2 [Source:UniProtKB/Swiss-Prot;Acc:Q06402]
AT1G01490							1.73742	0.000126363	2.01113	6.37562e-06	2.18079	4.40261e-06	-	Cluster 4	Heavy metal transport/detoxification superfamily protein [Source:TAIR;Acc:AT1G01490]
AT1G01550							1.27579	0.00683245					BPS1	Cluster 7	Protein BPS1, chloroplastic [Source:UniProtKB/Swiss-Prot;Acc:Q9LMM6]
AT1G01560							6.48173	0.00310188	6.30291	0.000108419			ATMPK11	Cluster 3	Mitogen-activated protein kinase 11 [Source:UniProtKB/Swiss-Prot;Acc:Q9LMM5]
AT1G01580							-5.58187	0.0273507					ATFRO2	Cluster 5	Ferric reduction oxidase 2 [Source:UniProtKB/Swiss-Prot;Acc:P92949]
AT1G01670									1.94371	0.0455086			-	Cluster 2	U-box domain-containing protein 56 [Source:UniProtKB/Swiss-Prot;Acc:Q8GXQ7]
AT1G01680									5.29242	0.0198662			ATPUB54	no cluster	U-box domain-containing protein 54 [Source:UniProtKB/Swiss-Prot;Acc:Q9LQ92]
AT1G01710											1.83377	0.0129222	-	no cluster	Acyl-CoA thioesterase family protein [Source:TAIR;Acc:AT1G01710]
AT1G01720							2.98383	7.17078e-09	2.82147	1.95016e-08	2.61216	7.86551e-07	ANAC002	Cluster 3	NAC domain-containing protein 2 [Source:UniProtKB/Swiss-Prot;Acc:Q39013]
AT1G01730									1.09855	0.0255228			-	Cluster 4	unknown protein; FUNCTIONS IN: molecular_function unknown; INVOLVED IN: biological_process unknown; LOCATED IN: chloroplast; EXPRESSED IN: 23 plant structures; EXPRESSED DURING: 13 growth stages; Has 42 Blast hits to 42 proteins in 17 species: Archa /.../ Bacteria - 2; Metazoa - 5; Fungi - 1; Plants - 34; Viruses - 0; Other Eukaryotes - 0 (source: NCBI BLink). [Source:TAIR;Acc:AT1G01730]
AT1G01750							-4.90246	0.00028308	-3.82976	0.00765011			ADF11	Cluster 5	Actin-depolymerizing factor 10 [Source:UniProtKB/Swiss-Prot;Acc:Q9LQ81]
AT1G01770									1.46938	0.00781886	1.64097	0.00918872	-	Cluster 4	unknown protein; CONTAINS InterPro DOMAIN/s: Protein of unknown function DUF1446 (InterPro:IPR010839); Has 1597 Blast hits to 1509 proteins in 306 species: Archae - 4; Bacteria - 843; Metazoa - 22; Fungi - 131; Plants - 31; Viruses - 0; Other Eukary /.../ 566 (source: NCBI BLink). [Source:TAIR;Acc:AT1G01770]
AT1G01800									1.11534	0.0333205	1.38131	0.0122856	-	Cluster 4	NAD(P)-binding Rossmann-fold superfamily protein [Source:TAIR;Acc:AT1G01800]
AT1G01830									-1.80589	0.0250411			-	Cluster 2	ARM repeat superfamily protein [Source:TAIR;Acc:AT1G01830]
AT1G01960									-1.33331	0.0378712	-2.25481	0.00856498	EDA10	Cluster 2, Cluster 6	Brefeldin A-inhibited guanine nucleotide-exchange protein 3 [Source:UniProtKB/Swiss-Prot;Acc:Q9LPC5]
AT1G01990									1.57636	0.000386661			-	Cluster 4	unknown protein; Has 32 Blast hits to 32 proteins in 6 species: Archae - 0; Bacteria - 0; Metazoa - 0; Fungi - 0; Plants - 32; Viruses - 0; Other Eukaryotes - 0 (source: NCBI BLink). [Source:TAIR;Acc:AT1G01990]
AT1G02080											-2.49095	0.002501	-	Cluster 2	transcription regulators [Source:TAIR;Acc:AT1G02080]
AT1G02100											-1.66897	0.004482	SBI1	Cluster 2	Leucine carboxyl methyltransferase [Source:TAIR;Acc:AT1G02100]
AT1G02170									1.48456	0.000509309			ATMC1	Cluster 7	Metacaspase-1 [Source:UniProtKB/Swiss-Prot;Acc:Q7XJE6]
AT1G02180									-6.69691	0.0388029			-	Cluster 6	ferredoxin-related [Source:TAIR;Acc:AT1G02180]
AT1G02220							3.73885	9.23441e-06	4.25526	4.98851e-07			ANAC003	Cluster 8	NAC domain-containing protein 3 [Source:UniProtKB/Swiss-Prot;Acc:Q5PP28]
AT1G02310							3.78196	0.0067957	6.20556	2.10298e-06			MAN1	Cluster 8	Mannan endo-1,4-beta-mannosidase 1 [Source:UniProtKB/Swiss-Prot;Acc:Q9FZ29]
AT1G02335							-8.75265	0.000436684	-8.43772	0.00975508			GL22	Cluster 5	Germin-like protein subfamily 2 member 2 [Source:UniProtKB/Swiss-Prot;Acc:Q9FZ27]
AT1G02360									2.70591	0.00325881			-	Cluster 7	Chitinase family protein [Source:TAIR;Acc:AT1G02360]
AT1G02380							2.3271	0.0437258					-	no cluster	unknown protein; BEST Arabidopsis thaliana protein match is: unknown protein (TAIR:AT4G01960.1); Has 66 Blast hits to 66 proteins in 11 species: Archae - 0; Bacteria - 0; Metazoa - 0; Fungi - 0; Plants - 66; Viruses - 0; Other Eukaryotes - 0 (source /.../ BLink). [Source:TAIR;Acc:AT1G02380]
AT1G02400									2.06222	0.025923			ATGA2OX4	Cluster 7	Gibberellin 2-beta-dioxygenase 6 [Source:UniProtKB/Swiss-Prot;Acc:Q9FZ21]
AT1G02430							-7.48787	0.000685104	-7.27119	0.0130933			ARFD1B	Cluster 1, Cluster 5	ADP-ribosylation factor D1B [Source:TAIR;Acc:AT1G02430]
AT1G02460							-7.28077	0.00240953					-	Cluster 1	Pectin lyase-like superfamily protein [Source:TAIR;Acc:AT1G02460]
AT1G02570									2.20224	0.0395583			-	Cluster 8	unknown protein; BEST Arabidopsis thaliana protein match is: unknown protein (TAIR:AT1G02575.1); Has 108 Blast hits to 55 proteins in 6 species: Archae - 0; Bacteria - 0; Metazoa - 0; Fungi - 0; Plants - 108; Viruses - 0; Other Eukaryotes - 0 (sourc /.../I BLink). [Source:TAIR;Acc:AT1G02570]
AT1G02580									4.53821	0.0369339			EMB173	no cluster	Histone-lysine N-methyltransferase MEDEA [Source:UniProtKB/Swiss-Prot;Acc:O65312]
AT1G02610							1.61325	0.00491099	1.24045	0.0471138			-	Cluster 3	RING/FYVE/PHD zinc finger superfamily protein [Source:TAIR;Acc:AT1G02610]
AT1G02660							3.11397	5.89411e-05	5.05307	3.46683e-09			-	Cluster 8	alpha/beta-Hydrolases superfamily protein [Source:TAIR;Acc:AT1G02660]
AT1G02690							-2.29571	0.0018579	-2.06514	0.0278977			IMPA-6	Cluster 2	Importin subunit alpha-6 [Source:UniProtKB/Swiss-Prot;Acc:Q9FWY7]
AT1G02720							-3.49032	0.000777674					GATL5	Cluster 1	Probable galacturonosyltransferase-like 5 [Source:UniProtKB/Swiss-Prot;Acc:Q9FWY9]
AT1G02730					-2.19266	0.0487279	-8.74553	0.000539217	-8.29961	0.0141621			ATCSLD5	Cluster 1	Cellulose synthase-like protein D5 [Source:UniProtKB/Swiss-Prot;Acc:Q9SRW9]
AT1G02750							1.54688	0.00184724					-	Cluster 8	Protein DEHYDRATION-INDUCED 19 homolog 2 [Source:UniProtKB/Swiss-Prot;Acc:Q8GWK1]
AT1G02780							-1.1433	0.0339878	-1.26117	0.014651			emb2386	Cluster 1	60S ribosomal protein L19-1 [Source:UniProtKB/Swiss-Prot;Acc:Q9SRX2]
AT1G02850							1.53367	0.0224866					BGLU11	no cluster	Beta-glucosidase 11 [Source:UniProtKB/Swiss-Prot;Acc:B3H5Q1]
AT1G02870									-2.91326	4.6791e-05			-	Cluster 6	FUNCTIONS IN: molecular_function unknown; INVOLVED IN: biological_process unknown; EXPRESSED IN: 23 plant structures; EXPRESSED DURING: 13 growth stages; CONTAINS InterPro DOMAIN/s: Ribosome biogenesis protein Nop16 (InterPro:IPR019002); Has 104 Bla /.../s to 104 proteins in 57 species: Archae - 0; Bacteria - 0; Metazoa - 0; Fungi - 63; Plants - 35; Viruses - 0; Other Eukaryotes - 6 (source: NCBI…
AT1G02890							2.07293	0.000875302	2.25098	0.000461735			-	Cluster 3	AAA-type ATPase family protein [Source:TAIR;Acc:AT1G02890]
AT1G02900									-1.43211	0.0356338			ATRALF1	no cluster	Protein RALF-like 1 [Source:UniProtKB/Swiss-Prot;Acc:Q9SRY3]
AT1G02920							4.72806	0.00370258	6.14055	0.000304417			ATGST11	Cluster 8	Glutathione S-transferase F7 [Source:UniProtKB/Swiss-Prot;Acc:Q9SRY5]
AT1G02930							7.75561	4.93995e-05	8.53385	1.57961e-05	4.97281	0.00595226	ATGST1	Cluster 3	Glutathione S-transferase F6 [Source:UniProtKB/Swiss-Prot;Acc:P42760]
AT1G02950							-1.78491	0.00940713	-3.08427	0.00175439			ATGSTF4	Cluster 5	Glutathione S-transferase F4 [Source:UniProtKB/Swiss-Prot;Acc:Q84TK0]
AT1G02960									-1.48053	0.0327357			-	Cluster 2	unknown protein; BEST Arabidopsis thaliana protein match is: unknown protein (TAIR:AT1G02965.1); Has 83 Blast hits to 82 proteins in 37 species: Archae - 0; Bacteria - 2; Metazoa - 20; Fungi - 7; Plants - 29; Viruses - 0; Other Eukaryotes - 25 (sour /.../BI BLink). [Source:TAIR;Acc:AT1G02960]
AT1G03070							2.51954	0.00218036	2.5687	0.00502273			AtLFG4	Cluster 8	Bax inhibitor-1 family protein [Source:TAIR;Acc:AT1G03070]
AT1G03090							2.62123	6.0088e-06	2.2672	6.43222e-05	2.7217	1.17723e-05	MCCA	Cluster 4	Methylcrotonoyl-CoA carboxylase subunit alpha, mitochondrial [Source:UniProtKB/Swiss-Prot;Acc:Q42523]
AT1G03220							3.61938	2.09803e-08	4.59374	7.42344e-11	2.17108	0.000691939	-	Cluster 3, Cluster 8	Eukaryotic aspartyl protease family protein [Source:TAIR;Acc:AT1G03220]
AT1G03260									-2.88195	0.0208638			-	Cluster 6	SNARE associated Golgi protein family [Source:TAIR;Acc:AT1G03260]
AT1G03310							-3.01408	0.0194463	-6.46807	0.0410595			AtBE2	Cluster 6	Isoamylase 2, chloroplastic [Source:UniProtKB/Swiss-Prot;Acc:Q8L735]
AT1G03370							1.20663	0.0244427	1.19185	0.035984			-	Cluster 7	C2 and GRAM domain-containing protein At1g03370 [Source:UniProtKB/Swiss-Prot;Acc:Q9ZVT9]
AT1G03420							-1.52764	0.042741					Sadhu4-2	Cluster 1	transposable element gene [Source:TAIR;Acc:AT1G03420]
AT1G03470									-1.75926	0.032553	-3.27155	0.024836	NET3A	Cluster 2	Protein NETWORKED 3A [Source:UniProtKB/Swiss-Prot;Acc:Q66GR8]
AT1G03530									-3.5055	0.00194723	-3.10716	0.0371053	ATNAF1	Cluster 6	nuclear assembly factor 1 [Source:TAIR;Acc:AT1G03530]
AT1G03550											-2.25787	0.0453998	AtSCAMP4	Cluster 2	Secretory carrier-associated membrane protein 2 [Source:UniProtKB/Swiss-Prot;Acc:Q9LR68]
AT1G03560									-2.80858	0.0255931			-	Cluster 6	Pentatricopeptide repeat-containing protein At1g03560, mitochondrial [Source:UniProtKB/Swiss-Prot;Acc:Q9LR67]
AT1G03590									1.41832	0.01858			-	no cluster	Probable protein phosphatase 2C 1 [Source:UniProtKB/Swiss-Prot;Acc:Q9LR65]
AT1G03610							2.67914	5.0615e-07	2.07617	7.37466e-05	2.33475	4.23832e-05	-	Cluster 3	Protein of unknown function (DUF789) [Source:TAIR;Acc:AT1G03610]
AT1G03687							-2.44164	0.028409					-	Cluster 2	DTW domain-containing protein [Source:TAIR;Acc:AT1G03687]
AT1G03740							1.56772	0.00400257	1.5348	0.00509061	1.38797	0.0327069	-	Cluster 3	Protein kinase superfamily protein [Source:TAIR;Acc:AT1G03740]
AT1G03790							3.75153	0.00305646					AtTZF4	Cluster 7	Zinc finger CCCH domain-containing protein 2 [Source:UniProtKB/Swiss-Prot;Acc:Q9ZWA1]
AT1G03830							-3.45769	0.000329733	-3.19532	0.00912992			-	Cluster 5	guanylate-binding family protein [Source:TAIR;Acc:AT1G03830]
AT1G03840							-2.38635	0.00612383	-2.84627	0.0210033	-8.21303	0.0487471	MGP	Cluster 2	Zinc finger protein MAGPIE [Source:UniProtKB/Swiss-Prot;Acc:Q9ZWA6]
AT1G03870					-2.08873	0.00476419	-3.8037	2.01152e-06	-5.6845	4.37616e-07	-1.91455	0.0373624	FLA9	Cluster 5	Fasciclin-like arabinogalactan protein 9 [Source:UniProtKB/Swiss-Prot;Acc:Q9ZWA8]
AT1G03905									1.85786	0.0103189	2.12668	0.0295361	ABCI19	no cluster	ABC transporter I family member 19 [Source:UniProtKB/Swiss-Prot;Acc:Q3EDJ0]
AT1G04000									1.68409	0.00526396			-	Cluster 7	unknown protein; BEST Arabidopsis thaliana protein match is: unknown protein (TAIR:AT5G44060.1); Has 62 Blast hits to 62 proteins in 10 species: Archae - 0; Bacteria - 0; Metazoa - 0; Fungi - 0; Plants - 62; Viruses - 0; Other Eukaryotes - 0 (source /.../ BLink). [Source:TAIR;Acc:AT1G04000]
AT1G04010							-2.59905	0.00922644					ATPSAT1	no cluster	Phospholipid--sterol O-acyltransferase [Source:UniProtKB/Swiss-Prot;Acc:Q4VCM1]
AT1G04020							-6.87303	0.0118372					ATBARD1	Cluster 1	BRCA1-associated RING domain protein 1 [Source:UniProtKB/Swiss-Prot;Acc:F4I443]
AT1G04040					-1.42858	0.0181025	-1.25753	0.0243747					-	no cluster	HAD superfamily, subfamily IIIB acid phosphatase [Source:TAIR;Acc:AT1G04040]
AT1G04050									-6.61393	0.0262536			SDG13	Cluster 6	Histone-lysine N-methyltransferase SUVR1 [Source:UniProtKB/Swiss-Prot;Acc:Q946J2]
AT1G04070									-1.62738	0.034236			ATTOM22-I	Cluster 6	Mitochondrial import receptor subunit TOM9-1 [Source:UniProtKB/Swiss-Prot;Acc:O64497]
AT1G04100							4.02915	7.99194e-09	3.80957	4.92621e-08	2.53855	0.0221862	IAA10	Cluster 3	Auxin-responsive protein IAA10 [Source:UniProtKB/Swiss-Prot;Acc:Q38828]
AT1G04140											-1.38813	0.0444792	-	Cluster 2	Transducin family protein / WD-40 repeat family protein [Source:TAIR;Acc:AT1G04140]
AT1G04170									-1.23647	0.00619455			EIF2 GAMMA	Cluster 6	eukaryotic translation initiation factor 2 gamma subunit [Source:TAIR;Acc:AT1G04170]
AT1G04190							-1.29632	0.0221543	-2.09666	0.00144941			TPR3	Cluster 6	Tetratricopeptide repeat (TPR)-like superfamily protein [Source:TAIR;Acc:AT1G04190]
AT1G04220							-6.17892	0.0319322					KCS2	Cluster 1	3-ketoacyl-CoA synthase 17 [Source:UniProtKB/Swiss-Prot;Acc:Q5XEP9]
AT1G04240					-1.57908	0.0442065	-8.62522	4.1532e-06	-2.92983	0.00655548	-8.27694	0.0204899	IAA3	Cluster 1	Auxin-responsive protein IAA3 [Source:UniProtKB/Swiss-Prot;Acc:Q38822]
AT1G04250							-3.60563	8.40778e-08	-4.60366	6.41279e-08	-2.63683	0.00158027	AXR3	Cluster 5	Auxin-responsive protein IAA17 [Source:UniProtKB/Swiss-Prot;Acc:P93830]
AT1G04260											2.02143	8.66291e-05	MPI7	Cluster 4	PRA1 family protein D [Source:UniProtKB/Swiss-Prot;Acc:P93829]
AT1G04280									1.53251	0.00779177			-	Cluster 4	P-loop containing nucleoside triphosphate hydrolases superfamily protein [Source:TAIR;Acc:AT1G04280]
AT1G04300							1.40903	0.0251245					-	Cluster 4	TRAF-like superfamily protein [Source:TAIR;Acc:AT1G04300]
AT1G04350							1.86161	0.00639209	1.90381	0.00635081	2.12094	0.015107	-	Cluster 4	1-aminocyclopropane-1-carboxylate oxidase homolog 6 [Source:UniProtKB/Swiss-Prot;Acc:P93824]
AT1G04425							-6.60719	0.0300679					-	Cluster 5	other RNA [Source:TAIR;Acc:AT1G04425]
AT1G04550							-1.67558	0.000702928	-1.4175	0.0129603	-2.50439	0.00664327	BDL	Cluster 2	Auxin-responsive protein IAA12 [Source:UniProtKB/Swiss-Prot;Acc:Q38830]
AT1G04610							-4.55774	0.0095817					YUC3	Cluster 1	Probable indole-3-pyruvate monooxygenase YUCCA3 [Source:UniProtKB/Swiss-Prot;Acc:O23024]
AT1G04630									-1.20146	0.015553			MEE4	Cluster 2	NADH dehydrogenase [ubiquinone] 1 alpha subcomplex subunit 13-A [Source:UniProtKB/Swiss-Prot;Acc:Q8RWA7]
AT1G04680					-1.72058	0.0278143	-10.4896	1.01644e-07	-3.01081	0.00254945	-2.75122	0.0381931	-	Cluster 1	Probable pectate lyase 1 [Source:UniProtKB/Swiss-Prot;Acc:Q940Q1]
AT1G04780									1.27137	0.00883807			-	Cluster 8	Ankyrin repeat family protein [Source:TAIR;Acc:AT1G04780]
AT1G04820							-2.43994	2.73781e-05	-2.6473	1.1528e-05	-1.63054	0.0165951	TOR2	Cluster 5	Tubulin alpha-4 chain [Source:UniProtKB/Swiss-Prot;Acc:Q0WV25]
AT1G04870							-1.55225	0.0225916					ATPRMT10	Cluster 2	Protein arginine N-methyltransferase PRMT10 [Source:UniProtKB/Swiss-Prot;Acc:Q9MAT5]
AT1G04900							-2.0686	0.000629284	-2.29329	0.00115255			-	Cluster 6	Protein of unknown function (DUF185) [Source:TAIR;Acc:AT1G04900]
AT1G04910									-2.803	0.0198595			-	Cluster 6	Uncharacterized protein At1g04910 [Source:UniProtKB/Swiss-Prot;Acc:Q8W486]
AT1G04940									-2.25313	0.0459447			atTIC20	Cluster 6	Protein TIC 20-I, chloroplastic [Source:UniProtKB/Swiss-Prot;Acc:Q8GZ79]
AT1G04950							-1.49616	0.00223188	-1.89892	0.0015453	-2.12892	0.0120534	ATTAF6	Cluster 2	Transcription initiation factor TFIID subunit 6 [Source:UniProtKB/Swiss-Prot;Acc:Q9MAU3]
AT1G04960							1.77524	1.8282e-05	1.60895	0.000191221			-	Cluster 8	Protein of unknown function (DUF1664) [Source:TAIR;Acc:AT1G04960]
AT1G04980											-8.62187	0.00791318	ATPDI10	Cluster 7	Protein disulfide-isomerase like 2-2 [Source:UniProtKB/Swiss-Prot;Acc:Q9MAU6]
AT1G04985							1.12024	0.0191546					-	no cluster	unknown protein; Has 37 Blast hits to 37 proteins in 11 species: Archae - 0; Bacteria - 0; Metazoa - 0; Fungi - 0; Plants - 37; Viruses - 0; Other Eukaryotes - 0 (source: NCBI BLink). [Source:TAIR;Acc:AT1G04985]
AT1G05010							2.32509	0.000781698	1.87496	0.0145387			ACO4	no cluster	1-aminocyclopropane-1-carboxylate oxidase 4 [Source:UniProtKB/Swiss-Prot;Acc:Q06588]
AT1G05030											-7.71857	0.0483365	-	Cluster 2	Probable plastidic glucose transporter 1 [Source:UniProtKB/Swiss-Prot;Acc:Q0WVE9]
AT1G05100							3.63738	0.000453287	3.15621	0.00372814			MAPKKK18	Cluster 8	mitogen-activated protein kinase kinase kinase 18 [Source:TAIR;Acc:AT1G05100]
AT1G05205							-1.31612	0.0219931	-1.92489	0.00457649			-	no cluster	unknown protein; Has 44 Blast hits to 44 proteins in 16 species: Archae - 0; Bacteria - 0; Metazoa - 0; Fungi - 0; Plants - 44; Viruses - 0; Other Eukaryotes - 0 (source: NCBI BLink). [Source:TAIR;Acc:AT1G05205]
AT1G05210					-1.97855	0.0235884	-2.15106	0.0188715					-	no cluster	Transmembrane protein 97, predicted [Source:TAIR;Acc:AT1G05210]
AT1G05220							-2.84043	0.0347075					-	Cluster 1	Transmembrane protein 97, predicted [Source:TAIR;Acc:AT1G05220]
AT1G05240					-7.90091	0.0329231							-	Cluster 1	Peroxidase 1 [Source:UniProtKB/Swiss-Prot;Acc:P0DI10]
AT1G05260					-1.86955	0.0207277	-2.82228	0.000127329	-3.38997	4.09989e-05	-1.86495	0.0370944	RCI3	Cluster 1	Peroxidase 3 [Source:UniProtKB/Swiss-Prot;Acc:O23044]
AT1G05300									-8.43998	0.00209756	-8.59894	0.0314332	ZIP5	Cluster 6	Zinc transporter 5 [Source:UniProtKB/Swiss-Prot;Acc:O23039]
AT1G05310							-6.61405	0.0152305					-	Cluster 1	Probable pectinesterase 8 [Source:UniProtKB/Swiss-Prot;Acc:O23038]
AT1G05320							-2.11304	0.00522654	-2.80738	0.00311943			-	Cluster 6	FUNCTIONS IN: molecular_function unknown; INVOLVED IN: biological_process unknown; LOCATED IN: cellular_component unknown; EXPRESSED IN: fruit, egg cell; CONTAINS InterPro DOMAIN/s: Prefoldin (InterPro:IPR009053); BEST Arabidopsis thaliana protein m /.../s: unknown protein (TAIR:AT2G32240.1); Has 267650 Blast hits to 119772 proteins in 3899 species: Archae - 3706; Bacteria - 62589; Metazoa - 1065…
AT1G05360							-5.85264	0.0326369					KMS2	Cluster 5	Vacuole membrane protein KMS2 [Source:UniProtKB/Swiss-Prot;Acc:F4I8Q7]
AT1G05385									1.23177	0.0166426	1.59343	0.0046773	LPA19	Cluster 4	Photosystem II D1 precursor processing protein PSB27-H2, chloroplastic [Source:UniProtKB/Swiss-Prot;Acc:Q9ZVZ9]
AT1G05460							-2.11134	0.00908585	-2.82316	0.00838413			SDE3	Cluster 6	Probable RNA helicase SDE3 [Source:UniProtKB/Swiss-Prot;Acc:Q8GYD9]
AT1G05500							-1.28646	0.0319701					ATSYTE	no cluster	Synaptotagmin-5 [Source:UniProtKB/Swiss-Prot;Acc:Q8L706]
AT1G05570							-1.40925	0.00360191	-1.75791	0.000302463	-1.38631	0.0199385	ATGSL06	no cluster	Callose synthase 1 [Source:UniProtKB/Swiss-Prot;Acc:Q9AUE0]
AT1G05575							1.82336	0.0356765					-	no cluster	unknown protein; FUNCTIONS IN: molecular_function unknown; INVOLVED IN: anaerobic respiration; LOCATED IN: endomembrane system; EXPRESSED IN: 17 plant structures; EXPRESSED DURING: 9 growth stages; BEST Arabidopsis thaliana protein match is: unknown /.../in (TAIR:AT2G31945.1); Has 63 Blast hits to 63 proteins in 10 species: Archae - 0; Bacteria - 0; Metazoa - 0; Fungi - 0; Plants - 63; Viruses - …
AT1G05590							-4.05008	0.00432196	-7.58796	0.0134866			ATHEX3	Cluster 1	Beta-hexosaminidase 2 [Source:UniProtKB/Swiss-Prot;Acc:Q9SYK0]
AT1G05600							-1.98094	0.000929303	-4.55518	1.36213e-05	-2.17737	0.0436778	EMB3101	Cluster 6	Pentatricopeptide repeat-containing protein At1g05600 [Source:UniProtKB/Swiss-Prot;Acc:Q9SYK1]
AT1G05660					-2.51427	0.0157219	-6.61964	0.00299181					-	Cluster 1	Pectin lyase-like superfamily protein [Source:TAIR;Acc:AT1G05660]
AT1G05675							8.9181	2.84976e-07	8.05032	2.92694e-06	6.44399	0.00432104	-	Cluster 3	UDP-glycosyltransferase 74E1 [Source:UniProtKB/Swiss-Prot;Acc:P0C7P7]
AT1G05720									-1.43538	0.0324877			-	Cluster 5	selenoprotein family protein [Source:TAIR;Acc:AT1G05720]
AT1G05840									1.08062	0.0412079			-	no cluster	Eukaryotic aspartyl protease family protein [Source:TAIR;Acc:AT1G05840]
AT1G05850							-1.62321	0.000391285	-1.3165	0.00704236			ATCTL1	Cluster 1	Chitinase-like protein 1 [Source:UniProtKB/Swiss-Prot;Acc:Q9MA41]
AT1G05880									4.10463	0.0140902			ARI12	no cluster	Probable E3 ubiquitin-protein ligase ARI12 [Source:UniProtKB/Swiss-Prot;Acc:Q84RQ9]
AT1G05940									-1.15029	0.0454638			CAT9	Cluster 6	Cationic amino acid transporter 9, chloroplastic [Source:UniProtKB/Swiss-Prot;Acc:Q9C5D6]
AT1G06000									-1.99602	0.00538926	-3.59614	0.00364585	-	Cluster 2	UDP-glycosyltransferase 89C1 [Source:UniProtKB/Swiss-Prot;Acc:Q9LNE6]
AT1G06010									-1.56065	0.0221851			-	Cluster 5	unknown protein; Has 25 Blast hits to 25 proteins in 9 species: Archae - 0; Bacteria - 0; Metazoa - 0; Fungi - 0; Plants - 25; Viruses - 0; Other Eukaryotes - 0 (source: NCBI BLink). [Source:TAIR;Acc:AT1G06010]
AT1G06080							-4.33105	0.000304157	-8.58464	0.00236052			ADS1	Cluster 1	Delta-9 acyl-lipid desaturase 1 [Source:UniProtKB/Swiss-Prot;Acc:O65797]
AT1G06090					-1.62709	0.00923019	-9.64408	1.12284e-08	-5.20214	2.80427e-06	-3.64659	0.00725997	-	Cluster 1	Delta-9 desaturase-like 1 protein [Source:UniProtKB/Swiss-Prot;Acc:Q9LND9]
AT1G06120					-2.79428	0.0333186	-6.88662	0.00600617	-6.96221	0.0318646			-	Cluster 5	Delta-9 desaturase-like 3 protein [Source:UniProtKB/Swiss-Prot;Acc:Q9FPD5]
AT1G06135							5.20727	0.0153355	8.10209	2.02264e-06	5.91401	0.0210404	-	Cluster 4	unknown protein; FUNCTIONS IN: molecular_function unknown; INVOLVED IN: biological_process unknown; LOCATED IN: endomembrane system; BEST Arabidopsis thaliana protein match is: unknown protein (TAIR:AT2G31345.1); Has 35333 Blast hits to 34131 protei /.../2444 species: Archae - 798; Bacteria - 22429; Metazoa - 974; Fungi - 991; Plants - 531; Viruses - 0; Other Eukaryotes - 9610 (source: NCBI BLink…
AT1G06137							7.13935	0.000373409	9.10577	1.52276e-06			-	Cluster 8	unknown protein; FUNCTIONS IN: molecular_function unknown; INVOLVED IN: biological_process unknown; LOCATED IN: endomembrane system; BEST Arabidopsis thaliana protein match is: unknown protein (TAIR:AT1G06135.1); Has 30201 Blast hits to 17322 protei /.../780 species: Archae - 12; Bacteria - 1396; Metazoa - 17338; Fungi - 3422; Plants - 5037; Viruses - 0; Other Eukaryotes - 2996 (source: NCBI BLin…
AT1G06160					2.97328	0.00263378	1.77854	0.0299323					ERF94/ORA59	no cluster	Ethylene-responsive transcription factor ERF094 [Source:UniProtKB/Swiss-Prot;Acc:Q9LND1]
AT1G06180							1.77464	0.00170262					ATMYB13	Cluster 7	myb domain protein 13 [Source:TAIR;Acc:AT1G06180]
AT1G06190											1.29104	0.0371306	RHON1	no cluster	Rho-N domain-containing protein 1, chloroplastic [Source:UniProtKB/Swiss-Prot;Acc:Q94K75]
AT1G06210											-1.95401	0.0437676	-	Cluster 2	ENTH/VHS/GAT family protein [Source:TAIR;Acc:AT1G06210]
AT1G06220									-1.854	0.00309852			CLO	Cluster 6	Ribosomal protein S5/Elongation factor G/III/V family protein [Source:TAIR;Acc:AT1G06220]
AT1G06330							-6.67663	0.0169687					-	Cluster 5	Heavy metal transport/detoxification superfamily protein [Source:TAIR;Acc:AT1G06330]
AT1G06380									-1.57363	0.0483717			-	Cluster 2	Ribosomal protein L1p/L10e family [Source:TAIR;Acc:AT1G06380]
AT1G06520											-8.44395	0.0236604	ATGPAT1	Cluster 2	Glycerol-3-phosphate acyltransferase 1 [Source:UniProtKB/Swiss-Prot;Acc:Q9SHJ5]
AT1G06530									-1.67156	0.00131283	-1.34218	0.0400591	PMD2	Cluster 6	Peroxisomal and mitochondrial division factor 2 [Source:UniProtKB/Swiss-Prot;Acc:Q9SHJ6]
AT1G06550							1.29117	0.0151916					-	Cluster 8	3-hydroxyisobutyryl-CoA hydrolase-like protein 5 [Source:UniProtKB/Swiss-Prot;Acc:Q9SHJ8]
AT1G06570							2.93263	2.09803e-08	2.22006	7.59157e-06	2.38726	8.17264e-06	HPD	Cluster 4	phytoene desaturation 1 [Source:TAIR;Acc:AT1G06570]
AT1G06590							1.25449	0.0386554					-	no cluster	Anaphase-promoting complex subunit 5 [Source:UniProtKB/Swiss-Prot;Acc:Q8H1U4]
AT1G06620									1.72199	0.0218878			-	Cluster 7	1-aminocyclopropane-1-carboxylate oxidase homolog 1 [Source:UniProtKB/Swiss-Prot;Acc:Q84MB3]
AT1G06640							-1.39754	0.00522281	-1.17078	0.0353268			-	Cluster 5	1-aminocyclopropane-1-carboxylate oxidase homolog 2 [Source:UniProtKB/Swiss-Prot;Acc:Q9C5K7]
AT1G06650							1.32785	0.0319275	1.35082	0.0309287			-	Cluster 3	1-aminocyclopropane-1-carboxylate oxidase homolog 3 [Source:UniProtKB/Swiss-Prot;Acc:Q8H1S4]
AT1G06720									-2.35721	0.00831685			-	Cluster 6	P-loop containing nucleoside triphosphate hydrolases superfamily protein [Source:TAIR;Acc:AT1G06720]
AT1G06740									-1.80239	0.0276724			MUG3	Cluster 6	transposable element gene [Source:TAIR;Acc:AT1G06740]
AT1G06750									-7.57831	0.0171809			-	Cluster 6	P-loop containing nucleoside triphosphate hydrolases superfamily protein [Source:TAIR;Acc:AT1G06750]
AT1G06790							-2.02919	0.0124554	-8.21406	0.000272873			-	Cluster 5	RNA polymerase Rpb7 N-terminal domain-containing protein [Source:TAIR;Acc:AT1G06790]
AT1G06800							3.23685	1.05694e-06	3.26022	1.28729e-06	1.94272	0.0430504	PLA-I{gamma}1	Cluster 3	Phospholipase A1-Igamma1, chloroplastic [Source:UniProtKB/Swiss-Prot;Acc:Q941F1]
AT1G06840							1.45675	0.0091959					-	Cluster 7	Probable LRR receptor-like serine/threonine-protein kinase At1g06840 [Source:UniProtKB/Swiss-Prot;Acc:C0LGD7]
AT1G06850							-1.4837	0.0288736					AtbZIP52	Cluster 2	basic leucine-zipper 52 [Source:TAIR;Acc:AT1G06850]
AT1G06870											-8.32383	0.0104053	Plsp2A	Cluster 2	Probable thylakoidal processing peptidase 2, chloroplastic [Source:UniProtKB/Swiss-Prot;Acc:Q9M9Z2]
AT1G06910									-2.75138	0.0385472			TRFL7	Cluster 2	TRF-like 7 [Source:TAIR;Acc:AT1G06910]
AT1G06960							-1.58767	0.0145768					-	Cluster 5	U2 small nuclear ribonucleoprotein B'' 2 [Source:UniProtKB/Swiss-Prot;Acc:Q8H1S6]
AT1G07000							2.31315	4.71274e-06	2.95501	1.30185e-08	1.84185	0.00262689	ATEXO70B2	Cluster 3	exocyst subunit exo70 family protein B2 [Source:TAIR;Acc:AT1G07000]
AT1G07040							2.28184	1.05472e-05	2.02709	0.000122096	1.94281	0.00158027	-	Cluster 3	unknown protein; INVOLVED IN: biological_process unknown; LOCATED IN: chloroplast; EXPRESSED IN: 24 plant structures; EXPRESSED DURING: 14 growth stages; BEST Arabidopsis thaliana protein match is: unknown protein (TAIR:AT1G27030.1); Has 540 Blast h /.../ 538 proteins in 187 species: Archae - 0; Bacteria - 333; Metazoa - 0; Fungi - 0; Plants - 67; Viruses - 0; Other Eukaryotes - 140 (source: NCBI…
AT1G07070							-1.8285	0.00349372					-	Cluster 2	60S ribosomal protein L35a-1 [Source:UniProtKB/Swiss-Prot;Acc:Q9LMK0]
AT1G07110							-3.91596	0.00505062	-3.86445	0.0110271	-4.41742	0.0251432	ATF2KP	no cluster	6-phosphofructo-2-kinase/fructose-2,6-bisphosphatase [Source:UniProtKB/Swiss-Prot;Acc:Q9MB58]
AT1G07128							2.73623	2.49884e-07	2.26669	1.22229e-05	1.71109	0.00823698	-	Cluster 3	Potential natural antisense gene, locus overlaps with AT1G07130 [Source:TAIR;Acc:AT1G07128]
AT1G07135							4.50474	0.00464893	5.30377	0.00121436			-	Cluster 3	glycine-rich protein [Source:TAIR;Acc:AT1G07135]
AT1G07150					1.74961	0.0235527	4.63344	1.07954e-11	3.35175	2.15534e-08	2.90918	1.95504e-05	MAPKKK13	Cluster 3	mitogen-activated protein kinase kinase kinase 13 [Source:TAIR;Acc:AT1G07150]
AT1G07160									5.04964	0.000447322			-	Cluster 8	Probable protein phosphatase 2C 2 [Source:UniProtKB/Swiss-Prot;Acc:Q8RX37]
AT1G07300							-1.61917	0.00136831	-2.08209	0.000847726			-	Cluster 6	josephin protein-related [Source:TAIR;Acc:AT1G07300]
AT1G07320									-1.50697	0.0177768			EMB2784	Cluster 6	50S ribosomal protein L4, chloroplastic [Source:UniProtKB/Swiss-Prot;Acc:O50061]
AT1G07350									1.81011	0.00243643	2.48805	0.000102928	SR45a	Cluster 4	Serine/arginine-rich splicing factor SR45a [Source:UniProtKB/Swiss-Prot;Acc:Q84TH4]
AT1G07370					-2.22085	0.0191174	-2.81882	0.00751744	-3.57523	0.0296765			ATPCNA1	no cluster	Proliferating cellular nuclear antigen 1 [Source:UniProtKB/Swiss-Prot;Acc:Q9M7Q7]
AT1G07400							8.29729	7.82568e-11	8.32124	3.56363e-11	7.18585	5.34464e-09	-	Cluster 3	17.8 kDa class I heat shock protein [Source:UniProtKB/Swiss-Prot;Acc:Q9LNW0]
AT1G07410							3.55163	0.00651169					ATRAB-A2B	no cluster	Ras-related protein RABA2b [Source:UniProtKB/Swiss-Prot;Acc:Q9LNW1]
AT1G07420							-1.20881	0.0432423	-1.67295	0.0101548			ATSMO1	Cluster 6	Methylsterol monooxygenase 2-2 [Source:UniProtKB/Swiss-Prot;Acc:Q8VWZ8]
AT1G07480									1.09379	0.0454918			-	Cluster 7	Transcription factor IIA, alpha/beta subunit [Source:TAIR;Acc:AT1G07480]
AT1G07550							-2.85175	0.0170905	-3.53925	0.0265349			-	Cluster 6	Probable LRR receptor-like serine/threonine-protein kinase At1g07550 [Source:UniProtKB/Swiss-Prot;Acc:C0LGD8]
AT1G07590							-1.18545	0.0413696	-1.4976	0.00530868			-	Cluster 5	Pentatricopeptide repeat-containing protein At1g07590, mitochondrial [Source:UniProtKB/Swiss-Prot;Acc:Q940Q2]
AT1G07600									-2.53368	0.0103151			ATMT-2	Cluster 6	Metallothionein-like protein 1A [Source:UniProtKB/Swiss-Prot;Acc:P43392]
AT1G07610							-2.10003	0.00106117	-2.49875	0.000133952			MT1C	Cluster 5	Metallothionein-like protein 1C [Source:UniProtKB/Swiss-Prot;Acc:Q38804]
AT1G07615									-1.66528	0.0106921			-	Cluster 6	Probable GTP-binding protein OBGM, mitochondrial [Source:UniProtKB/Swiss-Prot;Acc:F4HSD4]
AT1G07620							1.78325	0.00668857	2.66264	7.93172e-05			ATOBGM	Cluster 7	Protein TRM32 [Source:UniProtKB/Swiss-Prot;Acc:F4HSD5]
AT1G07660											-2.07337	0.00283533	-	Cluster 2	Histone H4 [Source:UniProtKB/Swiss-Prot;Acc:P59259]
AT1G07670											-1.97954	0.0415433	ATECA4	Cluster 7	Calcium-transporting ATPase 4, endoplasmic reticulum-type [Source:UniProtKB/Swiss-Prot;Acc:Q9XES1]
AT1G07705									-2.70848	0.0305388			NOT2a	Cluster 2	NOT2 / NOT3 / NOT5 family [Source:TAIR;Acc:AT1G07705]
AT1G07730							-3.90966	0.00212749					-	Cluster 1	Dirigent protein 25 [Source:UniProtKB/Swiss-Prot;Acc:Q9LQQ0]
AT1G07740							-4.09899	0.000550209	-2.96043	0.0316202			-	Cluster 1	Pentatricopeptide repeat-containing protein At1g07740, mitochondrial [Source:UniProtKB/Swiss-Prot;Acc:Q9LQQ1]
AT1G07750							-1.43192	0.0215892	-2.22009	0.00228437			-	Cluster 5	RmlC-like cupins superfamily protein [Source:TAIR;Acc:AT1G07750]
AT1G07770							-1.50138	0.00282789	-1.97224	6.38976e-05	-1.69626	0.00234266	RPS15A	Cluster 6	40S ribosomal protein S15a-1 [Source:UniProtKB/Swiss-Prot;Acc:P42798]
AT1G07780							-6.99811	0.00612181					PAI1	Cluster 1	N-(5'-phosphoribosyl)anthranilate isomerase 1, chloroplastic [Source:UniProtKB/Swiss-Prot;Acc:Q42440]
AT1G07820									-1.55984	0.000978574			-	Cluster 5	Histone H4 [Source:UniProtKB/Swiss-Prot;Acc:P59259]
AT1G07830							-1.33352	0.0114231	-1.77521	0.00139548			-	Cluster 5	ribosomal protein L29 family protein [Source:TAIR;Acc:AT1G07830]
AT1G07870											2.23569	0.011877	-	Cluster 4	Probable serine/threonine-protein kinase RLCKVII [Source:UniProtKB/Swiss-Prot;Acc:Q9LQQ8]
AT1G07890							1.00822	0.0497975	1.48257	0.000535576			APX1	no cluster	L-ascorbate peroxidase 1, cytosolic [Source:UniProtKB/Swiss-Prot;Acc:Q05431]
AT1G07940									-1.24643	0.0205606			-	no cluster	Elongation factor 1-alpha 2 [Source:UniProtKB/Swiss-Prot;Acc:Q8W4H7]
AT1G07960									-1.28247	0.0102297			ATPDIL5-1	Cluster 6	Protein disulfide-isomerase 5-1 [Source:UniProtKB/Swiss-Prot;Acc:Q8GYD1]
AT1G07970							-1.82766	0.0154872					-	Cluster 2	CONTAINS InterPro DOMAIN/s: Cytochrome B561-related, N-terminal (InterPro:IPR019176); Has 215 Blast hits to 213 proteins in 79 species: Archae - 0; Bacteria - 6; Metazoa - 131; Fungi - 22; Plants - 42; Viruses - 0; Other Eukaryotes - 14 (source: NCB /.../k). [Source:TAIR;Acc:AT1G07970]
AT1G07985							1.83453	0.00364642			1.98757	0.0110161	-	no cluster	Expressed protein [Source:TAIR;Acc:AT1G07985]
AT1G08010									-1.48192	0.0274615			GATA11	Cluster 2	GATA transcription factor 11 [Source:UniProtKB/Swiss-Prot;Acc:Q6DBP8]
AT1G08050					1.66346	0.034922	2.87491	1.39863e-06	3.23336	1.52667e-07	1.8486	0.0134422	-	Cluster 3	Zinc finger (C3HC4-type RING finger) family protein [Source:TAIR;Acc:AT1G08050]
AT1G08115							2.74351	0.0189625			3.852	0.00939962	-	Cluster 4	snRNA [Source:TAIR;Acc:AT1G08115]
AT1G08160							-6.51938	0.0454618					-	Cluster 1	Uncharacterized protein At1g08160 [Source:UniProtKB/Swiss-Prot;Acc:Q8VZ13]
AT1G08210							1.07189	0.0309901	1.65119	0.000120058			-	Cluster 3	Eukaryotic aspartyl protease family protein [Source:TAIR;Acc:AT1G08210]
AT1G08230							1.46983	0.00741574					-	Cluster 8	GABA transporter 1 [Source:UniProtKB/Swiss-Prot;Acc:F4HW02]
AT1G08290							3.01892	0.0133078	5.30731	0.000110508			WIP3	Cluster 8	Zinc finger protein WIP3 [Source:UniProtKB/Swiss-Prot;Acc:Q9SGD1]
AT1G08315							2.23147	2.94864e-06	1.34335	0.0124575			-	Cluster 8	ARM repeat superfamily protein [Source:TAIR;Acc:AT1G08315]
AT1G08340							-2.81749	4.05528e-05	-1.95281	0.00973512			-	Cluster 1	Rho GTPase-activating protein 5 [Source:UniProtKB/Swiss-Prot;Acc:Q6NKT5]
AT1G08350							-1.33135	0.0386912	-3.1564	0.000624318			-	Cluster 6	Transmembrane 9 superfamily member 5 [Source:UniProtKB/Swiss-Prot;Acc:F4HW17]
AT1G08360									-1.59299	0.000359941	-1.42525	0.00792158	-	Cluster 6	60S ribosomal protein L10a-1 [Source:UniProtKB/Swiss-Prot;Acc:Q8VZB9]
AT1G08450									-1.40685	0.00286034			AtCRT3	Cluster 6	Calreticulin-3 [Source:UniProtKB/Swiss-Prot;Acc:O04153]
AT1G08470							-2.20023	0.00128063	-2.13965	0.00862406			SSL3	Cluster 1	Protein STRICTOSIDINE SYNTHASE-LIKE 3 [Source:UniProtKB/Swiss-Prot;Acc:Q8VWF6]
AT1G08480									-1.29406	0.00944956			SDH6	Cluster 6	Succinate dehydrogenase subunit 6, mitochondrial [Source:UniProtKB/Swiss-Prot;Acc:Q941A6]
AT1G08490									1.43845	0.00436914			ATCPNIFS	Cluster 7	Cysteine desulfurase 1, chloroplastic [Source:UniProtKB/Swiss-Prot;Acc:Q93WX6]
AT1G08500			-2.87685	0.0330807	-2.66118	0.00715142	-7.79254	0.00021494					AtENODL18	Cluster 1	early nodulin-like protein 18 [Source:TAIR;Acc:AT1G08500]
AT1G08560					-3.16246	0.0114164	-7.01492	0.0028774					ATSYP111	Cluster 1	Syntaxin-related protein KNOLLE [Source:UniProtKB/Swiss-Prot;Acc:Q42374]
AT1G08570							1.32062	0.0268622					ACHT4	Cluster 7	Thioredoxin-like 1-1, chloroplastic [Source:UniProtKB/Swiss-Prot;Acc:O64654]
AT1G08590							-7.56911	0.00793564	-7.65748	0.0376044			-	Cluster 5	Leucine-rich repeat receptor-like protein kinase PXL1 [Source:UniProtKB/Swiss-Prot;Acc:Q9FRS6]
AT1G08630					2.56168	0.00307632	5.27705	7.76271e-10	4.20588	3.66232e-08	2.7086	0.00178252	THA1	Cluster 3	Probable low-specificity L-threonine aldolase 1 [Source:UniProtKB/Swiss-Prot;Acc:Q8RXU4]
AT1G08640									-1.63337	0.0129924	-1.97283	0.0315478	CJD1	Cluster 2	Chloroplast J-like domain 1 [Source:TAIR;Acc:AT1G08640]
AT1G08650							-2.91828	0.0379291					ATPPCK1	Cluster 1	Phosphoenolpyruvate carboxylase kinase 1 [Source:UniProtKB/Swiss-Prot;Acc:Q9SPK4]
AT1G08660									-2.78573	0.000507821			MGP2	Cluster 5	MALE GAMETOPHYTE DEFECTIVE 2 [Source:TAIR;Acc:AT1G08660]
AT1G08670									-8.87903	0.0003026			-	Cluster 6	ENTH/VHS family protein [Source:TAIR;Acc:AT1G08670]
AT1G08700							-1.56697	0.00146922					PS1	Cluster 5	Presenilin-like protein At1g08700 [Source:UniProtKB/Swiss-Prot;Acc:O64668]
AT1G08800							1.45288	0.00176432	1.28125	0.00867568			-	Cluster 7	Myosin-binding protein 1 [Source:UniProtKB/Swiss-Prot;Acc:F4HXQ7]
AT1G08910									1.39733	0.0128292	1.76155	0.00902241	-	Cluster 4	zinc ion binding;zinc ion binding [Source:TAIR;Acc:AT1G08910]
AT1G08930					1.518	0.0125324	2.1084	1.04546e-05	2.40687	5.18556e-07	1.37318	0.0163196	ERD6	Cluster 8	Sugar transporter ERD6 [Source:UniProtKB/Swiss-Prot;Acc:O04036]
AT1G08940							3.0286	1.11655e-08	3.1566	3.79147e-09			-	Cluster 8	Phosphoglycerate mutase-like protein AT74H [Source:UniProtKB/Swiss-Prot;Acc:O04035]
AT1G08960							-1.71618	0.0241131					ATCAX11	Cluster 5	Cation/calcium exchanger 5 [Source:UniProtKB/Swiss-Prot;Acc:O04034]
AT1G08990							-3.14908	0.0235545	-7.93912	0.0147616			GUX5	Cluster 1	Putative UDP-glucuronate:xylan alpha-glucuronosyltransferase 5 [Source:UniProtKB/Swiss-Prot;Acc:F4HZC3]
AT1G09000							-2.16671	0.01976					ANP1	Cluster 1	Mitogen-activated protein kinase kinase kinase ANP1 [Source:UniProtKB/Swiss-Prot;Acc:O22040]
AT1G09070							1.83067	0.00238637	2.10974	0.000387964			(AT)SRC2	no cluster	soybean gene regulated by cold-2 [Source:TAIR;Acc:AT1G09070]
AT1G09080							7.3327	3.74969e-06	7.8092	5.84881e-09	6.05253	0.000288212	BIP3	Cluster 3	Probable mediator of RNA polymerase II transcription subunit 37b [Source:UniProtKB/Swiss-Prot;Acc:Q8H1B3]
AT1G09090							3.65373	5.03866e-06	2.70998	0.000710841	3.48384	4.23053e-05	ATRBOHB	Cluster 3	Respiratory burst oxidase homolog protein B [Source:UniProtKB/Swiss-Prot;Acc:Q9SBI0]
AT1G09150									-2.09417	0.00485315			-	Cluster 6	pseudouridine synthase and archaeosine transglycosylase (PUA) domain-containing protein [Source:TAIR;Acc:AT1G09150]
AT1G09155					-4.28277	8.73237e-05	-2.35828	0.0210398					AtPP2-B15	no cluster	F-box protein PP2-B15 [Source:UniProtKB/Swiss-Prot;Acc:O80494]
AT1G09180									3.74759	0.0156513			ATSAR1	no cluster	secretion-associated RAS super family 1 [Source:TAIR;Acc:AT1G09180]
AT1G09200			-2.41714	0.0107697	-2.3932	0.000514506	-2.86204	0.000130581	-2.86084	0.00216016	-2.93269	0.0349372	H3.1	Cluster 1	Histone H3.2 [Source:UniProtKB/Swiss-Prot;Acc:P59226]
AT1G09210									-1.4624	0.0189128			AtCRT1b	no cluster	Calreticulin-2 [Source:UniProtKB/Swiss-Prot;Acc:Q38858]
AT1G09390							-3.40176	0.0137739					-	Cluster 1	GDSL esterase/lipase At1g09390 [Source:UniProtKB/Swiss-Prot;Acc:O80522]
AT1G09460							-1.33309	0.00703575	-2.2228	4.75698e-05	-3.92969	7.20707e-06	-	Cluster 2	Carbohydrate-binding X8 domain superfamily protein [Source:TAIR;Acc:AT1G09460]
AT1G09470							-6.49953	0.0219192					-	Cluster 1	unknown protein; FUNCTIONS IN: molecular_function unknown; EXPRESSED IN: cotyledon; BEST Arabidopsis thaliana protein match is: unknown protein (TAIR:AT5G26770.1); Has 55019 Blast hits to 30094 proteins in 2088 species: Archae - 730; Bacteria - 6553 /.../zoa - 28961; Fungi - 4800; Plants - 2559; Viruses - 111; Other Eukaryotes - 11305 (source: NCBI BLink). [Source:TAIR;Acc:AT1G09470]
AT1G09480							3.10672	1.45288e-07	2.20565	0.000147245			-	Cluster 7	NAD(P)-binding Rossmann-fold superfamily protein [Source:TAIR;Acc:AT1G09480]
AT1G09500									8.7109	0.000135677			-	Cluster 8	NAD(P)-binding Rossmann-fold superfamily protein [Source:TAIR;Acc:AT1G09500]
AT1G09540							-6.21633	0.0113222					ATMYB61	Cluster 1	myb domain protein 61 [Source:TAIR;Acc:AT1G09540]
AT1G09575							1.7373	0.0176899	2.05377	0.00655647			-	Cluster 7	Calcium uniporter protein 6, mitochondrial [Source:UniProtKB/Swiss-Prot;Acc:F4I111]
AT1G09580							-3.8039	0.00501996					-	Cluster 1	Transmembrane emp24 domain-containing protein p24delta3 [Source:UniProtKB/Swiss-Prot;Acc:Q6IDL4]
AT1G09590							-1.52283	0.00480418	-2.64782	2.17685e-05	-3.36978	7.68645e-05	-	Cluster 2	60S ribosomal protein L21-1 [Source:UniProtKB/Swiss-Prot;Acc:Q43291]
AT1G09620									-1.15839	0.0267143	-1.57318	0.00826594	-	Cluster 6	ATP binding;leucine-tRNA ligases;aminoacyl-tRNA ligases;nucleotide binding;ATP binding;aminoacyl-tRNA ligases [Source:TAIR;Acc:AT1G09620]
AT1G09630							1.1111	0.0480117	1.75493	0.000376145			ATRAB-A2A	Cluster 8	Ras-related protein RABA2a [Source:UniProtKB/Swiss-Prot;Acc:O04486]
AT1G09645									1.06416	0.0175627			-	Cluster 3	unknown protein; BEST Arabidopsis thaliana protein match is: unknown protein (TAIR:AT1G57765.1); Has 35333 Blast hits to 34131 proteins in 2444 species: Archae - 798; Bacteria - 22429; Metazoa - 974; Fungi - 991; Plants - 531; Viruses - 0; Other Euk /.../s - 9610 (source: NCBI BLink). [Source:TAIR;Acc:AT1G09645]
AT1G09660							-1.81896	0.00185975	-1.33057	0.0496581			-	Cluster 2	KH domain-containing protein At1g09660/At1g09670 [Source:UniProtKB/Swiss-Prot;Acc:Q8GWR3]
AT1G09690							-1.30976	0.0161733	-1.6127	0.00222548			-	Cluster 5	60S ribosomal protein L21-1 [Source:UniProtKB/Swiss-Prot;Acc:Q43291]
AT1G09700									-3.5734	0.00401272			DRB1	Cluster 6	Double-stranded RNA-binding protein 1 [Source:UniProtKB/Swiss-Prot;Acc:O04492]
AT1G09750					-3.38864	0.0485236							-	no cluster	Eukaryotic aspartyl protease family protein [Source:TAIR;Acc:AT1G09750]
AT1G09780									-2.13708	0.000267622			iPGAM1	Cluster 6	2,3-bisphosphoglycerate-independent phosphoglycerate mutase 1 [Source:UniProtKB/Swiss-Prot;Acc:O04499]
AT1G09840									-1.41007	0.0141718	-2.06879	0.00976109	AtHIR1	no cluster	Shaggy-related protein kinase kappa [Source:UniProtKB/Swiss-Prot;Acc:Q39019]
AT1G09850							-2.45882	0.000556208	-3.81643	0.000324853	-2.8797	0.0319207	XBCP3	Cluster 1	xylem bark cysteine peptidase 3 [Source:TAIR;Acc:AT1G09850]
AT1G09870											-7.8217	0.0326869	-	Cluster 2	histidine acid phosphatase family protein [Source:TAIR;Acc:AT1G09870]
AT1G09910									-7.59346	0.00341906			-	Cluster 6	Rhamnogalacturonate lyase family protein [Source:TAIR;Acc:AT1G09910]
AT1G09930									3.60198	0.0281689			ATOPT2	no cluster	Oligopeptide transporter 2 [Source:UniProtKB/Swiss-Prot;Acc:O04514]
AT1G09932							2.09868	0.0212075	3.01481	0.00069945			-	Cluster 3	Phosphoglycerate mutase family protein [Source:TAIR;Acc:AT1G09932]
AT1G09940							2.47478	6.14875e-05	3.10486	4.25907e-07	2.01603	0.0117451	HEMA2	Cluster 3	Glutamyl-tRNA reductase 2, chloroplastic [Source:UniProtKB/Swiss-Prot;Acc:P49294]
AT1G09950	6.44863	0.0301472											RAS1	no cluster	RESPONSE TO ABA AND SALT 1 [Source:TAIR;Acc:AT1G09950]
AT1G10030					-1.62448	0.00715142	-3.11819	1.73161e-05	-3.81393	0.000584597	-8.53871	0.00546237	ERG28	no cluster	Ergosterol biosynthetic protein 28 [Source:UniProtKB/Swiss-Prot;Acc:O80594]
AT1G10040							1.50534	0.0279928	2.73587	1.84296e-05	3.12725	1.03123e-05	-	Cluster 4	alpha/beta-Hydrolases superfamily protein [Source:TAIR;Acc:AT1G10040]
AT1G10060									3.77784	0.0368036			ATBCAT-1	no cluster	Branched-chain-amino-acid aminotransferase 1, mitochondrial [Source:UniProtKB/Swiss-Prot;Acc:Q93Y32]
AT1G10070			2.37272	0.0177802	1.7077	0.0349855	3.80042	2.04853e-08	3.01226	2.16299e-06	2.07581	0.00513015	ATBCAT-2	Cluster 3	Branched-chain-amino-acid aminotransferase 2, chloroplastic [Source:UniProtKB/Swiss-Prot;Acc:Q9M439]
AT1G10120							-2.84006	3.28375e-05	-2.86529	0.000308043	-2.68137	0.01346	-	Cluster 1	Transcription factor bHLH74 [Source:UniProtKB/Swiss-Prot;Acc:Q6NKN9]
AT1G10140							2.0828	1.32809e-05	2.01943	2.22412e-05	1.9665	0.000128288	-	Cluster 4	Uncharacterised conserved protein UCP031279 [Source:TAIR;Acc:AT1G10140]
AT1G10150							1.87945	0.000727297	2.39133	1.10864e-05	2.14796	0.00088202	-	Cluster 4	Protein PHLOEM PROTEIN 2-LIKE A10 [Source:UniProtKB/Swiss-Prot;Acc:Q9SY57]
AT1G10170							1.31891	0.00247162	1.37375	0.00192988			ATNFXL1	Cluster 3	NF-X1-type zinc finger protein NFXL1 [Source:UniProtKB/Swiss-Prot;Acc:Q9SY59]
AT1G10280									-6.98658	0.0128081			-	Cluster 6	Core-2/I-branching beta-1,6-N-acetylglucosaminyltransferase family protein [Source:TAIR;Acc:AT1G10280]
AT1G10320											1.715	0.024404	-	Cluster 4	Zinc finger CCCH domain-containing protein 5 [Source:UniProtKB/Swiss-Prot;Acc:Q9SY74]
AT1G10370			-5.11019	0.00173676	-2.33791	0.0385005			-3.43602	0.0267143			ATGSTU17	no cluster	Glutathione S-transferase U17 [Source:UniProtKB/Swiss-Prot;Acc:Q9FUS8]
AT1G10380							-2.39982	3.17217e-05	-4.03094	3.1854e-06	-2.86714	0.0034108	-	Cluster 6	Putative membrane lipoprotein [Source:TAIR;Acc:AT1G10380]
AT1G10410							1.52769	0.00588758	1.50614	0.00970284			-	Cluster 3	Protein of unknown function (DUF1336) [Source:TAIR;Acc:AT1G10410]
AT1G10480									1.49657	0.048668			ZFP5	no cluster	Zinc finger protein 5 [Source:UniProtKB/Swiss-Prot;Acc:Q39264]
AT1G10500							1.72252	0.0321441					ATCPISCA	no cluster	Iron-sulfur assembly protein IscA, chloroplastic [Source:UniProtKB/Swiss-Prot;Acc:Q9XIK3]
AT1G10522									1.35121	0.0244841	2.01367	0.00278269	PRIN2	Cluster 4	unknown protein; FUNCTIONS IN: molecular_function unknown; INVOLVED IN: biological_process unknown; LOCATED IN: chloroplast; EXPRESSED IN: 23 plant structures; EXPRESSED DURING: 13 growth stages; Has 24 Blast hits to 24 proteins in 8 species: Archae /.../Bacteria - 0; Metazoa - 0; Fungi - 0; Plants - 24; Viruses - 0; Other Eukaryotes - 0 (source: NCBI BLink). [Source:TAIR;Acc:AT1G10522]
AT1G10630											-1.88778	0.0178674	ARFA1F	Cluster 2	ADP-ribosylation factor A1F [Source:TAIR;Acc:AT1G10630]
AT1G10650									1.67779	0.0066378			-	Cluster 3	SBP (S-ribonuclease binding protein) family protein [Source:TAIR;Acc:AT1G10650]
AT1G10670							-1.18898	0.034734					ACLA-1	no cluster	ATP-citrate synthase alpha chain protein 1 [Source:UniProtKB/Swiss-Prot;Acc:Q9SGY2]
AT1G10682									-2.82884	0.00233183	-2.37419	0.026669	-	Cluster 6	other RNA [Source:TAIR;Acc:AT1G10682]
AT1G10700							2.08532	2.748e-05	2.84572	4.47172e-08			PRS3	Cluster 8	Ribose-phosphate pyrophosphokinase 3, chloroplastic [Source:UniProtKB/Swiss-Prot;Acc:Q93Z66]
AT1G10770									3.81343	0.0175627	4.77659	0.00487491	-	Cluster 4	Plant invertase/pectin methylesterase inhibitor superfamily protein [Source:TAIR;Acc:AT1G10770]
AT1G10820							-1.75185	0.0108279	-1.96031	0.0218582			-	no cluster	Protein of unknown function (DUF3755) [Source:TAIR;Acc:AT1G10820]
AT1G10840											-1.82491	0.0380994	TIF3H1	Cluster 2	Eukaryotic translation initiation factor 3 subunit H [Source:UniProtKB/Swiss-Prot;Acc:Q9C5Z2]
AT1G10850							-2.66719	0.00576445					-	Cluster 1	Leucine-rich repeat protein kinase family protein [Source:TAIR;Acc:AT1G10850]
AT1G10920							1.50393	0.0491233					LOV1	no cluster	Putative inactive disease susceptibility protein LOV1 [Source:UniProtKB/Swiss-Prot;Acc:O04093]
AT1G10940									-1.04517	0.0377497			ASK1	Cluster 6	Serine/threonine-protein kinase SRK2A [Source:UniProtKB/Swiss-Prot;Acc:P43291]
AT1G10970											-7.68429	0.0450776	ATZIP4	Cluster 2	zinc transporter 4 precursor [Source:TAIR;Acc:AT1G10970]
AT1G10990							1.70025	0.0339531	1.82452	0.0455058			-	no cluster	unknown protein; Has 4 Blast hits to 4 proteins in 1 species: Archae - 0; Bacteria - 0; Metazoa - 0; Fungi - 0; Plants - 4; Viruses - 0; Other Eukaryotes - 0 (source: NCBI BLink). [Source:TAIR;Acc:AT1G10990]
AT1G11000							-2.1014	0.0410563					ATMLO4	Cluster 1	MLO-like protein 4 [Source:UniProtKB/Swiss-Prot;Acc:O23693]
AT1G11050							1.7923	0.00696131	2.07571	0.002283			-	Cluster 7	Probable receptor-like protein kinase At1g11050 [Source:UniProtKB/Swiss-Prot;Acc:O04086]
AT1G11100							1.6798	0.00422743	1.75189	0.00732583			-	Cluster 3, Cluster 4	SNF2 domain-containing protein / helicase domain-containing protein / zinc finger protein-related [Source:TAIR;Acc:AT1G11100]
AT1G11130							-6.62523	0.0149815					SCM	Cluster 5	Protein STRUBBELIG [Source:UniProtKB/Swiss-Prot;Acc:Q8RWZ1]
AT1G11175											2.39207	6.71327e-05	-	Cluster 4	other RNA [Source:TAIR;Acc:AT1G11175]
AT1G11180							1.67767	0.0143173	2.10298	0.00199191			AtSCAMP2	Cluster 3	Secretory carrier-associated membrane protein 5 [Source:UniProtKB/Swiss-Prot;Acc:Q9SXA5]
AT1G11185							1.43842	0.0439119					-	no cluster	other RNA [Source:TAIR;Acc:AT1G11185]
AT1G11190									-2.6549	0.0429516			BFN1	Cluster 5	Endonuclease 1 [Source:UniProtKB/Swiss-Prot;Acc:Q9SXA6]
AT1G11200							1.27421	0.0314756			-8.24911	0.0161826	-	Cluster 7	Protein of unknown function (DUF300) [Source:TAIR;Acc:AT1G11200]
AT1G11260	1.71806	0.0129052			1.32308	0.0298393	1.34596	0.00524441					ATSTP1	no cluster	Sugar transport protein 1 [Source:UniProtKB/Swiss-Prot;Acc:P23586]
AT1G11280							-2.24604	0.000983203	-1.95811	0.0189256			-	Cluster 1	G-type lectin S-receptor-like serine/threonine-protein kinase At1g11280 [Source:UniProtKB/Swiss-Prot;Acc:Q9SXB3]
AT1G11300							3.40432	0.000763694	3.96552	0.000364799			-	Cluster 8	protein serine/threonine kinases;protein kinases;ATP binding;sugar binding;kinases;carbohydrate binding [Source:TAIR;Acc:AT1G11300]
AT1G11310							1.65533	0.00109591	2.55137	3.19289e-07			ATMLO2	Cluster 8	MLO-like protein 2 [Source:UniProtKB/Swiss-Prot;Acc:Q9SXB6]
AT1G11330							3.33584	1.98109e-06			2.34198	0.0391556	-	no cluster	G-type lectin S-receptor-like serine/threonine-protein kinase At1g11330 [Source:UniProtKB/Swiss-Prot;Acc:Q9SXB8]
AT1G11360									-1.64045	0.000961044	-1.43518	0.014793	-	Cluster 6	Adenine nucleotide alpha hydrolases-like superfamily protein [Source:TAIR;Acc:AT1G11360]
AT1G11410							4.13465	0.0146748					-	Cluster 7	G-type lectin S-receptor-like serine/threonine-protein kinase At1g11410 [Source:UniProtKB/Swiss-Prot;Acc:Q9LPZ3]
AT1G11480											1.48569	0.00120107	-	Cluster 4	eukaryotic translation initiation factor-related [Source:TAIR;Acc:AT1G11480]
AT1G11545					-2.20559	0.0464158	-4.57403	0.00504735					XTH8	Cluster 1	Probable xyloglucan endotransglucosylase/hydrolase protein 8 [Source:UniProtKB/Swiss-Prot;Acc:Q8L9A9]
AT1G11572							5.95356	0.0040294					-	no cluster	Plant thionin family protein [Source:TAIR;Acc:AT1G11572]
AT1G11580							2.2878	4.96825e-05	1.77673	0.0017803	2.48342	3.84142e-05	ATPMEPCRA	no cluster	Pectinesterase/pectinesterase inhibitor 18 [Source:UniProtKB/Swiss-Prot;Acc:Q1JPL7]
AT1G11710									-6.57006	0.0366328			-	Cluster 6	Pentatricopeptide repeat-containing protein At1g11710, mitochondrial [Source:UniProtKB/Swiss-Prot;Acc:Q9SAA6]
AT1G11740							-7.39721	0.000685104	-7.70852	0.00404741			-	Cluster 5	ankyrin repeat family protein [Source:TAIR;Acc:AT1G11740]
AT1G11755									-2.54757	0.00665173			LEW1	Cluster 6	Undecaprenyl pyrophosphate synthetase family protein [Source:TAIR;Acc:AT1G11755]
AT1G11760											-3.21069	0.0271999	MED32	Cluster 2	Mediator of RNA polymerase II transcription subunit 32 [Source:UniProtKB/Swiss-Prot;Acc:Q84VW5]
AT1G11820											-8.62933	0.00440844	-	Cluster 2	Glucan endo-1,3-beta-glucosidase 1 [Source:UniProtKB/Swiss-Prot;Acc:O65399]
AT1G11840							-1.95294	0.000818615	-1.63078	0.00602323	-1.68076	0.0138052	ATGLX1	Cluster 1	glyoxalase I homolog [Source:TAIR;Acc:AT1G11840]
AT1G11860							-1.38524	0.00648815	-1.92327	0.000437596			-	Cluster 1	Aminomethyltransferase, mitochondrial [Source:UniProtKB/Swiss-Prot;Acc:O65396]
AT1G11910									-1.04879	0.0426032	-1.34214	0.010583	APA1	Cluster 2	Aspartic proteinase A1 [Source:UniProtKB/Swiss-Prot;Acc:O65390]
AT1G11925							8.8813	9.23082e-09	10.4264	1.79962e-10	8.37851	7.20932e-07	-	Cluster 3	Stigma-specific Stig1 family protein [Source:TAIR;Acc:AT1G11925]
AT1G12000							-1.96334	0.0269885	-2.10789	0.0399726			-	Cluster 5	Pyrophosphate--fructose 6-phosphate 1-phosphotransferase subunit beta 1 [Source:UniProtKB/Swiss-Prot;Acc:Q8W4M5]
AT1G12040							-3.30757	0.0232875	-3.62454	0.0419516			LRX1	Cluster 5	Leucine-rich repeat extensin-like protein 1 [Source:UniProtKB/Swiss-Prot;Acc:O65375]
AT1G12060							2.18722	0.0336611					ATBAG5	no cluster	BAG family molecular chaperone regulator 5, mitochondrial [Source:UniProtKB/Swiss-Prot;Acc:O65373]
AT1G12080					-2.27411	0.0102284	-2.9626	0.000421591	-3.50647	0.000461735			-	Cluster 5	Vacuolar calcium-binding protein-related [Source:TAIR;Acc:AT1G12080]
AT1G12090					-2.41957	0.00328814	-3.07743	0.000106427	-3.44779	0.000115268			ELP	Cluster 1	extensin-like protein [Source:TAIR;Acc:AT1G12090]
AT1G12110							-4.11504	1.4472e-05	-2.92606	0.00119231	-2.18701	0.0338494	ATNRT1	Cluster 1	Protein NRT1/ PTR FAMILY 6.3 [Source:UniProtKB/Swiss-Prot;Acc:Q05085]
AT1G12200							2.56342	2.6844e-06	2.47429	4.89003e-06	1.77966	0.00358202	FMO	Cluster 3	Flavin-containing monooxygenase FMO GS-OX-like 2 [Source:UniProtKB/Swiss-Prot;Acc:Q9FWW9]
AT1G12230							-1.44461	0.00773594	-1.29678	0.0354006			-	Cluster 1	Aldolase superfamily protein [Source:TAIR;Acc:AT1G12230]
AT1G12250							1.56462	0.00826714					-	Cluster 3	Thylakoid lumenal protein At1g12250, chloroplastic [Source:UniProtKB/Swiss-Prot;Acc:Q8H1Q1]
AT1G12430							-1.69729	0.0137219			-2.63293	0.0378712	ARK3	Cluster 2	Armadillo repeat-containing kinesin-like protein 3 [Source:UniProtKB/Swiss-Prot;Acc:Q9FZ06]
AT1G12530							-1.42951	0.0380678	-2.07587	0.0237261			MOS9	Cluster 6	unknown protein; BEST Arabidopsis thaliana protein match is: unknown protein (TAIR:AT1G56420.1); Has 54 Blast hits to 53 proteins in 13 species: Archae - 0; Bacteria - 0; Metazoa - 0; Fungi - 0; Plants - 54; Viruses - 0; Other Eukaryotes - 0 (source /.../ BLink). [Source:TAIR;Acc:AT1G12530]
AT1G12560							-4.05304	0.00411392	-3.06007	0.0434058			EXPA7	Cluster 5	Expansin-A7 [Source:UniProtKB/Swiss-Prot;Acc:Q9LN94]
AT1G12640									2.47142	0.000972211			AtLPLAT1	Cluster 4	Lysophospholipid acyltransferase 1 [Source:UniProtKB/Swiss-Prot;Acc:F4IDU4]
AT1G12740							-3.91468	0.000679079					CYP87A2	no cluster	cytochrome P450, family 87, subfamily A, polypeptide 2 [Source:TAIR;Acc:AT1G12740]
AT1G12770											-2.31431	0.0444705	EMB1586	Cluster 2	DEAD-box ATP-dependent RNA helicase 47, mitochondrial [Source:UniProtKB/Swiss-Prot;Acc:Q8W4E1]
AT1G12775							-5.83112	0.0273507					-	Cluster 5	Pentatricopeptide repeat-containing protein At1g12775, mitochondrial [Source:UniProtKB/Swiss-Prot;Acc:Q9LPX2]
AT1G12780							2.2191	2.28727e-06	2.10821	6.62567e-06	1.75307	0.000887688	ATUGE1	Cluster 4	Bifunctional UDP-glucose 4-epimerase and UDP-xylose 4-epimerase 1 [Source:UniProtKB/Swiss-Prot;Acc:Q42605]
AT1G12790							1.94646	0.00403855	2.08371	0.00405918			-	Cluster 8	CONTAINS InterPro DOMAIN/s: RuvA domain 2-like (InterPro:IPR010994); Has 29 Blast hits to 29 proteins in 9 species: Archae - 0; Bacteria - 2; Metazoa - 0; Fungi - 0; Plants - 27; Viruses - 0; Other Eukaryotes - 0 (source: NCBI BLink). [Source:TAIR;Acc:AT1G12790]
AT1G12805							4.36779	0.000122786	5.34647	4.70888e-05	4.5776	0.00858028	-	Cluster 3	nucleotide binding [Source:TAIR;Acc:AT1G12805]
AT1G12910									1.73094	8.84147e-06	2.03982	1.84903e-06	ATAN11	Cluster 4	WD repeat-containing protein LWD1 [Source:UniProtKB/Swiss-Prot;Acc:Q9LPV9]
AT1G12920									-1.69179	0.00150796	-1.97487	0.00138555	ERF1-2	Cluster 2	Eukaryotic peptide chain release factor subunit 1-2 [Source:UniProtKB/Swiss-Prot;Acc:Q9LPV8]
AT1G12930									-6.66084	0.0270195			-	no cluster	ARM repeat superfamily protein [Source:TAIR;Acc:AT1G12930]
AT1G12950	3.01715	0.0286307											RSH2	no cluster	root hair specific 2 [Source:TAIR;Acc:AT1G12950]
AT1G12990							-2.51142	0.00026858	-3.8523	0.00044577			-	Cluster 6	beta-1,4-N-acetylglucosaminyltransferase family protein [Source:TAIR;Acc:AT1G12990]
AT1G13080							-2.41155	0.0121436	-2.50035	0.0205634			CYP71B2	Cluster 5	Cytochrome P450 71B2 [Source:UniProtKB/Swiss-Prot;Acc:O65788]
AT1G13100					2.06667	0.0153868							CYP71B29	Cluster 2	Cytochrome P450 71B29 [Source:UniProtKB/Swiss-Prot;Acc:Q9SAE4]
AT1G13110							2.32296	0.0105528	2.31516	0.0128292			CYP71B7	Cluster 7	Cytochrome P450 71B7 [Source:UniProtKB/Swiss-Prot;Acc:Q96514]
AT1G13120									-2.19004	0.0246036			AtGLE1	Cluster 6	Protein GLE1 [Source:UniProtKB/Swiss-Prot;Acc:Q0WPZ7]
AT1G13170							-2.8585	0.0058352					ORP1D	Cluster 1	Oxysterol-binding protein-related protein 1D [Source:UniProtKB/Swiss-Prot;Acc:Q9SAF0]
AT1G13195							1.40843	0.0306678					-	Cluster 3	RING/U-box superfamily protein [Source:TAIR;Acc:AT1G13195]
AT1G13210									2.79013	0.00163403			ACA.l	Cluster 8	Putative phospholipid-transporting ATPase 11 [Source:UniProtKB/Swiss-Prot;Acc:Q9SAF5]
AT1G13245							2.04821	2.20847e-05	2.03383	2.42426e-05	1.66074	0.00248019	DVL4	Cluster 3, Cluster 4	ROTUNDIFOLIA like 17 [Source:TAIR;Acc:AT1G13245]
AT1G13300							2.30731	0.000683677	1.90416	0.00575005	2.13955	0.00689041	HRS1	Cluster 3	myb-like transcription factor family protein [Source:TAIR;Acc:AT1G13300]
AT1G13340							2.82961	0.000314553	5.53965	7.64885e-10	3.47903	0.000652766	-	Cluster 3	Regulator of Vps4 activity in the MVB pathway protein [Source:TAIR;Acc:AT1G13340]
AT1G13360							2.35554	2.4997e-05	2.61749	3.36269e-06	2.00709	0.00124521	-	Cluster 3	unknown protein; BEST Arabidopsis thaliana protein match is: unknown protein (TAIR:AT3G25870.1); Has 69 Blast hits to 69 proteins in 16 species: Archae - 0; Bacteria - 0; Metazoa - 6; Fungi - 0; Plants - 63; Viruses - 0; Other Eukaryotes - 0 (source /.../ BLink). [Source:TAIR;Acc:AT1G13360]
AT1G13380							-1.50477	0.00251887	-1.21978	0.0367682			-	Cluster 1	Protein of unknown function (DUF1218) [Source:TAIR;Acc:AT1G13380]
AT1G13390							1.72975	1.65652e-05	1.48228	0.000410259			-	Cluster 7	unknown protein; BEST Arabidopsis thaliana protein match is: unknown protein (TAIR:AT1G68490.1); Has 114 Blast hits to 114 proteins in 18 species: Archae - 0; Bacteria - 0; Metazoa - 0; Fungi - 0; Plants - 114; Viruses - 0; Other Eukaryotes - 0 (sou /.../CBI BLink). [Source:TAIR;Acc:AT1G13390]
AT1G13420							-6.5826	0.0319322					ATST4B	Cluster 1	Cytosolic sulfotransferase 8 [Source:UniProtKB/Swiss-Prot;Acc:Q9FX56]
AT1G13480					2.47766	0.0197877							-	no cluster	Protein of unknown function (DUF1262) [Source:TAIR;Acc:AT1G13480]
AT1G13520					3.81587	0.00932043	6.544	3.5052e-07	7.88563	1.27706e-08	4.4544	0.000127841	-	Cluster 3	Protein of unknown function (DUF1262) [Source:TAIR;Acc:AT1G13520]
AT1G13530							1.86743	0.00282126					-	no cluster	Protein of unknown function (DUF1262) [Source:TAIR;Acc:AT1G13530]
AT1G13560									-1.97483	0.000203832	-1.3987	0.0401302	AAPT1	Cluster 6	Choline/ethanolaminephosphotransferase 1 [Source:UniProtKB/Swiss-Prot;Acc:O82567]
AT1G13580							-1.71841	0.0432856					LAG13	Cluster 2	LAG1 longevity assurance homolog 3 [Source:UniProtKB/Swiss-Prot;Acc:Q6NQI8]
AT1G13590									-3.83358	0.0137153			ATPSK1	Cluster 5	Phytosulfokines 1 [Source:UniProtKB/Swiss-Prot;Acc:Q9LMY9]
AT1G13635							-6.5415	0.00789373					-	Cluster 1	DNA glycosylase superfamily protein [Source:TAIR;Acc:AT1G13635]
AT1G13700									-1.6592	0.0299257			PGL1	Cluster 6	Probable 6-phosphogluconolactonase 1 [Source:UniProtKB/Swiss-Prot;Acc:Q9LMX8]
AT1G13710							-3.69512	0.0479949					CYP78A5	no cluster	Cytochrome P450 78A5 [Source:UniProtKB/Swiss-Prot;Acc:Q9LMX7]
AT1G13730							-1.6571	0.0135211	-3.11899	0.00222336			-	Cluster 6	Nuclear transport factor 2 (NTF2) family protein with RNA binding (RRM-RBD-RNP motifs) domain [Source:TAIR;Acc:AT1G13730]
AT1G13750							-2.89282	0.00245128	-7.56932	0.00156096			-	Cluster 6	Probable inactive purple acid phosphatase 1 [Source:UniProtKB/Swiss-Prot;Acc:Q9LMX4]
AT1G13770									-6.73779	0.0262536			RUS3	no cluster	Protein root UVB sensitive 3 [Source:UniProtKB/Swiss-Prot;Acc:Q84JB8]
AT1G13810									-7.16582	0.00729455			-	Cluster 6	Restriction endonuclease, type II-like superfamily protein [Source:TAIR;Acc:AT1G13810]
AT1G13860									-6.83947	0.0293253			QUL1	Cluster 6	Probable methyltransferase PMT4 [Source:UniProtKB/Swiss-Prot;Acc:Q8GYW9]
AT1G13880									1.26104	0.0460882			-	Cluster 7	ELM2 domain-containing protein [Source:TAIR;Acc:AT1G13880]
AT1G13910							2.77901	1.55543e-06					-	Cluster 7	Leucine-rich repeat (LRR) family protein [Source:TAIR;Acc:AT1G13910]
AT1G13930							-2.03141	0.000857428	-2.88333	8.28054e-06	-1.79682	0.00966153	-	Cluster 5	Involved in response to salt stress. Knockout mutants are hypersensitive to salt stress. [Source:TAIR;Acc:AT1G13930]
AT1G13950							-1.54403	0.00190594					ATELF5A-1	Cluster 5	Eukaryotic translation initiation factor 5A-1 [Source:UniProtKB/Swiss-Prot;Acc:Q9XI91]
AT1G13990							2.20053	5.12e-07	1.98705	9.73233e-06			-	Cluster 3	unknown protein; FUNCTIONS IN: molecular_function unknown; INVOLVED IN: biological_process unknown; LOCATED IN: chloroplast; EXPRESSED IN: 23 plant structures; EXPRESSED DURING: 13 growth stages; CONTAINS InterPro DOMAIN/s: Protein of unknown functi /.../3110 (InterPro:IPR021503); Has 25 Blast hits to 25 proteins in 8 species: Archae - 0; Bacteria - 0; Metazoa - 0; Fungi - 0; Plants - 25; Viruses…
AT1G14000							1.05274	0.0455047					VIK	Cluster 7	VH1-interacting kinase [Source:TAIR;Acc:AT1G14000]
AT1G14040							2.78677	0.00176939	3.19673	0.000352564			-	Cluster 8	Phosphate transporter PHO1 homolog 3 [Source:UniProtKB/Swiss-Prot;Acc:Q6R8G7]
AT1G14080							-3.40601	0.000245542	-3.70262	0.00357536			ATFUT6	Cluster 5	fucosyltransferase 6 [Source:TAIR;Acc:AT1G14080]
AT1G14185							-3.81823	0.00383938	-7.72949	0.00441674			-	Cluster 5	Glucose-methanol-choline (GMC) oxidoreductase family protein [Source:TAIR;Acc:AT1G14185]
AT1G14200							2.16081	1.77712e-05	2.10612	2.75514e-05	1.51649	0.0113069	-	Cluster 3	RING/U-box superfamily protein [Source:TAIR;Acc:AT1G14200]
AT1G14210							-1.21065	0.00873629	-2.00429	2.30586e-05	-2.0836	0.000720284	-	Cluster 6	Ribonuclease T2 family protein [Source:TAIR;Acc:AT1G14210]
AT1G14220							-5.88691	0.023539					-	Cluster 1	Ribonuclease T2 family protein [Source:TAIR;Acc:AT1G14220]
AT1G14240					-2.67427	0.00263378	-7.46312	0.000548125	-7.52796	0.00606995			-	Cluster 1	Probable apyrase 3 [Source:UniProtKB/Swiss-Prot;Acc:Q9XI62]
AT1G14260							5.30547	1.98802e-06	7.68289	1.34054e-10			-	Cluster 3	RING/FYVE/PHD zinc finger superfamily protein [Source:TAIR;Acc:AT1G14260]
AT1G14270									-6.86806	0.0270114			-	Cluster 6	CAAX amino terminal protease family protein [Source:TAIR;Acc:AT1G14270]
AT1G14330							2.15942	0.00019981	2.37066	5.07862e-05			-	Cluster 8	Galactose oxidase/kelch repeat superfamily protein [Source:TAIR;Acc:AT1G14330]
AT1G14370					1.49043	0.0333186	1.89962	0.00026858	1.86831	0.000571914			APK2A	Cluster 3	Protein kinase 2A, chloroplastic [Source:UniProtKB/Swiss-Prot;Acc:O49839]
AT1G14380							-1.49628	0.00192028	-2.34572	1.80674e-05	-1.65456	0.0147294	IQD28	Cluster 6	IQ-domain 28 [Source:TAIR;Acc:AT1G14380]
AT1G14460							-2.20006	0.0472274					-	no cluster	Protein STICHEL-like 1 [Source:UniProtKB/Swiss-Prot;Acc:F4HW65]
AT1G14540							6.28072	4.43056e-05	9.3551	3.75991e-08	4.87881	0.00688731	PER4	Cluster 3	Peroxidase 4 [Source:UniProtKB/Swiss-Prot;Acc:Q9LE15]
AT1G14550							7.45093	5.05815e-06	10.3099	5.92989e-10	9.09192	4.36582e-05	-	Cluster 3	Peroxidase 5 [Source:UniProtKB/Swiss-Prot;Acc:Q9M9Q9]
AT1G14610									-1.21074	0.0330387			TWN2	Cluster 6	Valine--tRNA ligase [Source:UniProtKB/Swiss-Prot;Acc:P93736]
AT1G14640							3.93934	3.19395e-05	5.69341	9.80132e-09	5.5432	1.86418e-07	-	Cluster 3, Cluster 4	SWAP (Suppressor-of-White-APricot)/surp domain-containing protein [Source:TAIR;Acc:AT1G14640]
AT1G14690									-1.49609	0.00412902			MAP65-7	Cluster 6	65-kDa microtubule-associated protein 7 [Source:UniProtKB/Swiss-Prot;Acc:Q8L836]
AT1G14730									-1.99548	0.00100569	-1.92533	0.0157071	-	Cluster 6	Probable transmembrane ascorbate ferrireductase 3 [Source:UniProtKB/Swiss-Prot;Acc:Q67ZF6]
AT1G14790											-2.97184	0.0130236	AtRDR1	Cluster 2	RNA-dependent RNA polymerase 1 [Source:UniProtKB/Swiss-Prot;Acc:Q9LQV2]
AT1G14830											-1.52169	0.0219811	ADL1C	Cluster 2	Dynamin-related protein 1C [Source:UniProtKB/Swiss-Prot;Acc:Q8LF21]
AT1G14870					2.27738	0.00903203	3.82449	7.58853e-07	4.22708	9.41488e-08	2.56016	0.00105496	AtPCR2	Cluster 3	Protein PLANT CADMIUM RESISTANCE 2 [Source:UniProtKB/Swiss-Prot;Acc:Q9LQU4]
AT1G14890									-1.56204	0.0254495	-3.44433	0.000987019	-	Cluster 2	Plant invertase/pectin methylesterase inhibitor superfamily protein [Source:TAIR;Acc:AT1G14890]
AT1G14900									-1.28769	0.0350818			HMGA	Cluster 6	high mobility group A [Source:TAIR;Acc:AT1G14900]
AT1G15000									-3.10381	0.00465199			scpl50	Cluster 6	Serine carboxypeptidase-like 50 [Source:UniProtKB/Swiss-Prot;Acc:Q9M9Q6]
AT1G15040							2.8787	0.000757074	2.96718	0.000475112	2.821	0.00240547	GAT	Cluster 3	Class I glutamine amidotransferase-like superfamily protein [Source:TAIR;Acc:AT1G15040]
AT1G15125							5.65869	0.0125351	5.79237	0.0168027			-	Cluster 3	S-adenosyl-L-methionine-dependent methyltransferases superfamily protein [Source:TAIR;Acc:AT1G15125]
AT1G15170							1.24559	0.0211057	2.24502	4.0386e-06			-	Cluster 3	MATE efflux family protein [Source:TAIR;Acc:AT1G15170]
AT1G15200									-1.24997	0.019857	-1.51756	0.0185014	-	Cluster 6	protein-protein interaction regulator family protein [Source:TAIR;Acc:AT1G15200]
AT1G15210							-2.07096	9.79199e-05	-1.32277	0.0254721	-1.50792	0.0454762	ABCG35	Cluster 5	ABC transporter G family member 35 [Source:UniProtKB/Swiss-Prot;Acc:Q7PC86]
AT1G15220									1.47467	0.0320583			ATCCMH	Cluster 7	Cytochrome c-type biogenesis CcmH-like mitochondrial protein [Source:UniProtKB/Swiss-Prot;Acc:Q9XI46]
AT1G15250							-1.9719	0.000308265					-	no cluster	60S ribosomal protein L37-1 [Source:UniProtKB/Swiss-Prot;Acc:Q8LFH7]
AT1G15280									-1.43627	0.00666334			-	Cluster 6	CASC3/Barentsz eIF4AIII binding [Source:TAIR;Acc:AT1G15280]
AT1G15370											-2.82462	0.00199419	-	Cluster 2	SNARE-like superfamily protein [Source:TAIR;Acc:AT1G15370]
AT1G15380					1.61572	0.00502939	1.49806	0.00225025	1.51129	0.00185062	1.5448	0.00370788	GLYI4	Cluster 3	Lactoylglutathione lyase / glyoxalase I family protein [Source:TAIR;Acc:AT1G15380]
AT1G15385							2.75523	0.000155096	4.02617	1.94873e-07			-	Cluster 8	unknown protein; CONTAINS InterPro DOMAIN/s: Protein of unknown function DUF761, plant (InterPro:IPR008480); Has 6 Blast hits to 6 proteins in 3 species: Archae - 0; Bacteria - 0; Metazoa - 0; Fungi - 0; Plants - 6; Viruses - 0; Other Eukaryotes - 0 /.../ce: NCBI BLink). [Source:TAIR;Acc:AT1G15385]
AT1G15415							6.01858	8.56153e-06	6.44266	7.22546e-08	5.36329	0.00289828	-	Cluster 8	The protein encoded by this gene was identified as a part of pollen proteome by mass spec analysis. It has weak homology to LEA (late embryo abundant) proteins. Encodes protein phosphatase 2A (PP2A) B'gamma subunit. Targeted to nucleus and cytosol. [Source:TAIR;Acc:AT1G15415]
AT1G15420									-1.34047	0.0217484			-	Cluster 5	CONTAINS InterPro DOMAIN/s: Small-subunit processome, Utp12 (InterPro:IPR007148); Has 764 Blast hits to 656 proteins in 193 species: Archae - 0; Bacteria - 42; Metazoa - 237; Fungi - 154; Plants - 85; Viruses - 23; Other Eukaryotes - 223 (source: NC /.../nk). [Source:TAIR;Acc:AT1G15420]
AT1G15430							2.66679	1.99157e-08	3.07582	6.37071e-10	2.4464	3.21715e-05	-	Cluster 3	Protein of unknown function (DUF1644) [Source:TAIR;Acc:AT1G15430]
AT1G15440							-1.96365	0.000962834			-3.02516	0.0253444	ATPWP2	Cluster 2	periodic tryptophan protein 2 [Source:TAIR;Acc:AT1G15440]
AT1G15480									-6.79517	0.0194802			-	Cluster 6	Pentatricopeptide repeat-containing protein At1g15480, mitochondrial [Source:UniProtKB/Swiss-Prot;Acc:Q9XI21]
AT1G15520							6.93676	3.94462e-06	8.25415	1.82099e-09			ABCG40	Cluster 8	ABC transporter G family member 40 [Source:UniProtKB/Swiss-Prot;Acc:Q9M9E1]
AT1G15530									2.54292	0.0348574			-	no cluster	L-type lectin-domain containing receptor kinase S.1 [Source:UniProtKB/Swiss-Prot;Acc:Q9M9E0]
AT1G15550							-2.11966	0.0396481	-7.30791	0.0077068			ATGA3OX1	Cluster 6	Gibberellin 3-beta-dioxygenase 1 [Source:UniProtKB/Swiss-Prot;Acc:Q39103]
AT1G15570									-6.69619	0.0417986			CYCA2;3	Cluster 1	Cyclin-A2-3 [Source:UniProtKB/Swiss-Prot;Acc:Q38819]
AT1G15660									-7.65396	0.00140043			CENP-C	Cluster 6	centromere protein C [Source:TAIR;Acc:AT1G15660]
AT1G15690									1.23999	0.00757652	1.10091	0.0492886	AtAVP1	Cluster 3	Pyrophosphate-energized vacuolar membrane proton pump 1 [Source:UniProtKB/Swiss-Prot;Acc:P31414]
AT1G15772							3.58504	0.0341756					-	no cluster	unknown protein; FUNCTIONS IN: molecular_function unknown; INVOLVED IN: biological_process unknown; LOCATED IN: cellular_component unknown; BEST Arabidopsis thaliana protein match is: unknown protein (TAIR:AT1G15780.1); Has 30201 Blast hits to 17322 /.../ins in 780 species: Archae - 12; Bacteria - 1396; Metazoa - 17338; Fungi - 3422; Plants - 5037; Viruses - 0; Other Eukaryotes - 2996 (source: NC…
AT1G15810							-1.47879	0.003597	-2.85481	8.81614e-06			-	Cluster 6	S15/NS1, RNA-binding protein [Source:TAIR;Acc:AT1G15810]
AT1G15885							-3.13	0.01385					-	no cluster	unknown protein; Has 5 Blast hits to 5 proteins in 1 species: Archae - 0; Bacteria - 0; Metazoa - 0; Fungi - 0; Plants - 5; Viruses - 0; Other Eukaryotes - 0 (source: NCBI BLink). [Source:TAIR;Acc:AT1G15885]
AT1G15910									-2.56418	0.000965906			FDM1	Cluster 6	Factor of DNA methylation 1 [Source:UniProtKB/Swiss-Prot;Acc:Q9S9P3]
AT1G15930							-1.74567	0.000306245	-2.22316	6.67991e-06	-1.54206	0.00697591	-	Cluster 6	40S ribosomal protein S12-1 [Source:UniProtKB/Swiss-Prot;Acc:Q9S9P1]
AT1G15970							-1.7548	0.0225193	-3.79808	0.00194623			-	Cluster 6	DNA glycosylase superfamily protein [Source:TAIR;Acc:AT1G15970]
AT1G16000							-2.2041	9.18069e-05	-4.70261	3.1907e-06	-3.4442	0.00484466	-	Cluster 6	unknown protein; BEST Arabidopsis thaliana protein match is: unknown protein (TAIR:AT1G80890.1); Has 41 Blast hits to 40 proteins in 10 species: Archae - 0; Bacteria - 0; Metazoa - 0; Fungi - 0; Plants - 41; Viruses - 0; Other Eukaryotes - 0 (source /.../ BLink). [Source:TAIR;Acc:AT1G16000]
AT1G16022							-5.90483	0.0313661					-	Cluster 1	unknown protein; FUNCTIONS IN: molecular_function unknown; INVOLVED IN: biological_process unknown; LOCATED IN: endomembrane system; Has 30201 Blast hits to 17322 proteins in 780 species: Archae - 12; Bacteria - 1396; Metazoa - 17338; Fungi - 3422; /.../ - 5037; Viruses - 0; Other Eukaryotes - 2996 (source: NCBI BLink). [Source:TAIR;Acc:AT1G16022]
AT1G16030							7.06249	2.0245e-16	5.75591	1.39664e-14	4.74607	1.82479e-11	Hsp70b	Cluster 3	Heat shock 70 kDa protein 5 [Source:UniProtKB/Swiss-Prot;Acc:Q9S9N1]
AT1G16040									-1.77756	0.00977663			-	Cluster 5	FUNCTIONS IN: molecular_function unknown; INVOLVED IN: GPI anchor biosynthetic process; LOCATED IN: integral to membrane, endoplasmic reticulum membrane; EXPRESSED IN: 24 plant structures; EXPRESSED DURING: 13 growth stages; CONTAINS InterPro DOMAIN /.../I biosynthesis protein Pig-F (InterPro:IPR009580); Has 280 Blast hits to 280 proteins in 133 species: Archae - 0; Bacteria - 0; Metazoa - 113; F…
AT1G16060							-2.63181	0.00221575			-8.24577	0.0184636	ADAP	Cluster 1	AP2-like ethylene-responsive transcription factor At1g16060 [Source:UniProtKB/Swiss-Prot;Acc:Q94AN4]
AT1G16130							1.62758	0.0377997					WAKL2	no cluster	Wall-associated receptor kinase-like 2 [Source:UniProtKB/Swiss-Prot;Acc:Q7X8C5]
AT1G16190									-2.73058	0.0254495			RAD23A	Cluster 6	Probable ubiquitin receptor RAD23a [Source:UniProtKB/Swiss-Prot;Acc:Q84L32]
AT1G16300									2.13188	0.00100569			GAPCP-2	Cluster 7	Glyceraldehyde-3-phosphate dehydrogenase GAPCP2, chloroplastic [Source:UniProtKB/Swiss-Prot;Acc:Q5E924]
AT1G16310									1.88449	0.00752143			-	Cluster 8	Metal tolerance protein 10 [Source:UniProtKB/Swiss-Prot;Acc:Q0WU02]
AT1G16320							1.64645	0.00282735	1.33081	0.0303029	2.1124	0.00134588	-	Cluster 4	Uncharacterized conserved protein (DUF2358) [Source:TAIR;Acc:AT1G16320]
AT1G16340							-2.12011	0.0132003	-7.04641	0.00894091			ATKDSA2	Cluster 6	2-dehydro-3-deoxyphosphooctonate aldolase 2 [Source:UniProtKB/Swiss-Prot;Acc:Q6NQL4]
AT1G16370											-3.22037	0.0231206	ATOCT6	no cluster	Organic cation/carnitine transporter 6 [Source:UniProtKB/Swiss-Prot;Acc:Q9SA36]
AT1G16400							-9.23425	0.00139475					CYP79F2	Cluster 1	Hexahomomethionine N-hydroxylase [Source:UniProtKB/Swiss-Prot;Acc:Q9FUY7]
AT1G16420									3.66828	0.00558161			ATMC8	Cluster 8	Metacaspase-8 [Source:UniProtKB/Swiss-Prot;Acc:Q9SA41]
AT1G16430									-6.77716	0.0242137			-	Cluster 6	Mediator of RNA polymerase II transcription subunit 22a [Source:UniProtKB/Swiss-Prot;Acc:Q9SA42]
AT1G16560									-1.34021	0.015553			-	Cluster 6	Per1-like family protein [Source:TAIR;Acc:AT1G16560]
AT1G16630							-6.8169	0.00891951					-	Cluster 1	unknown protein; LOCATED IN: chloroplast; BEST Arabidopsis thaliana protein match is: unknown protein (TAIR:AT2G16270.1); Has 10587 Blast hits to 5736 proteins in 617 species: Archae - 88; Bacteria - 963; Metazoa - 3686; Fungi - 820; Plants - 541; V /.../ - 438; Other Eukaryotes - 4051 (source: NCBI BLink). [Source:TAIR;Acc:AT1G16630]
AT1G16650							2.2073	0.00143367					-	Cluster 7	S-adenosyl-L-methionine-dependent methyltransferases superfamily protein [Source:TAIR;Acc:AT1G16650]
AT1G16690							-7.05974	0.00120449					-	Cluster 1	Enhancer of polycomb-like transcription factor protein [Source:TAIR;Acc:AT1G16690]
AT1G16740									-1.6843	0.0442445			-	Cluster 6	Ribosomal protein L20 [Source:TAIR;Acc:AT1G16740]
AT1G16840							1.35911	0.00605717	1.39949	0.00459659	1.63963	0.00233591	-	Cluster 3	unknown protein; BEST Arabidopsis thaliana protein match is: unknown protein (TAIR:AT1G78890.1); Has 35333 Blast hits to 34131 proteins in 2444 species: Archae - 798; Bacteria - 22429; Metazoa - 974; Fungi - 991; Plants - 531; Viruses - 0; Other Euk /.../s - 9610 (source: NCBI BLink). [Source:TAIR;Acc:AT1G16840]
AT1G16905							-7.85021	0.000758339	-7.65506	0.0124757			-	Cluster 1	Curculin-like (mannose-binding) lectin family protein [Source:TAIR;Acc:AT1G16905]
AT1G16920							-2.11093	3.87002e-05	-3.91953	1.89644e-07	-2.22834	0.00554114	ATRABA1B	Cluster 6	Ras-related protein RABA1b [Source:UniProtKB/Swiss-Prot;Acc:Q39222]
AT1G16970									-1.4439	0.0400434			ATKU70	Cluster 6	ATP-dependent DNA helicase 2 subunit KU70 [Source:UniProtKB/Swiss-Prot;Acc:Q9FQ08]
AT1G17020							2.37745	0.0261023	5.01301	2.88529e-06			ATSRG1	Cluster 8	Protein SRG1 [Source:UniProtKB/Swiss-Prot;Acc:Q39224]
AT1G17060							-2.33049	0.00305865					CHI2	Cluster 5	cytochrome p450 72c1 [Source:TAIR;Acc:AT1G17060]
AT1G17070									-1.64063	0.0380165			STIPL1	Cluster 2	Septin and tuftelin-interacting protein 1 homolog 1 [Source:UniProtKB/Swiss-Prot;Acc:Q9SHG6]
AT1G17100									2.12927	0.0105816			AtHBP1	Cluster 3	SOUL heme-binding family protein [Source:TAIR;Acc:AT1G17100]
AT1G17110									-7.86208	0.00124758			UBP15	no cluster	Ubiquitin carboxyl-terminal hydrolase 15 [Source:UniProtKB/Swiss-Prot;Acc:Q9FPS9]
AT1G17140											-8.31631	0.0208996	ICR1	Cluster 2	Interactor of constitutive active ROPs 1 [Source:UniProtKB/Swiss-Prot;Acc:Q8LE98]
AT1G17147							3.39633	3.79218e-05	2.87516	0.000357861			-	Cluster 7	VQ motif-containing protein 1 [Source:UniProtKB/Swiss-Prot;Acc:Q1G3U8]
AT1G17160											1.34766	0.0468067	-	Cluster 4	pfkB-like carbohydrate kinase family protein [Source:TAIR;Acc:AT1G17160]
AT1G17170							2.9811	0.000593039	2.5406	0.00341988			ATGSTU24	no cluster	Glutathione S-transferase U24 [Source:UniProtKB/Swiss-Prot;Acc:Q9SHH6]
AT1G17180							-2.95539	0.0295909					ATGSTU25	no cluster	Glutathione S-transferase U25 [Source:UniProtKB/Swiss-Prot;Acc:Q9SHH7]
AT1G17190							1.54796	0.026434					ATGSTU26	no cluster	Glutathione S-transferase U26 [Source:UniProtKB/Swiss-Prot;Acc:Q9SHH8]
AT1G17250					2.04052	0.0267726							AtRLP3	no cluster	receptor like protein 3 [Source:TAIR;Acc:AT1G17250]
AT1G17290							3.18253	2.55513e-07	3.59755	1.45798e-08	2.53041	7.24327e-05	AlaAT1	Cluster 3	Alanine aminotransferase 1, mitochondrial [Source:UniProtKB/Swiss-Prot;Acc:F4I7I0]
AT1G17300									1.51652	0.0408815			-	Cluster 7	unknown protein; BEST Arabidopsis thaliana protein match is: unknown protein (TAIR:AT1G17285.1); Has 27 Blast hits to 27 proteins in 4 species: Archae - 0; Bacteria - 0; Metazoa - 0; Fungi - 0; Plants - 27; Viruses - 0; Other Eukaryotes - 0 (source: /.../BLink). [Source:TAIR;Acc:AT1G17300]
AT1G17310							3.87101	0.00847163	4.29229	0.000169679			-	Cluster 4	MADS-box transcription factor family protein [Source:TAIR;Acc:AT1G17310]
AT1G17330							1.5146	0.0208082					-	Cluster 7	Metal-dependent phosphohydrolase [Source:TAIR;Acc:AT1G17330]
AT1G17350							-2.39304	0.00315436	-7.91828	0.000477708	-7.95414	0.0296729	-	Cluster 6	Probable complex I intermediate-associated protein 30 [Source:UniProtKB/Swiss-Prot;Acc:Q9LQI7]
AT1G17360							-2.46965	0.0387934					-	Cluster 1	BEST Arabidopsis thaliana protein match is: COP1-interacting protein-related (TAIR:AT1G72410.1); Has 9949 Blast hits to 7480 proteins in 576 species: Archae - 12; Bacteria - 1007; Metazoa - 3636; Fungi - 982; Plants - 444; Viruses - 50; Other Eukary /.../ 3818 (source: NCBI BLink). [Source:TAIR;Acc:AT1G17360]
AT1G17370									-1.115	0.0434461			UBP1B	Cluster 6	Oligouridylate-binding protein 1B [Source:UniProtKB/Swiss-Prot;Acc:Q9LQI9]
AT1G17380							3.88989	0.000575124	5.06621	2.30586e-05			JAZ5	Cluster 3	Protein TIFY 11A [Source:UniProtKB/Swiss-Prot;Acc:Q9LDU5]
AT1G17420							4.26337	0.0136243	9.65394	7.2043e-07			ATLOX3	Cluster 8	Lipoxygenase 3, chloroplastic [Source:UniProtKB/Swiss-Prot;Acc:Q9LNR3]
AT1G17430							-3.03372	2.72693e-05	-4.09496	0.000163582	-2.24211	0.0483888	-	Cluster 6	alpha/beta-Hydrolases superfamily protein [Source:TAIR;Acc:AT1G17430]
AT1G17450									-1.76156	0.0360195			-	Cluster 6	B-block binding subunit of TFIIIC [Source:TAIR;Acc:AT1G17450]
AT1G17455							-2.24759	0.0377601					ELF4-L4	Cluster 1	Protein ELF4-LIKE 4 [Source:UniProtKB/Swiss-Prot;Acc:Q570U6]
AT1G17470							-1.01733	0.0421177					ATDRG	Cluster 5	Developmentally-regulated G-protein 1 [Source:UniProtKB/Swiss-Prot;Acc:Q9LQK0]
AT1G17560							-3.67436	0.00969563					HLL	Cluster 1	50S ribosomal protein HLL, mitochondrial [Source:UniProtKB/Swiss-Prot;Acc:Q84JG5]
AT1G17590									-2.0649	0.025172	-3.06792	0.0475892	NF-YA8	Cluster 6	Nuclear transcription factor Y subunit A-8 [Source:UniProtKB/Swiss-Prot;Acc:Q9LNP6]
AT1G17730											1.32547	0.0201627	CHMP1B	Cluster 4	ESCRT-related protein CHMP1A [Source:UniProtKB/Swiss-Prot;Acc:Q8LE58]
AT1G17750							2.24487	0.00808903	2.3894	0.017143			AtPEPR2	no cluster	Leucine-rich repeat receptor-like protein kinase PEPR2 [Source:UniProtKB/Swiss-Prot;Acc:Q9FZ59]
AT1G17870							2.6565	0.00241804					ATEGY3	Cluster 3	Probable zinc metallopeptidase EGY3, chloroplastic [Source:UniProtKB/Swiss-Prot;Acc:Q9LMU1]
AT1G17890							-1.11999	0.0491107					GER2	Cluster 1	Putative GDP-L-fucose synthase 2 [Source:UniProtKB/Swiss-Prot;Acc:Q9LMU0]
AT1G17970											-2.99534	0.029469	-	Cluster 2	RING/U-box superfamily protein [Source:TAIR;Acc:AT1G17970]
AT1G18040									-6.49412	0.0496201			AT;CDCKD;3	Cluster 6	Cyclin-dependent kinase D-3 [Source:UniProtKB/Swiss-Prot;Acc:Q9LMT0]
AT1G18140							5.38098	6.26566e-09	4.31075	3.25583e-06			ATLAC1	Cluster 8	Laccase-1 [Source:UniProtKB/Swiss-Prot;Acc:Q9LMS3]
AT1G18210							1.23712	0.0271318	1.34624	0.013904			-	Cluster 7	Probable calcium-binding protein CML27 [Source:UniProtKB/Swiss-Prot;Acc:Q9LE22]
AT1G18250					-2.58479	0.0285615	-3.79669	0.0119267					ATLP-1	Cluster 1	Thaumatin-like protein [Source:UniProtKB/Swiss-Prot;Acc:P50699]
AT1G18260											-1.39018	0.0436353	EBS5	Cluster 2	ERAD-associated E3 ubiquitin-protein ligase component HRD3A [Source:UniProtKB/Swiss-Prot;Acc:Q9LM25]
AT1G18270							1.64868	0.00126928					-	Cluster 7	ketose-bisphosphate aldolase class-II family protein [Source:TAIR;Acc:AT1G18270]
AT1G18330							1.84964	0.00203926	1.98147	0.000811809	2.66965	3.57144e-05	EPR1	Cluster 4	Protein REVEILLE 7 [Source:UniProtKB/Swiss-Prot;Acc:B3H5A8]
AT1G18340							-1.92464	0.0270659	-2.78347	0.0346934			-	Cluster 1	basal transcription factor complex subunit-related [Source:TAIR;Acc:AT1G18340]
AT1G18370							-6.28358	0.0334487					ATNACK1	Cluster 1	Kinesin-like protein NACK1 [Source:UniProtKB/Swiss-Prot;Acc:Q8S905]
AT1G18390							1.57783	0.00146441					-	no cluster	Probable serine/threonine-protein kinase At1g18390 [Source:UniProtKB/Swiss-Prot;Acc:P0C5E2]
AT1G18500							1.33497	0.0012828					IPMS1	no cluster	2-isopropylmalate synthase 1, chloroplastic [Source:UniProtKB/Swiss-Prot;Acc:Q9LPR4]
AT1G18540							-1.53122	0.00152176	-1.31365	0.011357	-1.8283	0.00232494	-	Cluster 1	60S ribosomal protein L6-1 [Source:UniProtKB/Swiss-Prot;Acc:Q9FZ76]
AT1G18570							3.28715	0.000267886	4.51309	4.43856e-06	2.29318	0.0488279	AtMYB51	Cluster 3	Transcription factor MYB51 [Source:UniProtKB/Swiss-Prot;Acc:O49782]
AT1G18590							2.91498	1.36805e-05	4.61269	1.57121e-09	2.383	0.0116368	ATSOT17	Cluster 8	Cytosolic sulfotransferase 17 [Source:UniProtKB/Swiss-Prot;Acc:Q9FZ80]
AT1G18600											-7.77892	0.0341069	AtPARL	Cluster 2	RHOMBOID-like protein 12 [Source:TAIR;Acc:AT1G18600]
AT1G18630							-1.29001	0.0379541	-2.20166	0.00177219			GR-RBP6	Cluster 1	Glycine-rich RNA-binding protein 6, mitochondrial [Source:UniProtKB/Swiss-Prot;Acc:Q9FZ84]
AT1G18720											-1.77636	0.011074	-	Cluster 2	Protein of unknown function (DUF962) [Source:TAIR;Acc:AT1G18720]
AT1G18740									2.05914	0.000278997			-	no cluster	Protein of unknown function (DUF793) [Source:TAIR;Acc:AT1G18740]
AT1G18800							-1.62178	0.00104613	-2.05361	0.000235514	-1.55729	0.0290769	NRP2	Cluster 6	NAP1-related protein 2 [Source:TAIR;Acc:AT1G18800]
AT1G18840							-3.89303	0.00584549	-8.69299	0.0168027			IQD30	Cluster 5	IQ-domain 30 [Source:TAIR;Acc:AT1G18840]
AT1G18880							-2.29618	5.85083e-07	-1.24459	0.0128959	-1.44978	0.0120242	NRT1.9	Cluster 1	Protein NRT1/ PTR FAMILY 2.9 [Source:UniProtKB/Swiss-Prot;Acc:Q9M9V7]
AT1G18890							1.24323	0.0436869	1.59132	0.00909795			ATCDPK1	Cluster 7	Calcium-dependent protein kinase 10 [Source:UniProtKB/Swiss-Prot;Acc:Q9M9V8]
AT1G18970							5.03008	0.00738811	6.03646	0.000695033			GLP4	no cluster	Germin-like protein subfamily T member 1 [Source:UniProtKB/Swiss-Prot;Acc:P92995]
AT1G19020							3.62309	0.000101121	4.06346	2.19374e-05			-	Cluster 8	unknown protein; BEST Arabidopsis thaliana protein match is: unknown protein (TAIR:AT3G48180.1); Has 88 Blast hits to 88 proteins in 15 species: Archae - 0; Bacteria - 0; Metazoa - 0; Fungi - 0; Plants - 88; Viruses - 0; Other Eukaryotes - 0 (source /.../ BLink). [Source:TAIR;Acc:AT1G19020]
AT1G19130							1.0893	0.0330581	1.60333	0.000367698			-	Cluster 8	CONTAINS InterPro DOMAIN/s: Protein of unknown function DUF985 (InterPro:IPR009327), RmlC-like jelly roll fold (InterPro:IPR014710); Has 1465 Blast hits to 1465 proteins in 584 species: Archae - 10; Bacteria - 1038; Metazoa - 19; Fungi - 43; Plants /.../Viruses - 0; Other Eukaryotes - 304 (source: NCBI BLink). [Source:TAIR;Acc:AT1G19130]
AT1G19140							1.19397	0.0246171					-	Cluster 3	FUNCTIONS IN: molecular_function unknown; INVOLVED IN: ubiquinone biosynthetic process; LOCATED IN: mitochondrion; EXPRESSED IN: 24 plant structures; EXPRESSED DURING: 15 growth stages; CONTAINS InterPro DOMAIN/s: COQ9 (InterPro:IPR013718), Ubiquino /.../synthesis protein COQ9 (InterPro:IPR012762); Has 35333 Blast hits to 34131 proteins in 2444 species: Archae - 798; Bacteria - 22429; Metazoa - 9…
AT1G19170							-1.74867	0.0247901					-	no cluster	Pectin lyase-like superfamily protein [Source:TAIR;Acc:AT1G19170]
AT1G19180							3.45368	0.00171879	3.19394	0.0031824			JAZ1	Cluster 3	Protein TIFY 10A [Source:UniProtKB/Swiss-Prot;Acc:Q9LMA8]
AT1G19200							2.19965	0.0456185					-	Cluster 8	Protein of unknown function (DUF581) [Source:TAIR;Acc:AT1G19200]
AT1G19250									4.71509	0.0414979			FMO1	no cluster	Probable flavin-containing monooxygenase 1 [Source:UniProtKB/Swiss-Prot;Acc:Q9LMA1]
AT1G19300							-3.29807	0.0104823					ATGATL1	Cluster 1	Probable galacturonosyltransferase-like 1 [Source:UniProtKB/Swiss-Prot;Acc:Q9LN68]
AT1G19310							1.88339	4.92321e-05	1.58514	0.0015559	1.33769	0.0473316	-	Cluster 3	RING/U-box superfamily protein [Source:TAIR;Acc:AT1G19310]
AT1G19330									1.81231	0.0254607			-	Cluster 3	unknown protein; BEST Arabidopsis thaliana protein match is: unknown protein (TAIR:AT1G75060.1); Has 145 Blast hits to 145 proteins in 43 species: Archae - 0; Bacteria - 0; Metazoa - 40; Fungi - 0; Plants - 104; Viruses - 0; Other Eukaryotes - 1 (so /.../NCBI BLink). [Source:TAIR;Acc:AT1G19330]
AT1G19350							-2.30759	0.000468027	-2.18125	0.00407589			BES1	Cluster 1	Protein BRASSINAZOLE-RESISTANT 2 [Source:UniProtKB/Swiss-Prot;Acc:Q9LN63]
AT1G19396									-1.38004	0.0143543			-	Cluster 6	unknown protein. [Source:TAIR;Acc:AT1G19396]
AT1G19397									-1.42612	0.0123667			-	Cluster 6	unknown protein; Has 30201 Blast hits to 17322 proteins in 780 species: Archae - 12; Bacteria - 1396; Metazoa - 17338; Fungi - 3422; Plants - 5037; Viruses - 0; Other Eukaryotes - 2996 (source: NCBI BLink). [Source:TAIR;Acc:AT1G19397]
AT1G19430									-2.15152	0.000797433			-	Cluster 6	Probable methyltransferase PMT28 [Source:UniProtKB/Swiss-Prot;Acc:Q9LN50]
AT1G19440							-3.51068	8.22443e-05	-2.51925	0.0188272			KCS4	Cluster 1, Cluster 5	3-ketoacyl-CoA synthase 4 [Source:UniProtKB/Swiss-Prot;Acc:Q9LN49]
AT1G19480									-3.44126	0.00661066			-	Cluster 6	DNA glycosylase superfamily protein [Source:TAIR;Acc:AT1G19480]
AT1G19530					1.94529	0.00587144	2.28002	9.64168e-05			1.61055	0.0157071	-	no cluster	unknown protein; FUNCTIONS IN: molecular_function unknown; INVOLVED IN: N-terminal protein myristoylation, anaerobic respiration; LOCATED IN: cellular_component unknown; EXPRESSED IN: leaf apex, inflorescence meristem, hypocotyl, root, flower; EXPRE /.../URING: petal differentiation and expansion stage; Has 47 Blast hits to 47 proteins in 13 species: Archae - 0; Bacteria - 0; Metazoa - 0; Fungi -…
AT1G19600									-1.3629	0.00308762	-1.34077	0.0372755	-	Cluster 6	pfkB-like carbohydrate kinase family protein [Source:TAIR;Acc:AT1G19600]
AT1G19610							4.74381	4.83146e-07	4.38786	5.8788e-06			LCR78	Cluster 8	Defensin-like protein 19 [Source:UniProtKB/Swiss-Prot;Acc:P82787]
AT1G19660							1.36996	0.00524311			1.28869	0.0253238	AtBBD2	Cluster 4	Bifunctional nuclease 2 [Source:UniProtKB/Swiss-Prot;Acc:Q93VH2]
AT1G19670							4.1349	0.00162257	9.38415	7.66786e-10			ATCLH1	Cluster 8	Chlorophyllase-1 [Source:UniProtKB/Swiss-Prot;Acc:O22527]
AT1G19770							1.34779	0.0217379					ATPUP14	Cluster 7	Probable purine permease 14 [Source:UniProtKB/Swiss-Prot;Acc:Q9FXH5]
AT1G19800									-2.22611	0.00112739			ABCI14	Cluster 6	Protein TRIGALACTOSYLDIACYLGLYCEROL 1, chloroplastic [Source:UniProtKB/Swiss-Prot;Acc:Q8L4R0]
AT1G19835							-1.89727	0.00190429	-1.98909	0.00615887	-2.48783	0.0246783	-	Cluster 6	Filament-like plant protein 4 [Source:UniProtKB/Swiss-Prot;Acc:Q0WSY2]
AT1G19860									1.56548	0.0387369			-	Cluster 8	Zinc finger CCCH domain-containing protein 6 [Source:UniProtKB/Swiss-Prot;Acc:Q56XU4]
AT1G19900					-3.67654	0.0375405	-7.40239	0.0351985					-	Cluster 1	glyoxal oxidase-related protein [Source:TAIR;Acc:AT1G19900]
AT1G19960							-7.49397	0.029422					-	Cluster 1	BEST Arabidopsis thaliana protein match is: transmembrane receptors (TAIR:AT2G32140.1); Has 41 Blast hits to 41 proteins in 17 species: Archae - 0; Bacteria - 2; Metazoa - 23; Fungi - 0; Plants - 11; Viruses - 0; Other Eukaryotes - 5 (source: NCBI BLink). [Source:TAIR;Acc:AT1G19960]
AT1G19970							-6.31162	0.00629003					-	no cluster	ER lumen protein retaining receptor family protein [Source:TAIR;Acc:AT1G19970]
AT1G20010							-3.68167	0.000197962	-2.33154	0.0285159			TUB5	Cluster 1	Tubulin beta-5 chain [Source:UniProtKB/Swiss-Prot;Acc:P29513]
AT1G20050							-1.55812	0.00081993	-1.43021	0.00493107			HYD1	Cluster 5	Probable 3-beta-hydroxysteroid-Delta(8),Delta(7)-isomerase [Source:UniProtKB/Swiss-Prot;Acc:O48962]
AT1G20090							-1.43968	0.00347004	-1.82753	0.000357312			ARAC4	Cluster 5	Rac-like GTP-binding protein ARAC4 [Source:UniProtKB/Swiss-Prot;Acc:Q38919]
AT1G20160							-3.35474	4.37776e-06	-2.95442	7.81284e-05			ATSBT5.2	Cluster 5	CO(2)-response secreted protease [Source:UniProtKB/Swiss-Prot;Acc:Q9LNU1]
AT1G20190							-4.24484	0.00238167	-7.63719	0.0122185			EXPA11	Cluster 1	Expansin-A11 [Source:UniProtKB/Swiss-Prot;Acc:Q9LNU3]
AT1G20260							-1.62448	0.000127124	-1.6878	0.00028017	-2.10513	0.000330032	AtVAB3	Cluster 6	V-type proton ATPase subunit B3 [Source:UniProtKB/Swiss-Prot;Acc:Q8W4E2]
AT1G20310							4.08041	0.0247132					-	Cluster 3	unknown protein; FUNCTIONS IN: molecular_function unknown; INVOLVED IN: biological_process unknown; LOCATED IN: chloroplast; EXPRESSED IN: 16 plant structures; EXPRESSED DURING: 9 growth stages; BEST Arabidopsis thaliana protein match is: unknown pr /.../(TAIR:AT1G76070.1); Has 46 Blast hits to 46 proteins in 12 species: Archae - 0; Bacteria - 0; Metazoa - 0; Fungi - 0; Plants - 46; Viruses - 0; …
AT1G20370									-2.09262	0.042753			-	Cluster 5	Pseudouridine synthase family protein [Source:TAIR;Acc:AT1G20370]
AT1G20380							-3.34612	0.017084					-	Cluster 1	Prolyl oligopeptidase family protein [Source:TAIR;Acc:AT1G20380]
AT1G20390									1.80429	0.0351331	2.21592	0.0447245	-	Cluster 4	transposable element gene [Source:TAIR;Acc:AT1G20390]
AT1G20440									-1.6636	0.000337847			AtCOR47	no cluster	Dehydrin COR47 [Source:UniProtKB/Swiss-Prot;Acc:P31168]
AT1G20450	2.32519	0.0410504											ERD10	no cluster	Dehydrin ERD10 [Source:UniProtKB/Swiss-Prot;Acc:P42759]
AT1G20560									-3.23123	0.00955147			AAE1	Cluster 6	Probable acyl-activating enzyme 1, peroxisomal [Source:UniProtKB/Swiss-Prot;Acc:F4HUK6]
AT1G20580							-1.30831	0.00566664	-1.42409	0.00539628	-2.05722	0.00870389	-	Cluster 2	Small nuclear ribonucleoprotein SmD3b [Source:UniProtKB/Swiss-Prot;Acc:Q9LM92]
AT1G20610							-6.6577	0.0141074					CYCB2;3	Cluster 1	Cyclin-B2-3 [Source:UniProtKB/Swiss-Prot;Acc:Q9LDM4]
AT1G20630							2.48971	8.23589e-07	2.56823	5.24481e-07	1.70887	0.00826594	CAT1	Cluster 3, Cluster 8	Catalase-1 [Source:UniProtKB/Swiss-Prot;Acc:Q96528]
AT1G20650									-2.13911	0.0243824	-8.45929	0.0156088	ASG5	Cluster 2	Protein kinase superfamily protein [Source:TAIR;Acc:AT1G20650]
AT1G20691									-3.2325	0.00732009			-	Cluster 5, Cluster 6	Potential natural antisense gene, locus overlaps with AT1G20690 [Source:TAIR;Acc:AT1G20691]
AT1G20816									-6.64039	0.0430179			-	no cluster	Outer envelope pore protein 21A, chloroplastic [Source:UniProtKB/Swiss-Prot;Acc:Q6ID99]
AT1G20823							3.13692	0.00734125					-	Cluster 7	RING-H2 finger protein ATL80 [Source:UniProtKB/Swiss-Prot;Acc:Q9LM69]
AT1G20850			-1.80138	0.045596	-1.88642	0.00337255	-5.08353	4.63486e-09	-5.34049	3.19358e-07	-2.33366	0.0147878	XCP2	Cluster 1	Xylem cysteine proteinase 2 [Source:UniProtKB/Swiss-Prot;Acc:Q9LM66]
AT1G20890									-1.55583	0.00558386	-2.26251	0.011983	-	Cluster 2	unknown protein; FUNCTIONS IN: molecular_function unknown; INVOLVED IN: biological_process unknown; LOCATED IN: endomembrane system; EXPRESSED IN: 24 plant structures; EXPRESSED DURING: 14 growth stages; BEST Arabidopsis thaliana protein match is: u /.../ protein (TAIR:AT1G76480.2); Has 33 Blast hits to 33 proteins in 11 species: Archae - 0; Bacteria - 0; Metazoa - 2; Fungi - 0; Plants - 31; Viru…
AT1G20920											1.27929	0.0340584	RCF1	no cluster	DEAD-box ATP-dependent RNA helicase 42 [Source:UniProtKB/Swiss-Prot;Acc:Q8H0U8]
AT1G20925							2.83357	0.0291674	3.83104	0.0114473			-	no cluster	Auxin efflux carrier family protein [Source:TAIR;Acc:AT1G20925]
AT1G20950							-2.50847	7.59996e-05	-3.88298	2.64856e-05	-4.14155	0.00259474	-	Cluster 6	Pyrophosphate--fructose 6-phosphate 1-phosphotransferase subunit alpha 1 [Source:UniProtKB/Swiss-Prot;Acc:Q9SYP2]
AT1G20960											-1.41575	0.0252996	emb1507	Cluster 2	U5 small nuclear ribonucleoprotein helicase, putative [Source:TAIR;Acc:AT1G20960]
AT1G21010							2.25294	0.0348949	4.33609	2.82561e-05			-	Cluster 7, Cluster 8	unknown protein; FUNCTIONS IN: molecular_function unknown; INVOLVED IN: N-terminal protein myristoylation; LOCATED IN: cellular_component unknown; EXPRESSED IN: 24 plant structures; EXPRESSED DURING: 14 growth stages; BEST Arabidopsis thaliana prote /.../ch is: unknown protein (TAIR:AT1G76600.1); Has 206 Blast hits to 206 proteins in 13 species: Archae - 0; Bacteria - 0; Metazoa - 0; Fungi - 0; P…
AT1G21090							-1.97448	0.00586806	-2.14783	0.0167856			-	Cluster 5	Cupredoxin superfamily protein [Source:TAIR;Acc:AT1G21090]
AT1G21100							1.57562	0.00145435					IGMT1	no cluster	O-methyltransferase family protein [Source:TAIR;Acc:AT1G21100]
AT1G21110							5.03535	2.89647e-05	5.45538	1.0347e-05	4.71812	0.000180046	IGMT3	Cluster 3	O-methyltransferase family protein [Source:TAIR;Acc:AT1G21110]
AT1G21120							6.2075	4.85573e-05	5.89234	8.6516e-05			IGMT2	Cluster 8	O-methyltransferase family protein [Source:TAIR;Acc:AT1G21120]
AT1G21130							4.49647	3.37349e-06	4.90446	7.14119e-07	3.78817	0.000113138	IGMT4	Cluster 3	O-methyltransferase family protein [Source:TAIR;Acc:AT1G21130]
AT1G21140							4.93524	2.47908e-10	3.92439	2.48369e-08	2.69069	0.00985481	-	Cluster 3	Vacuolar iron transporter homolog 1 [Source:UniProtKB/Swiss-Prot;Acc:Q9LPU9]
AT1G21160											1.9663	0.00311719	-	Cluster 4	eukaryotic translation initiation factor 2 (eIF-2) family protein [Source:TAIR;Acc:AT1G21160]
AT1G21230					3.96174	0.0168672	4.76741	0.000157076	3.75325	0.00432294			WAK5	Cluster 7	Wall-associated receptor kinase 5 [Source:UniProtKB/Swiss-Prot;Acc:Q9LMN7]
AT1G21310									1.84567	0.00431734			ATEXT3	no cluster	Extensin-3 [Source:UniProtKB/Swiss-Prot;Acc:Q9FS16]
AT1G21326							5.64063	0.000803285					-	no cluster	VQ motif-containing protein [Source:TAIR;Acc:AT1G21326]
AT1G21390									-3.74128	0.000896424			emb2170	Cluster 6	embryo defective 2170 [Source:TAIR;Acc:AT1G21390]
AT1G21400			2.56121	0.0330807	2.4046	0.00678859	4.61953	1.72784e-08	4.45079	2.10354e-08	4.15362	4.02156e-07	-	Cluster 4	2-oxoisovalerate dehydrogenase subunit alpha 1, mitochondrial [Source:UniProtKB/Swiss-Prot;Acc:Q9LPL5]
AT1G21440							-2.11262	0.025738					-	Cluster 2	Phosphoenolpyruvate carboxylase family protein [Source:TAIR;Acc:AT1G21440]
AT1G21520					1.58108	0.0110718	2.18381	2.79675e-06	1.9754	6.42162e-05	1.92092	0.000811063	-	Cluster 3	unknown protein; Has 9 Blast hits to 9 proteins in 2 species: Archae - 0; Bacteria - 0; Metazoa - 0; Fungi - 0; Plants - 9; Viruses - 0; Other Eukaryotes - 0 (source: NCBI BLink). [Source:TAIR;Acc:AT1G21520]
AT1G21525									6.10479	1.3282e-06	4.52007	0.032997	-	Cluster 3	pseudogene of unknown protein [Source:TAIR;Acc:AT1G21525]
AT1G21550									7.93665	2.69898e-08			-	Cluster 8	Probable calcium-binding protein CML44 [Source:UniProtKB/Swiss-Prot;Acc:Q9LPK5]
AT1G21560							-2.52036	0.0420369					-	no cluster	unknown protein; BEST Arabidopsis thaliana protein match is: unknown protein (TAIR:AT4G01170.1); Has 76 Blast hits to 76 proteins in 15 species: Archae - 0; Bacteria - 4; Metazoa - 3; Fungi - 2; Plants - 67; Viruses - 0; Other Eukaryotes - 0 (source /.../ BLink). [Source:TAIR;Acc:AT1G21560]
AT1G21590					1.52774	0.0267726	2.07786	7.2863e-05	2.19172	3.74036e-05			-	Cluster 7	Protein kinase protein with adenine nucleotide alpha hydrolases-like domain [Source:TAIR;Acc:AT1G21590]
AT1G21651											-8.68648	0.00501445	-	Cluster 2	zinc ion binding [Source:TAIR;Acc:AT1G21651]
AT1G21670									2.49255	0.00694267			-	Cluster 7	LOCATED IN: cell wall, plant-type cell wall; EXPRESSED IN: 23 plant structures; EXPRESSED DURING: 14 growth stages; CONTAINS InterPro DOMAIN/s: WD40-like Beta Propeller (InterPro:IPR011659), Six-bladed beta-propeller, TolB-like (InterPro:IPR011042); /.../Arabidopsis thaliana protein match is: DPP6 N-terminal domain-like protein (TAIR:AT1G21680.1); Has 8461 Blast hits to 5060 proteins in 1257 spec…
AT1G21680											1.64885	0.0386924	-	Cluster 4	DPP6 N-terminal domain-like protein [Source:TAIR;Acc:AT1G21680]
AT1G21710									-3.21343	0.00683145			ATOGG1	Cluster 6	N-glycosylase/DNA lyase OGG1 [Source:UniProtKB/Swiss-Prot;Acc:Q9FNY7]
AT1G21740							-6.24879	0.0317804					-	Cluster 1	Protein of unknown function (DUF630 and DUF632) [Source:TAIR;Acc:AT1G21740]
AT1G21750									-1.24554	0.0339069	-1.70129	0.0158195	ATPDI5	no cluster	Protein disulfide isomerase-like 1-1 [Source:UniProtKB/Swiss-Prot;Acc:Q9XI01]
AT1G21770							1.14655	0.046763			1.49795	0.0129604	-	Cluster 4	Acyl-CoA N-acyltransferases (NAT) superfamily protein [Source:TAIR;Acc:AT1G21770]
AT1G21830							1.99829	0.00216955	2.88372	2.79811e-05			-	Cluster 8	unknown protein; CONTAINS InterPro DOMAIN/s: Protein of unknown function DUF740 (InterPro:IPR008004); BEST Arabidopsis thaliana protein match is: unknown protein (TAIR:AT1G44608.1); Has 49 Blast hits to 49 proteins in 12 species: Archae - 0; Bacteri /.../ Metazoa - 0; Fungi - 0; Plants - 49; Viruses - 0; Other Eukaryotes - 0 (source: NCBI BLink). [Source:TAIR;Acc:AT1G21830]
AT1G21880							-3.17846	0.00112458	-8.35017	0.00186561			LYM1	no cluster	LysM domain-containing GPI-anchored protein 1 [Source:UniProtKB/Swiss-Prot;Acc:Q93ZH0]
AT1G21920							1.11159	0.0483716	1.29798	0.013902			-	Cluster 4	Histone H3 K4-specific methyltransferase SET7/9 family protein [Source:TAIR;Acc:AT1G21920]
AT1G22020							1.18479	0.0383526	1.25277	0.0278051	1.48639	0.022536	SHM6	Cluster 3	Serine hydroxymethyltransferase 6 [Source:UniProtKB/Swiss-Prot;Acc:Q9LM59]
AT1G22060					-2.13656	0.015356							-	Cluster 2	LOCATED IN: vacuole; EXPRESSED IN: 23 plant structures; EXPRESSED DURING: 13 growth stages; BEST Arabidopsis thaliana protein match is: FBD, F-box and Leucine Rich Repeat domains containing protein (TAIR:AT1G22000.1); Has 84739 Blast hits to 38714 p /.../s in 2257 species: Archae - 1436; Bacteria - 11314; Metazoa - 40747; Fungi - 7706; Plants - 4675; Viruses - 308; Other Eukaryotes - 18553 (sourc…
AT1G22065									-3.62851	0.0432941			-	Cluster 6	unknown protein; FUNCTIONS IN: molecular_function unknown; INVOLVED IN: biological_process unknown; LOCATED IN: cellular_component unknown; BEST Arabidopsis thaliana protein match is: unknown protein (TAIR:AT1G77885.1); Has 30201 Blast hits to 17322 /.../ins in 780 species: Archae - 12; Bacteria - 1396; Metazoa - 17338; Fungi - 3422; Plants - 5037; Viruses - 0; Other Eukaryotes - 2996 (source: NC…
AT1G22070											-1.58449	0.0379312	TGA3	Cluster 2	Transcription factor TGA3 [Source:UniProtKB/Swiss-Prot;Acc:Q39234]
AT1G22110							5.12523	0.000227443	4.66631	1.30539e-05	3.54705	0.0290429	-	Cluster 4	structural constituent of ribosome [Source:TAIR;Acc:AT1G22110]
AT1G22160							-2.43417	0.00437229					-	Cluster 5	Protein of unknown function (DUF581) [Source:TAIR;Acc:AT1G22160]
AT1G22180									1.80363	0.00179537			-	Cluster 3	Sec14p-like phosphatidylinositol transfer family protein [Source:TAIR;Acc:AT1G22180]
AT1G22230									-2.19429	0.000495831			-	Cluster 5	unknown protein; LOCATED IN: chloroplast; BEST Arabidopsis thaliana protein match is: unknown protein (TAIR:AT1G78110.1); Has 2358 Blast hits to 1759 proteins in 159 species: Archae - 2; Bacteria - 36; Metazoa - 1046; Fungi - 203; Plants - 157; Viru /.../72; Other Eukaryotes - 842 (source: NCBI BLink). [Source:TAIR;Acc:AT1G22230]
AT1G22280							1.23629	0.0157622	1.43416	0.00335847			PAPP2C	Cluster 8	Probable protein phosphatase 2C 9 [Source:UniProtKB/Swiss-Prot;Acc:Q9LME4]
AT1G22330							-2.40497	0.0241655					-	Cluster 6	RNA-binding (RRM/RBD/RNP motifs) family protein [Source:TAIR;Acc:AT1G22330]
AT1G22400									5.28424	1.27706e-08	2.85065	0.00763547	ATUGT85A1	Cluster 8	UDP-glycosyltransferase 85A1 [Source:UniProtKB/Swiss-Prot;Acc:Q9SK82]
AT1G22410							3.00495	1.51953e-06	4.11388	1.57121e-09	2.28727	0.00173008	-	Cluster 3	Class-II DAHP synthetase family protein [Source:TAIR;Acc:AT1G22410]
AT1G22430									1.67405	0.0377052			-	Cluster 8	Alcohol dehydrogenase-like 1 [Source:UniProtKB/Swiss-Prot;Acc:Q9SK86]
AT1G22470							-5.61435	0.036879					-	Cluster 1	unknown protein; BEST Arabidopsis thaliana protein match is: unknown protein (TAIR:AT1G72240.1); Has 1693 Blast hits to 236 proteins in 54 species: Archae - 0; Bacteria - 8; Metazoa - 451; Fungi - 116; Plants - 94; Viruses - 2; Other Eukaryotes - 10 /.../urce: NCBI BLink). [Source:TAIR;Acc:AT1G22470]
AT1G22550							-3.19933	5.22159e-06	-3.33774	4.1019e-05			-	Cluster 5	Protein NRT1/ PTR FAMILY 5.16 [Source:UniProtKB/Swiss-Prot;Acc:Q9SK96]
AT1G22610							1.11901	0.0496868	1.39995	0.00806595	2.01739	0.000196036	-	Cluster 4	C2 calcium/lipid-binding plant phosphoribosyltransferase family protein [Source:TAIR;Acc:AT1G22610]
AT1G22690											6.28628	0.031497	-	Cluster 4	Gibberellin-regulated protein 9 [Source:UniProtKB/Swiss-Prot;Acc:Q8GWK5]
AT1G22700									-2.49192	0.00044844			-	Cluster 5	Tetratricopeptide repeat (TPR)-like superfamily protein [Source:TAIR;Acc:AT1G22700]
AT1G22710									-1.79386	0.000661822	-1.74976	0.00510989	ATSUC2	Cluster 6	Sucrose transport protein SUC2 [Source:UniProtKB/Swiss-Prot;Acc:Q39231]
AT1G22740							-2.13003	0.000523813	-2.19709	0.00187091			ATRABG3B	Cluster 5	Ras-related protein RABG3b [Source:UniProtKB/Swiss-Prot;Acc:O04157]
AT1G22750											-2.21827	0.0492886	-	Cluster 2	unknown protein; FUNCTIONS IN: molecular_function unknown; INVOLVED IN: biological_process unknown; LOCATED IN: vacuole; EXPRESSED IN: 23 plant structures; EXPRESSED DURING: 15 growth stages; CONTAINS InterPro DOMAIN/s: Protein of unknown function D /.../ (InterPro:IPR009943); Has 185 Blast hits to 155 proteins in 21 species: Archae - 0; Bacteria - 8; Metazoa - 3; Fungi - 0; Plants - 64; Viruses …
AT1G22780							-1.27083	0.041555	-1.82527	0.00261787	-1.96262	0.00762954	PFL	Cluster 2	40S ribosomal protein S18 [Source:UniProtKB/Swiss-Prot;Acc:P34788]
AT1G22810											5.8865	0.030111	-	no cluster	Ethylene-responsive transcription factor ERF019 [Source:UniProtKB/Swiss-Prot;Acc:O80542]
AT1G22840									1.06596	0.0444044			ATCYTC-A	Cluster 3	Cytochrome c-1 [Source:UniProtKB/Swiss-Prot;Acc:O23138]
AT1G22860									-3.62597	0.00252452			-	Cluster 6	Vacuolar sorting protein 39 [Source:TAIR;Acc:AT1G22860]
AT1G22880					-4.65303	3.81697e-05	-8.60957	4.73346e-05	-8.00061	0.00525798			ATCEL5	Cluster 5	Endoglucanase 3 [Source:UniProtKB/Swiss-Prot;Acc:Q2V4L8]
AT1G22882											-3.33474	0.000366554	-	Cluster 2	Galactose-binding protein [Source:TAIR;Acc:AT1G22882]
AT1G22885							2.20872	9.11364e-05	2.16564	0.000257757	1.62253	0.0369001	-	no cluster	unknown protein; FUNCTIONS IN: molecular_function unknown; INVOLVED IN: biological_process unknown; LOCATED IN: endomembrane system; EXPRESSED IN: 22 plant structures; EXPRESSED DURING: 13 growth stages; Has 15 Blast hits to 15 proteins in 2 species /.../ae - 0; Bacteria - 0; Metazoa - 0; Fungi - 0; Plants - 15; Viruses - 0; Other Eukaryotes - 0 (source: NCBI BLink). [Source:TAIR;Acc:AT1G22885]
AT1G22890							3.99485	0.00534832	6.35623	8.01632e-06			-	Cluster 7	unknown protein; FUNCTIONS IN: molecular_function unknown; INVOLVED IN: biological_process unknown; LOCATED IN: endomembrane system; EXPRESSED IN: 19 plant structures; EXPRESSED DURING: 11 growth stages; Has 17 Blast hits to 17 proteins in 2 species /.../ae - 0; Bacteria - 0; Metazoa - 0; Fungi - 0; Plants - 17; Viruses - 0; Other Eukaryotes - 0 (source: NCBI BLink). [Source:TAIR;Acc:AT1G22890]
AT1G22900							2.74758	0.0419833					-	no cluster	Dirigent protein 11 [Source:UniProtKB/Swiss-Prot;Acc:Q67YM6]
AT1G22920											1.98981	0.0031435	AJH1	no cluster	COP9 signalosome complex subunit 5b [Source:UniProtKB/Swiss-Prot;Acc:Q8LAZ7]
AT1G22930							1.58338	3.79218e-05	1.49993	0.000114305			-	Cluster 8	T-complex protein 11 [Source:TAIR;Acc:AT1G22930]
AT1G22950											-7.96852	0.0316493	-	Cluster 2	Uncharacterized PKHD-type hydroxylase At1g22950 [Source:UniProtKB/Swiss-Prot;Acc:Q3ED68]
AT1G22985							1.79856	0.001159	2.18852	8.10192e-05			CRF7	Cluster 7	Ethylene-responsive transcription factor ERF069 [Source:UniProtKB/Swiss-Prot;Acc:Q8W4I5]
AT1G22990									-1.22621	0.0459479			HIPP22	no cluster	Heavy metal transport/detoxification superfamily protein [Source:TAIR;Acc:AT1G22990]
AT1G23030							-1.9082	0.0227953					-	no cluster	U-box domain-containing protein 11 [Source:UniProtKB/Swiss-Prot;Acc:Q8GUG9]
AT1G23050							-3.55658	0.000787357					-	Cluster 5	hydroxyproline-rich glycoprotein family protein [Source:TAIR;Acc:AT1G23050]
AT1G23052							-1.92425	0.025854	-3.4604	0.00462339			-	Cluster 5	other_RNA;(source:Araport11)
AT1G23080					-2.47441	0.000514506	-3.50506	0.0005019	-2.00083	0.0434965			ATPIN7	Cluster 1	Auxin efflux carrier component 7 [Source:UniProtKB/Swiss-Prot;Acc:Q940Y5]
AT1G23090							2.38884	0.0067812	2.83527	0.00551938			AST91	Cluster 8	Probable sulfate transporter 3.3 [Source:UniProtKB/Swiss-Prot;Acc:Q9SXS2]
AT1G23100							-3.63806	0.000396016	-3.53323	0.0151141			-	Cluster 1	GroES-like family protein [Source:TAIR;Acc:AT1G23100]
AT1G23120											1.53616	0.042065	-	Cluster 4	Polyketide cyclase/dehydrase and lipid transport superfamily protein [Source:TAIR;Acc:AT1G23120]
AT1G23149					2.23077	0.00800912	2.34771	0.000857428	2.2232	0.0016088	1.96359	0.0266999	CPuORF29	no cluster	conserved peptide upstream open reading frame 29 [Source:TAIR;Acc:AT1G23149]
AT1G23150					2.23077	0.00800912	2.34771	0.000857428	2.2232	0.0016088	1.96359	0.0266999	-	no cluster	unknown protein; BEST Arabidopsis thaliana protein match is: unknown protein (TAIR:AT1G70780.1); Has 124 Blast hits to 124 proteins in 17 species: Archae - 0; Bacteria - 0; Metazoa - 0; Fungi - 0; Plants - 124; Viruses - 0; Other Eukaryotes - 0 (sou /.../CBI BLink). [Source:TAIR;Acc:AT1G23150]
AT1G23190							-1.33021	0.0158938			-1.82432	0.0237458	PGM3	Cluster 2	Probable phosphoglucomutase, cytoplasmic 1 [Source:UniProtKB/Swiss-Prot;Acc:O49299]
AT1G23205							-2.01801	0.000769124	-2.91451	0.000312701	-2.00746	0.0393015	-	Cluster 6	Plant invertase/pectin methylesterase inhibitor superfamily protein [Source:TAIR;Acc:AT1G23205]
AT1G23280							-2.53999	0.0249021	-3.62423	0.023469			-	Cluster 6	MAK16 protein-related [Source:TAIR;Acc:AT1G23280]
AT1G23310									2.13274	0.000240417			AOAT1	Cluster 8	Glutamate--glyoxylate aminotransferase 1 [Source:UniProtKB/Swiss-Prot;Acc:Q9LR30]
AT1G23340							-6.43048	0.0294289					-	Cluster 1	Protein of Unknown Function (DUF239) [Source:TAIR;Acc:AT1G23340]
AT1G23380							1.62433	0.00163308	1.94125	0.000107746			KNAT6	Cluster 3, Cluster 8	Homeobox protein knotted-1-like 6 [Source:UniProtKB/Swiss-Prot;Acc:Q84JS6]
AT1G23390							1.12416	0.0351915	1.53766	0.00131283			-	Cluster 3	F-box/kelch-repeat protein At1g23390 [Source:UniProtKB/Swiss-Prot;Acc:Q9LDE3]
AT1G23400									-3.24699	0.00700308			ATCAF2	Cluster 6	CRS2-associated factor 2, chloroplastic [Source:UniProtKB/Swiss-Prot;Acc:Q9LDA9]
AT1G23450							3.46732	0.000351459	2.93501	0.0075709	4.84638	0.000128288	-	Cluster 4	Tetratricopeptide repeat (TPR)-like superfamily protein [Source:TAIR;Acc:AT1G23450]
AT1G23460							1.64232	0.029998					-	Cluster 7	Pectin lyase-like superfamily protein [Source:TAIR;Acc:AT1G23460]
AT1G23480							-1.69971	0.0353435					ATCSLA03	Cluster 1	Probable mannan synthase 3 [Source:UniProtKB/Swiss-Prot;Acc:Q9LQC9]
AT1G23550							3.28594	0.000217263	4.07926	4.27891e-06			SRO2	Cluster 3	Probable inactive poly [ADP-ribose] polymerase SRO2 [Source:UniProtKB/Swiss-Prot;Acc:Q9ZUD9]
AT1G23710							2.72389	2.44262e-06	2.68352	2.49259e-06			-	Cluster 3	Protein of unknown function (DUF1645) [Source:TAIR;Acc:AT1G23710]
AT1G23720							-6.36872	1.98359e-06	-5.11679	3.23137e-05	-3.53627	0.00735904	-	Cluster 5	Proline-rich extensin-like family protein [Source:TAIR;Acc:AT1G23720]
AT1G23730									4.38604	2.70328e-07			ATBCA3	no cluster	Beta carbonic anhydrase 3 [Source:UniProtKB/Swiss-Prot;Acc:Q9ZUC2]
AT1G23750							-4.20482	0.000283664	-3.03673	0.0182773	-7.67875	0.0447012	-	Cluster 1	Nucleic acid-binding, OB-fold-like protein [Source:TAIR;Acc:AT1G23750]
AT1G23760							-2.57741	1.78509e-06	-3.27915	3.6172e-06			JP630	Cluster 5	Probable polygalacturonase non-catalytic subunit JP630 [Source:UniProtKB/Swiss-Prot;Acc:P92982]
AT1G23800							-1.33305	0.0156129	-1.39797	0.0243859	-2.06379	0.0167038	ALDH2B	Cluster 2	Aldehyde dehydrogenase family 2 member B7, mitochondrial [Source:UniProtKB/Swiss-Prot;Acc:Q8S528]
AT1G23840							2.08769	0.00111437					-	Cluster 7	unknown protein; LOCATED IN: endomembrane system; EXPRESSED IN: 18 plant structures; EXPRESSED DURING: 12 growth stages; BEST Arabidopsis thaliana protein match is: unknown protein (TAIR:AT1G23850.1); Has 53 Blast hits to 48 proteins in 5 species: A /.../- 0; Bacteria - 0; Metazoa - 0; Fungi - 0; Plants - 53; Viruses - 0; Other Eukaryotes - 0 (source: NCBI BLink). [Source:TAIR;Acc:AT1G23840]
AT1G23850							1.28911	0.0198468			1.96248	0.000464789	-	Cluster 4	unknown protein; BEST Arabidopsis thaliana protein match is: unknown protein (TAIR:AT1G23840.1); Has 47 Blast hits to 40 proteins in 5 species: Archae - 0; Bacteria - 0; Metazoa - 0; Fungi - 0; Plants - 47; Viruses - 0; Other Eukaryotes - 0 (source: /.../BLink). [Source:TAIR;Acc:AT1G23850]
AT1G23870							1.57304	0.00249894	1.33929	0.0133612			ATTPS9	Cluster 8	Probable alpha,alpha-trehalose-phosphate synthase [UDP-forming] 9 [Source:UniProtKB/Swiss-Prot;Acc:Q9LRA7]
AT1G23880							1.65119	9.58639e-05	1.55216	0.000285084	1.22673	0.0195772	-	Cluster 3	NHL domain-containing protein [Source:TAIR;Acc:AT1G23880]
AT1G23890									-8.2727	0.000208671			-	no cluster	NHL domain-containing protein [Source:TAIR;Acc:AT1G23890]
AT1G23980							-3.08064	8.64705e-05	-3.82067	0.000753772			-	Cluster 5	RING-H2 finger protein ATL47 [Source:UniProtKB/Swiss-Prot;Acc:Q8GW38]
AT1G24040									-2.30779	0.0459447			-	Cluster 6	Acyl-CoA N-acyltransferases (NAT) superfamily protein [Source:TAIR;Acc:AT1G24040]
AT1G24100							1.54709	0.0112955	2.11384	0.000398388			UGT74B1	Cluster 8	UDP-glycosyltransferase 74B1 [Source:UniProtKB/Swiss-Prot;Acc:O48676]
AT1G24120											1.94649	0.00780673	ARL1	Cluster 4	Chaperone protein dnaJ 16 [Source:UniProtKB/Swiss-Prot;Acc:Q8VXV4]
AT1G24130							-1.80674	0.0219329	-3.01139	0.00285676	-3.68677	0.0160856	-	no cluster	Transducin/WD40 repeat-like superfamily protein [Source:TAIR;Acc:AT1G24130]
AT1G24140							2.48648	0.0231883	2.79745	0.0313126			-	Cluster 7, Cluster 8	Matrixin family protein [Source:TAIR;Acc:AT1G24140]
AT1G24145							3.25002	0.0454088					-	Cluster 7	unknown protein; FUNCTIONS IN: molecular_function unknown; INVOLVED IN: biological_process unknown; LOCATED IN: endomembrane system; Has 3 Blast hits to 3 proteins in 1 species: Archae - 0; Bacteria - 0; Metazoa - 0; Fungi - 0; Plants - 3; Viruses - /.../her Eukaryotes - 0 (source: NCBI BLink). [Source:TAIR;Acc:AT1G24145]
AT1G24150					1.5937	0.0364662	2.39246	3.15862e-05	2.0415	0.000665416			ATFH4	Cluster 7	formin homologue 4 [Source:TAIR;Acc:AT1G24150]
AT1G24160									-1.58847	0.0083312			-	Cluster 5	unknown protein; BEST Arabidopsis thaliana protein match is: unknown protein (TAIR:AT1G70100.3); Has 5230 Blast hits to 4162 proteins in 477 species: Archae - 30; Bacteria - 540; Metazoa - 2022; Fungi - 429; Plants - 280; Viruses - 32; Other Eukaryo /.../1897 (source: NCBI BLink). [Source:TAIR;Acc:AT1G24160]
AT1G24180									1.20918	0.0492971			IAR4	Cluster 4	Pyruvate dehydrogenase E1 component subunit alpha-2, mitochondrial [Source:UniProtKB/Swiss-Prot;Acc:Q8H1Y0]
AT1G24320							-7.79576	0.00126475					-	Cluster 1	Alpha-glucosidase 2 [Source:UniProtKB/Swiss-Prot;Acc:Q84M89]
AT1G24350							1.37536	0.0264498					-	Cluster 7	Acid phosphatase/vanadium-dependent haloperoxidase-related protein [Source:TAIR;Acc:AT1G24350]
AT1G24360							-1.16132	0.00876763	-1.26911	0.00501969	-1.558	0.00349882	-	Cluster 1	3-oxoacyl-[acyl-carrier-protein] reductase, chloroplastic [Source:UniProtKB/Swiss-Prot;Acc:P33207]
AT1G24440									1.64772	0.00107042	1.57257	0.0121787	-	Cluster 4	RING/U-box superfamily protein [Source:TAIR;Acc:AT1G24440]
AT1G24450							-2.27926	2.01611e-05	-1.81139	0.00306216	-3.6796	0.00178172	NFD2	Cluster 2	Protein NUCLEAR FUSION DEFECTIVE 2 [Source:UniProtKB/Swiss-Prot;Acc:Q9FYL8]
AT1G24480							-6.02539	0.0465565					-	Cluster 1	S-adenosyl-L-methionine-dependent methyltransferases superfamily protein [Source:TAIR;Acc:AT1G24480]
AT1G24530							-1.9367	0.0100438	-3.06948	0.00211342	-3.42527	0.0223692	-	Cluster 6	Transducin/WD40 repeat-like superfamily protein [Source:TAIR;Acc:AT1G24530]
AT1G24575									-7.68438	0.00278439			-	Cluster 6	unknown protein; Has 7 Blast hits to 7 proteins in 2 species: Archae - 0; Bacteria - 0; Metazoa - 0; Fungi - 0; Plants - 7; Viruses - 0; Other Eukaryotes - 0 (source: NCBI BLink). [Source:TAIR;Acc:AT1G24575]
AT1G24600							-6.12512	0.0203248					-	no cluster	unknown protein; BEST Arabidopsis thaliana protein match is: unknown protein (TAIR:AT1G67920.1); Has 18 Blast hits to 18 proteins in 5 species: Archae - 0; Bacteria - 0; Metazoa - 0; Fungi - 0; Plants - 18; Viruses - 0; Other Eukaryotes - 0 (source: /.../BLink). [Source:TAIR;Acc:AT1G24600]
AT1G24625									-2.63613	0.00128164	-4.146	0.00192836	ZFP7	Cluster 6	Zinc finger protein 7 [Source:UniProtKB/Swiss-Prot;Acc:Q39266]
AT1G24764							-2.14892	0.000149368	-3.46825	7.67424e-06	-2.61631	0.00432571	ATMAP70-2	Cluster 6	Microtubule-associated protein 70-2 [Source:UniProtKB/Swiss-Prot;Acc:Q8L7S4]
AT1G25220							4.1501	3.44975e-10	4.91185	4.64042e-12	2.75545	7.54084e-05	ASB1	Cluster 3	Anthranilate synthase beta subunit 1, chloroplastic [Source:UniProtKB/Swiss-Prot;Acc:Q42565]
AT1G25230									-1.42769	0.0234532			-	Cluster 1	Purple acid phosphatase 4 [Source:UniProtKB/Swiss-Prot;Acc:Q8VYU7]
AT1G25260									-1.09034	0.0362529			-	Cluster 6	Ribosomal protein L10 family protein [Source:TAIR;Acc:AT1G25260]
AT1G25275							2.70229	4.14894e-09	2.48548	2.43212e-08			-	Cluster 8	unknown protein; FUNCTIONS IN: molecular_function unknown; INVOLVED IN: response to karrikin; LOCATED IN: endomembrane system; EXPRESSED IN: 23 plant structures; EXPRESSED DURING: 13 growth stages; Has 18 Blast hits to 18 proteins in 4 species: Arch /.../; Bacteria - 0; Metazoa - 0; Fungi - 0; Plants - 18; Viruses - 0; Other Eukaryotes - 0 (source: NCBI BLink). [Source:TAIR;Acc:AT1G25275]
AT1G25320							-1.9514	0.0232185	-3.46032	0.0170503			-	Cluster 5	Leucine-rich repeat protein kinase family protein [Source:TAIR;Acc:AT1G25320]
AT1G25350											-1.45017	0.0465155	OVA9	Cluster 2	glutamine-tRNA ligase, putative / glutaminyl-tRNA synthetase, putative / GlnRS, putative [Source:TAIR;Acc:AT1G25350]
AT1G25370									1.92353	0.00452738			-	Cluster 7	Protein of unknown function (DUF1639) [Source:TAIR;Acc:AT1G25370]
AT1G25390							1.47703	0.00918422					-	Cluster 8	Protein kinase superfamily protein [Source:TAIR;Acc:AT1G25390]
AT1G25400	2.98459	0.0129052			2.62086	0.0134323	5.48879	2.60135e-09	6.31554	1.0918e-10			-	Cluster 8	unknown protein; BEST Arabidopsis thaliana protein match is: unknown protein (TAIR:AT1G68440.1); Has 21 Blast hits to 21 proteins in 6 species: Archae - 0; Bacteria - 0; Metazoa - 0; Fungi - 0; Plants - 21; Viruses - 0; Other Eukaryotes - 0 (source: /.../BLink). [Source:TAIR;Acc:AT1G25400]
AT1G25480							-6.39323	0.0107705					-	Cluster 1	Aluminum-activated malate transporter 4 [Source:UniProtKB/Swiss-Prot;Acc:Q9C6L8]
AT1G25510							-7.58831	0.00594426					-	Cluster 1	Eukaryotic aspartyl protease family protein [Source:TAIR;Acc:AT1G25510]
AT1G25520							-1.66225	0.00426857	-1.80504	0.00412354	-3.87001	0.000201722	-	Cluster 2	GDT1-like protein 4 [Source:UniProtKB/Swiss-Prot;Acc:Q9C6M1]
AT1G25540											-2.01757	0.0455687	MED25	Cluster 7	Mediator of RNA polymerase II transcription subunit 25 [Source:UniProtKB/Swiss-Prot;Acc:Q7XYY2]
AT1G25560	1.96778	0.0169407					2.52164	6.28053e-06	3.1933	7.57534e-08			EDF1	no cluster	AP2/ERF and B3 domain-containing transcription repressor TEM1 [Source:UniProtKB/Swiss-Prot;Acc:Q9C6M5]
AT1G25682									1.29385	0.0259278			-	Cluster 8	Family of unknown function (DUF572) [Source:TAIR;Acc:AT1G25682]
AT1G26100							-3.12318	0.0132186	-6.66931	0.0293253			-	Cluster 1	Probable transmembrane ascorbate ferrireductase 4 [Source:UniProtKB/Swiss-Prot;Acc:Q9C540]
AT1G26110											-1.31148	0.0193763	DCP5	Cluster 2, Cluster 6	Protein decapping 5 [Source:UniProtKB/Swiss-Prot;Acc:Q9C658]
AT1G26200									-6.93678	0.0361362			-	Cluster 5	TRAM, LAG1 and CLN8 (TLC) lipid-sensing domain containing protein [Source:TAIR;Acc:AT1G26200]
AT1G26240					4.62588	0.0172749	10.2075	1.98482e-06	8.1466	1.94095e-06	4.34284	0.0141142	-	no cluster	Proline-rich extensin-like family protein [Source:TAIR;Acc:AT1G26240]
AT1G26250					3.17468	0.0348102	3.24334	0.00566664					-	no cluster	Proline-rich extensin-like family protein [Source:TAIR;Acc:AT1G26250]
AT1G26270							1.56017	0.00227144	1.18353	0.0321153			-	Cluster 3	Phosphatidylinositol 4-kinase gamma 5 [Source:UniProtKB/Swiss-Prot;Acc:Q9C671]
AT1G26370									-2.04407	0.0319527			RID1	Cluster 6	RNA helicase family protein [Source:TAIR;Acc:AT1G26370]
AT1G26380							11.5888	4.79512e-09	12.6643	4.24843e-10	5.84233	0.000117383	-	Cluster 3	FAD-binding Berberine family protein [Source:TAIR;Acc:AT1G26380]
AT1G26390							8.76999	0.000606041	10.9983	6.26396e-08	7.6573	0.00356425	-	Cluster 3	FAD-binding Berberine family protein [Source:TAIR;Acc:AT1G26390]
AT1G26410							9.46065	1.8196e-06	9.65106	1.0441e-07	5.14779	0.00353883	-	Cluster 3	FAD-binding Berberine family protein [Source:TAIR;Acc:AT1G26410]
AT1G26420							7.79552	3.25465e-08	8.1081	1.14206e-09	3.34128	0.0280306	-	Cluster 8	FAD-binding Berberine family protein [Source:TAIR;Acc:AT1G26420]
AT1G26460							-1.39566	0.0441026					-	Cluster 2	Pentatricopeptide repeat-containing protein At1g26460, mitochondrial [Source:UniProtKB/Swiss-Prot;Acc:Q9FZD1]
AT1G26580									1.04182	0.0433304			-	Cluster 7	FUNCTIONS IN: molecular_function unknown; INVOLVED IN: biological_process unknown; LOCATED IN: cellular_component unknown; EXPRESSED IN: 24 plant structures; EXPRESSED DURING: 15 growth stages; BEST Arabidopsis thaliana protein match is: ELM2 domain /.../ining protein (TAIR:AT2G03470.1); Has 161 Blast hits to 161 proteins in 17 species: Archae - 0; Bacteria - 0; Metazoa - 1; Fungi - 4; Plants - 1…
AT1G26630									-1.11525	0.0173463	-1.15056	0.0290735	ATELF5A-2	Cluster 6	Eukaryotic translation initiation factor 5A-2 [Source:UniProtKB/Swiss-Prot;Acc:Q93VP3]
AT1G26640									-1.70021	0.0450505			-	Cluster 6	Amino acid kinase family protein [Source:TAIR;Acc:AT1G26640]
AT1G26650							-2.31543	0.000403237	-3.55074	0.000129026			-	Cluster 5	unknown protein; BEST Arabidopsis thaliana protein match is: unknown protein (TAIR:AT1G69430.1); Has 205 Blast hits to 204 proteins in 17 species: Archae - 0; Bacteria - 0; Metazoa - 0; Fungi - 0; Plants - 205; Viruses - 0; Other Eukaryotes - 0 (sou /.../CBI BLink). [Source:TAIR;Acc:AT1G26650]
AT1G26730							5.0513	4.37352e-07	4.27923	2.74821e-05	4.36776	0.00177102	-	Cluster 3	Phosphate transporter PHO1 homolog 7 [Source:UniProtKB/Swiss-Prot;Acc:Q6R8G3]
AT1G26740							-1.43851	0.0314797					-	Cluster 2	Ribosomal L32p protein family [Source:TAIR;Acc:AT1G26740]
AT1G26750									-3.11398	0.00157646			-	Cluster 6	unknown protein; Has 44 Blast hits to 44 proteins in 16 species: Archae - 0; Bacteria - 0; Metazoa - 0; Fungi - 0; Plants - 44; Viruses - 0; Other Eukaryotes - 0 (source: NCBI BLink). [Source:TAIR;Acc:AT1G26750]
AT1G26770							4.96274	0.00924317	6.05803	4.34189e-05			EXPA10	Cluster 8	Expansin-A10 [Source:UniProtKB/Swiss-Prot;Acc:Q9LDR9]
AT1G26820					-1.91575	0.0311572	-7.77449	0.000368624	-3.34153	0.0193255			RNS3	Cluster 1	Ribonuclease 3 [Source:UniProtKB/Swiss-Prot;Acc:P42815]
AT1G26850									-1.0885	0.016863	-1.93925	0.000146532	-	Cluster 2	Probable methyltransferase PMT2 [Source:UniProtKB/Swiss-Prot;Acc:B9DFI7]
AT1G26880							-1.26183	0.00413492	-2.06063	2.30124e-06	-1.80732	0.000420013	-	Cluster 6	60S ribosomal protein L34-1 [Source:UniProtKB/Swiss-Prot;Acc:Q42351]
AT1G26920									2.67759	8.02e-06			-	Cluster 8	unknown protein; BEST Arabidopsis thaliana protein match is: unknown protein (TAIR:AT1G69760.1); Has 47 Blast hits to 47 proteins in 13 species: Archae - 0; Bacteria - 0; Metazoa - 0; Fungi - 7; Plants - 34; Viruses - 0; Other Eukaryotes - 6 (source /.../ BLink). [Source:TAIR;Acc:AT1G26920]
AT1G26930							1.46217	0.0171825					-	Cluster 7	F-box/kelch-repeat protein At1g26930 [Source:UniProtKB/Swiss-Prot;Acc:Q84M94]
AT1G26940							-1.39146	0.0382259	-2.0166	0.0106082			-	Cluster 5, Cluster 6	Peptidyl-prolyl cis-trans isomerase CYP23 [Source:UniProtKB/Swiss-Prot;Acc:Q8LDR3]
AT1G26945							-3.43427	0.0487188					KDR	no cluster	Transcription factor PRE6 [Source:UniProtKB/Swiss-Prot;Acc:Q8GW32]
AT1G26960							-3.45386	0.00891991					AtHB23	Cluster 1	Homeobox-leucine zipper protein ATHB-23 [Source:UniProtKB/Swiss-Prot;Acc:Q8LFD3]
AT1G27020							2.00953	0.000950117	2.00001	0.00147682			-	Cluster 7	unknown protein; BEST Arabidopsis thaliana protein match is: unknown protein (TAIR:AT1G27030.1); Has 514 Blast hits to 514 proteins in 175 species: Archae - 0; Bacteria - 311; Metazoa - 0; Fungi - 0; Plants - 65; Viruses - 0; Other Eukaryotes - 138 /.../e: NCBI BLink). [Source:TAIR;Acc:AT1G27020]
AT1G27050									-1.95098	0.0301288			-	Cluster 5	Uncharacterized protein At1g27050 [Source:UniProtKB/Swiss-Prot;Acc:P0CJ66]
AT1G27130							1.04621	0.043735					ATGSTU13	no cluster	Glutathione S-transferase U13 [Source:UniProtKB/Swiss-Prot;Acc:Q9FUS6]
AT1G27200											-8.3173	0.0194761	-	Cluster 2	UPF0392 protein At1g27200 [Source:UniProtKB/Swiss-Prot;Acc:Q94K98]
AT1G27330											-1.96701	0.00292838	-	Cluster 2	Ribosome associated membrane protein RAMP4 [Source:TAIR;Acc:AT1G27330]
AT1G27380							-7.1376	0.00218921	-6.69529	0.0392256			RIC2	Cluster 5	CRIB domain-containing protein RIC2 [Source:UniProtKB/Swiss-Prot;Acc:Q8GYU0]
AT1G27400							-1.76664	0.000192162	-1.66371	0.000872627	-1.30899	0.0386019	-	Cluster 1	60S ribosomal protein L17-1 [Source:UniProtKB/Swiss-Prot;Acc:Q93VI3]
AT1G27440							-2.70979	0.00120219	-7.56514	0.00174687			ATGUT1	Cluster 6	Probable beta-1,4-xylosyltransferase IRX10 [Source:UniProtKB/Swiss-Prot;Acc:Q9FZJ1]
AT1G27450							-1.40108	0.00271917	-1.52438	0.00151586			APT1	Cluster 5	Adenine phosphoribosyltransferase 1, chloroplastic [Source:UniProtKB/Swiss-Prot;Acc:P31166]
AT1G27470							-1.13978	0.0349783	-2.01527	0.000853041	-2.15519	0.0225929	-	Cluster 2	transducin family protein / WD-40 repeat family protein [Source:TAIR;Acc:AT1G27470]
AT1G27520									-1.49664	0.00158135			-	Cluster 6	Probable alpha-mannosidase I MNS5 [Source:UniProtKB/Swiss-Prot;Acc:Q9SXC9]
AT1G27620							-1.8989	0.0138817					-	no cluster	HXXXD-type acyl-transferase family protein [Source:TAIR;Acc:AT1G27620]
AT1G27630											-2.2447	0.048985	CYCT1;3	Cluster 2	Cyclin-T1-3 [Source:UniProtKB/Swiss-Prot;Acc:Q8LBC0]
AT1G27670							-1.76191	0.00238254	-1.42428	0.0368486			-	Cluster 1, Cluster 5	unknown protein; BEST Arabidopsis thaliana protein match is: unknown protein (TAIR:AT1G75360.1); Has 35 Blast hits to 35 proteins in 6 species: Archae - 0; Bacteria - 0; Metazoa - 0; Fungi - 0; Plants - 35; Viruses - 0; Other Eukaryotes - 0 (source: /.../BLink). [Source:TAIR;Acc:AT1G27670]
AT1G27680							-2.99124	0.0247944	-6.43818	0.0444044			APL2	Cluster 5	Glucose-1-phosphate adenylyltransferase large subunit 2, chloroplastic [Source:UniProtKB/Swiss-Prot;Acc:P55230]
AT1G27720									3.17003	0.000589935	2.94353	0.0139732	TAF4	Cluster 4	Transcription initiation factor TFIID subunit 4 [Source:UniProtKB/Swiss-Prot;Acc:Q6SJR1]
AT1G27730							2.62202	0.0401051					STZ	Cluster 8	Zinc finger protein ZAT10 [Source:UniProtKB/Swiss-Prot;Acc:Q96289]
AT1G27760							1.09262	0.0485539	1.23083	0.0215314			ATSAT32	Cluster 7	interferon-related developmental regulator family protein / IFRD protein family [Source:TAIR;Acc:AT1G27760]
AT1G27930									-1.38062	0.014643			-	Cluster 6	Protein of unknown function (DUF579) [Source:TAIR;Acc:AT1G27930]
AT1G27980							1.18733	0.0363202					ATDPL1	no cluster	Sphingosine-1-phosphate lyase [Source:UniProtKB/Swiss-Prot;Acc:Q9C509]
AT1G28040									3.63226	0.00793588			-	Cluster 7	RING-H2 finger protein ATL20 [Source:UniProtKB/Swiss-Prot;Acc:Q9C7E9]
AT1G28100							-1.93566	0.0315215			-8.87706	0.0189919	-	Cluster 2	unknown protein; Has 64 Blast hits to 64 proteins in 27 species: Archae - 0; Bacteria - 14; Metazoa - 0; Fungi - 6; Plants - 42; Viruses - 0; Other Eukaryotes - 2 (source: NCBI BLink). [Source:TAIR;Acc:AT1G28100]
AT1G28110							-2.02288	0.0345092					SCPL45	Cluster 1	Serine carboxypeptidase-like 45 [Source:UniProtKB/Swiss-Prot;Acc:Q93Y09]
AT1G28130					-1.78606	0.00857033	-3.5608	1.41183e-06	-3.46638	3.04303e-05	-3.09117	0.000929439	GH3.17	Cluster 1	Indole-3-acetic acid-amido synthetase GH3.17 [Source:UniProtKB/Swiss-Prot;Acc:Q9FZ87]
AT1G28190							4.558	4.63486e-09	5.1047	3.40681e-10	3.44794	5.46087e-06	-	Cluster 3	unknown protein; BEST Arabidopsis thaliana protein match is: unknown protein (TAIR:AT5G12340.1); Has 166 Blast hits to 162 proteins in 36 species: Archae - 0; Bacteria - 2; Metazoa - 15; Fungi - 5; Plants - 124; Viruses - 0; Other Eukaryotes - 20 (s /.../ NCBI BLink). [Source:TAIR;Acc:AT1G28190]
AT1G28230							1.35839	0.0305036					ATPUP1	no cluster	Purine permease 1 [Source:UniProtKB/Swiss-Prot;Acc:Q9FZ96]
AT1G28280							1.61928	0.00241804	1.57166	0.00465455			-	Cluster 3, Cluster 8	VQ motif-containing protein 4 [Source:UniProtKB/Swiss-Prot;Acc:Q5M750]
AT1G28290							-6.52948	4.00915e-10	-4.19278	5.42103e-07	-2.29143	0.00527234	AGP31	Cluster 5	Non-classical arabinogalactan protein 31 [Source:UniProtKB/Swiss-Prot;Acc:Q9FZA2]
AT1G28310							-4.75694	0.00100027					-	Cluster 1	Dof zinc finger protein DOF1.4 [Source:UniProtKB/Swiss-Prot;Acc:Q9FZA4]
AT1G28340							-1.34643	0.0456437	-2.06606	0.0157682			AtRLP4	Cluster 6	receptor like protein 4 [Source:TAIR;Acc:AT1G28340]
AT1G28350									-2.08711	0.0173371			-	Cluster 5	Nucleotidylyl transferase superfamily protein [Source:TAIR;Acc:AT1G28350]
AT1G28380					1.33088	0.0393127	2.06192	9.36327e-06	1.89843	6.38912e-05			NSL1	Cluster 7	MACPF domain-containing protein NSL1 [Source:UniProtKB/Swiss-Prot;Acc:Q9SGN6]
AT1G28395							-2.83261	0.0068392	-2.36652	0.0471713			-	Cluster 2	unknown protein; FUNCTIONS IN: molecular_function unknown; INVOLVED IN: biological_process unknown; LOCATED IN: chloroplast; EXPRESSED IN: 22 plant structures; EXPRESSED DURING: 13 growth stages; BEST Arabidopsis thaliana protein match is: unknown p /.../ (TAIR:AT2G33847.2); Has 89 Blast hits to 89 proteins in 11 species: Archae - 0; Bacteria - 0; Metazoa - 0; Fungi - 0; Plants - 89; Viruses - 0;…
AT1G28400							-2.53918	2.60239e-07	-3.34407	4.34269e-08	-1.97845	0.00246698	-	Cluster 5	unknown protein; FUNCTIONS IN: molecular_function unknown; INVOLVED IN: biological_process unknown; LOCATED IN: endomembrane system; EXPRESSED IN: 22 plant structures; EXPRESSED DURING: 13 growth stages; BEST Arabidopsis thaliana protein match is: u /.../ protein (TAIR:AT2G33850.1); Has 45374 Blast hits to 18870 proteins in 668 species: Archae - 72; Bacteria - 1460; Metazoa - 1191; Fungi - 1038; …
AT1G28540											-2.29537	0.0393382	-	Cluster 2	unknown protein; Has 25 Blast hits to 25 proteins in 10 species: Archae - 0; Bacteria - 0; Metazoa - 0; Fungi - 0; Plants - 25; Viruses - 0; Other Eukaryotes - 0 (source: NCBI BLink). [Source:TAIR;Acc:AT1G28540]
AT1G28580									-1.33372	0.010925	-1.42342	0.0197502	-	Cluster 6	GDSL esterase/lipase At1g28580 [Source:UniProtKB/Swiss-Prot;Acc:Q9FXJ2]
AT1G28600							2.6252	0.0245493	2.56392	0.0295188			-	Cluster 8	GDSL esterase/lipase At1g28600 [Source:UniProtKB/Swiss-Prot;Acc:Q94F40]
AT1G28760							2.52512	0.0214028			3.14196	0.0380994	-	Cluster 4	Uncharacterized conserved protein (DUF2215) [Source:TAIR;Acc:AT1G28760]
AT1G28960							1.05099	0.0363021					ATNUDT15	Cluster 3	Nudix hydrolase 15, mitochondrial [Source:UniProtKB/Swiss-Prot;Acc:Q8GYB1]
AT1G29025							-5.47333	1.32927e-05	-2.18564	0.0354194			-	Cluster 1	Calcium-binding EF-hand family protein [Source:TAIR;Acc:AT1G29025]
AT1G29030									-2.93122	0.00143993			-	Cluster 6	Apoptosis inhibitory protein 5 (API5) [Source:TAIR;Acc:AT1G29030]
AT1G29100									4.12637	0.0186058			-	Cluster 7	Heavy metal transport/detoxification superfamily protein [Source:TAIR;Acc:AT1G29100]
AT1G29170									-3.43025	0.00822435			ATSCAR3	Cluster 6	Protein SCAR3 [Source:UniProtKB/Swiss-Prot;Acc:Q9LP46]
AT1G29180									-7.28366	0.0132753			-	Cluster 6	Cysteine/Histidine-rich C1 domain family protein [Source:TAIR;Acc:AT1G29180]
AT1G29250							-2.03172	0.000254888	-1.96188	0.00296471	-3.38556	0.00142662	-	Cluster 2	Alba DNA/RNA-binding protein [Source:TAIR;Acc:AT1G29250]
AT1G29290							2.54276	0.0104823	2.71899	0.00863262			-	Cluster 8	unknown protein; FUNCTIONS IN: molecular_function unknown; INVOLVED IN: biological_process unknown; LOCATED IN: endomembrane system; Has 18 Blast hits to 18 proteins in 5 species: Archae - 0; Bacteria - 0; Metazoa - 0; Fungi - 0; Plants - 18; Viruse /.../ Other Eukaryotes - 0 (source: NCBI BLink). [Source:TAIR;Acc:AT1G29290]
AT1G29300							-1.68545	0.0366502					UNE1	Cluster 2	Plant protein of unknown function (DUF641) [Source:TAIR;Acc:AT1G29300]
AT1G29400									1.28869	0.0296438			AML5	Cluster 8	Protein MEI2-like 5 [Source:UniProtKB/Swiss-Prot;Acc:Q8VWF5]
AT1G29418							-1.50687	0.00522654	-2.60183	1.78697e-05	-1.82318	0.0103267	-	Cluster 6	unknown protein; FUNCTIONS IN: molecular_function unknown; INVOLVED IN: biological_process unknown; LOCATED IN: endomembrane system; Has 0 Blast hits to 0 proteins in 0 species (source: NCBI BLink). [Source:TAIR;Acc:AT1G29418]
AT1G29465									-1.39131	0.0283344	-2.87468	0.00844988	-	Cluster 2	unknown protein; FUNCTIONS IN: molecular_function unknown; INVOLVED IN: biological_process unknown; LOCATED IN: endomembrane system; Has 30201 Blast hits to 17322 proteins in 780 species: Archae - 12; Bacteria - 1396; Metazoa - 17338; Fungi - 3422; /.../ - 5037; Viruses - 0; Other Eukaryotes - 2996 (source: NCBI BLink). [Source:TAIR;Acc:AT1G29465]
AT1G29470							-1.12624	0.0323011	-1.8415	0.000308043	-1.38491	0.0368075	-	Cluster 1	Probable methyltransferase PMT24 [Source:UniProtKB/Swiss-Prot;Acc:Q6NPR7]
AT1G29520					-1.5592	0.039847	-3.59352	6.19833e-06	-2.1505	0.0101692			-	Cluster 1	AWPM-19-like family protein [Source:TAIR;Acc:AT1G29520]
AT1G29530							-1.66338	0.0308611	-8.05145	0.000458569			-	Cluster 5	unknown protein; BEST Arabidopsis thaliana protein match is: unknown protein (TAIR:AT2G34310.3); Has 84 Blast hits to 78 proteins in 24 species: Archae - 2; Bacteria - 4; Metazoa - 9; Fungi - 8; Plants - 55; Viruses - 0; Other Eukaryotes - 6 (source /.../ BLink). [Source:TAIR;Acc:AT1G29530]
AT1G29640							3.52271	0.000167833	3.1704	0.000679343			-	Cluster 8	Protein of unknown function, DUF584 [Source:TAIR;Acc:AT1G29640]
AT1G29690									1.15465	0.0223765			CAD1	no cluster	MACPF domain-containing protein CAD1 [Source:UniProtKB/Swiss-Prot;Acc:Q9C7N2]
AT1G29730							-6.29708	0.026032					-	Cluster 1	Leucine-rich repeat transmembrane protein kinase [Source:TAIR;Acc:AT1G29730]
AT1G29750									2.19435	0.0163962			RKF1	Cluster 7	Probable LRR receptor-like serine/threonine-protein kinase RFK1 [Source:UniProtKB/Swiss-Prot;Acc:Q9FXF2]
AT1G29760							1.48957	0.0166292	1.32989	0.042753			-	Cluster 3	Putative adipose-regulatory protein (Seipin) [Source:TAIR;Acc:AT1G29760]
AT1G29785							-1.45418	0.0120811	-2.40441	0.000499728			-	Cluster 5	other RNA [Source:TAIR;Acc:AT1G29785]
AT1G29790									-1.84495	0.0279799			-	Cluster 6	S-adenosyl-L-methionine-dependent methyltransferases superfamily protein [Source:TAIR;Acc:AT1G29790]
AT1G29840							-6.135	0.0162953					-	Cluster 1	alpha/beta-Hydrolases superfamily protein [Source:TAIR;Acc:AT1G29840]
AT1G29880									-2.00923	0.000404234			-	Cluster 6	Glycine--tRNA ligase 1, mitochondrial [Source:UniProtKB/Swiss-Prot;Acc:O23627]
AT1G29890											-7.751	0.0398471	RWA4	Cluster 2	O-acetyltransferase family protein [Source:TAIR;Acc:AT1G29890]
AT1G29900							-1.39175	0.0181155	-1.45575	0.0192025			CARB	Cluster 6	Carbamoyl-phosphate synthase large chain, chloroplastic [Source:UniProtKB/Swiss-Prot;Acc:Q42601]
AT1G29980							-3.80831	2.19825e-05	-4.6554	0.000740241			-	Cluster 5	Protein of unknown function, DUF642 [Source:TAIR;Acc:AT1G29980]
AT1G30040									2.73581	0.00403184			ATGA2OX2	Cluster 7	Gibberellin 2-beta-dioxygenase 2 [Source:UniProtKB/Swiss-Prot;Acc:Q9XFR9]
AT1G30070							2.92098	8.0428e-07	2.65809	1.47386e-05			-	Cluster 3	SGS domain-containing protein [Source:TAIR;Acc:AT1G30070]
AT1G30080							-4.21418	0.000567172	-7.9678	0.00153167			-	Cluster 1	Glycosyl hydrolase superfamily protein [Source:TAIR;Acc:AT1G30080]
AT1G30090											-2.16777	0.0363889	-	Cluster 2	F-box/kelch-repeat protein At1g30090 [Source:UniProtKB/Swiss-Prot;Acc:Q9C6Z0]
AT1G30110									-1.45201	0.0362009			ATNUDX25	Cluster 5	Nudix hydrolase 25 [Source:UniProtKB/Swiss-Prot;Acc:Q9C6Z2]
AT1G30120											-1.56206	0.0425867	PDH-E1 BETA	Cluster 2	Pyruvate dehydrogenase E1 component subunit beta-2, chloroplastic [Source:UniProtKB/Swiss-Prot;Acc:Q9C6Z3]
AT1G30135							7.44878	1.15213e-06	7.70567	1.00482e-06			JAZ8	Cluster 8	Protein TIFY 5A [Source:UniProtKB/Swiss-Prot;Acc:Q8LBM2]
AT1G30230							-1.10867	0.0440892					eEF-1Bb1	Cluster 5	Elongation factor 1-delta 1 [Source:UniProtKB/Swiss-Prot;Acc:P48006]
AT1G30440									-1.69832	0.0111992	-3.98177	0.000907213	-	Cluster 2	BTB/POZ domain-containing protein At1g30440 [Source:UniProtKB/Swiss-Prot;Acc:Q9S9Q9]
AT1G30455							6.66832	0.00152	5.78195	0.00306216	7.27074	0.00585422	-	Cluster 3	transcription regulators;translation initiation factors;zinc ion binding;transcription activators [Source:TAIR;Acc:AT1G30455]
AT1G30490									-1.58946	0.0105769	-2.56816	0.00326682	ATHB9	Cluster 2	Homeobox-leucine zipper protein ATHB-9 [Source:UniProtKB/Swiss-Prot;Acc:O04292]
AT1G30510			-1.55162	0.0175114	-1.24377	0.0254801	-2.3874	1.00593e-06					ATRFNR2	no cluster	Ferredoxin--NADP reductase, root isozyme 2, chloroplastic [Source:UniProtKB/Swiss-Prot;Acc:Q9S9P8]
AT1G30550							-2.1659	0.0277586					-	Cluster 2	S-adenosyl-L-methionine-dependent methyltransferases superfamily protein [Source:TAIR;Acc:AT1G30550]
AT1G30610									-3.56003	0.012108			EMB2279	no cluster	Pentatricopeptide repeat-containing protein At1g30610, chloroplastic [Source:UniProtKB/Swiss-Prot;Acc:Q9SA76]
AT1G30620							1.62805	0.0190052	2.08597	0.00562954			HSR8	Cluster 3	UDP-arabinose 4-epimerase 1 [Source:UniProtKB/Swiss-Prot;Acc:Q9SA77]
AT1G30650									-1.73809	0.0123315			AR411	Cluster 6	Probable WRKY transcription factor 14 [Source:UniProtKB/Swiss-Prot;Acc:Q9SA80]
AT1G30690							-1.77706	0.023003					-	no cluster	Patellin-4 [Source:UniProtKB/Swiss-Prot;Acc:Q94C59]
AT1G30700							3.9591	3.44903e-05	4.82394	8.87466e-07			-	Cluster 8	FAD-binding Berberine family protein [Source:TAIR;Acc:AT1G30700]
AT1G30720							1.96738	0.00917983	1.53848	0.0474207	1.7454	0.0450182	-	no cluster	FAD-binding Berberine family protein [Source:TAIR;Acc:AT1G30720]
AT1G30730							4.19347	1.08789e-05	4.0426	2.98452e-05	2.35737	0.039939	-	Cluster 8	FAD-binding Berberine family protein [Source:TAIR;Acc:AT1G30730]
AT1G30750					-1.44805	0.0333186	-3.57174	1.74067e-06			-1.86915	0.0401514	-	Cluster 1	unknown protein; FUNCTIONS IN: molecular_function unknown; INVOLVED IN: biological_process unknown; LOCATED IN: endomembrane system; EXPRESSED IN: hypocotyl, root, pollen tube; Has 1177 Blast hits to 607 proteins in 189 species: Archae - 0; Bacteria /.../; Metazoa - 195; Fungi - 185; Plants - 27; Viruses - 16; Other Eukaryotes - 442 (source: NCBI BLink). [Source:TAIR;Acc:AT1G30750]
AT1G30755							2.92442	3.91603e-07	2.3293	3.45071e-05			-	Cluster 8	Protein of unknown function (DUF668) [Source:TAIR;Acc:AT1G30755]
AT1G30757							1.61455	0.0279155	1.97643	0.00719785			-	Cluster 7	unknown protein; FUNCTIONS IN: molecular_function unknown; INVOLVED IN: biological_process unknown; LOCATED IN: endomembrane system; Has 2 Blast hits to 2 proteins in 1 species: Archae - 0; Bacteria - 0; Metazoa - 0; Fungi - 0; Plants - 2; Viruses - /.../her Eukaryotes - 0 (source: NCBI BLink). [Source:TAIR;Acc:AT1G30757]
AT1G30760							-2.86551	4.06496e-08	-2.56003	8.27375e-07	-1.85887	0.000913308	-	Cluster 5	FAD-binding Berberine family protein [Source:TAIR;Acc:AT1G30760]
AT1G30820							1.47368	0.00108852					-	no cluster	CTP synthase family protein [Source:TAIR;Acc:AT1G30820]
AT1G30870							-9.73352	0.00127999	-4.93943	0.0221371			-	Cluster 5	Peroxidase 7 [Source:UniProtKB/Swiss-Prot;Acc:Q9SY33]
AT1G30960									-6.47768	0.0457565			-	Cluster 5	GTP-binding protein ERG [Source:UniProtKB/Swiss-Prot;Acc:O82653]
AT1G31010									-7.19309	0.00946457			OSB4	Cluster 5	Protein OSB4, chloroplastic [Source:UniProtKB/Swiss-Prot;Acc:Q9FYJ2]
AT1G31050									-2.3477	0.00732009			-	Cluster 6	basic helix-loop-helix (bHLH) DNA-binding superfamily protein [Source:TAIR;Acc:AT1G31050]
AT1G31070							-2.74287	0.0195367					GlcNAc1pUT1	Cluster 2	UDP-N-acetylglucosamine diphosphorylase 1 [Source:UniProtKB/Swiss-Prot;Acc:Q940S3]
AT1G31130									1.39438	0.0472928	-2.11765	0.0225929	-	Cluster 7	unknown protein; FUNCTIONS IN: molecular_function unknown; INVOLVED IN: biological_process unknown; LOCATED IN: cellular_component unknown; EXPRESSED IN: 23 plant structures; EXPRESSED DURING: 13 growth stages; BEST Arabidopsis thaliana protein matc /.../unknown protein (TAIR:AT4G19950.1); Has 246 Blast hits to 244 proteins in 29 species: Archae - 2; Bacteria - 16; Metazoa - 0; Fungi - 0; Plants …
AT1G31160											-8.19259	0.0378276	HINT 2	Cluster 2	HISTIDINE TRIAD NUCLEOTIDE-BINDING 2 [Source:TAIR;Acc:AT1G31160]
AT1G31220									-1.59085	0.0282382			-	Cluster 6	Phosphoribosylglycinamide formyltransferase, chloroplastic [Source:UniProtKB/Swiss-Prot;Acc:P52422]
AT1G31230							-1.35709	0.0278761	-1.9758	0.00793588	-2.46739	0.0290751	AK-HSDH	Cluster 2	Bifunctional aspartokinase/homoserine dehydrogenase 1, chloroplastic [Source:UniProtKB/Swiss-Prot;Acc:Q9SA18]
AT1G31290							6.23803	0.001391	7.21556	9.07625e-05	5.84075	0.0227637	AGO3	Cluster 3	Protein argonaute 3 [Source:UniProtKB/Swiss-Prot;Acc:Q9SHF2]
AT1G31300									-2.06507	0.00671364	-2.67084	0.0199819	-	Cluster 2	TRAM, LAG1 and CLN8 (TLC) lipid-sensing domain containing protein [Source:TAIR;Acc:AT1G31300]
AT1G31340											-1.1736	0.0388262	ATRUB1	Cluster 2	Ubiquitin-NEDD8-like protein RUB1 [Source:UniProtKB/Swiss-Prot;Acc:Q9SHE7]
AT1G31350									2.67873	0.000267477			KUF1	no cluster	F-box/kelch-repeat protein SKIP25 [Source:UniProtKB/Swiss-Prot;Acc:Q8GX29]
AT1G31410									-6.81835	0.0248642			-	Cluster 6	putrescine-binding periplasmic protein-related [Source:TAIR;Acc:AT1G31410]
AT1G31420							-1.2659	0.0194134	-2.07021	0.000561847	-1.86125	0.0208052	FEI1	Cluster 6	LRR receptor-like serine/threonine-protein kinase FEI 1 [Source:UniProtKB/Swiss-Prot;Acc:C0LGF4]
AT1G31460									-1.76153	0.0419607			-	Cluster 5	unknown protein; FUNCTIONS IN: molecular_function unknown; INVOLVED IN: biological_process unknown; LOCATED IN: plasma membrane; EXPRESSED IN: 23 plant structures; EXPRESSED DURING: 13 growth stages; BEST Arabidopsis thaliana protein match is: unkno /.../tein (TAIR:AT1G23270.1); Has 1251 Blast hits to 756 proteins in 185 species: Archae - 0; Bacteria - 295; Metazoa - 374; Fungi - 176; Plants - 58…
AT1G31550									6.55803	5.23739e-05			-	no cluster	GDSL esterase/lipase At1g31550 [Source:UniProtKB/Swiss-Prot;Acc:Q9C857]
AT1G31660							-1.51277	0.00914281	-2.06757	0.00241258	-2.20298	0.0279295	atENP1	Cluster 6	CONTAINS InterPro DOMAIN/s: Bystin (InterPro:IPR007955); Has 475 Blast hits to 467 proteins in 210 species: Archae - 0; Bacteria - 9; Metazoa - 155; Fungi - 139; Plants - 55; Viruses - 0; Other Eukaryotes - 117 (source: NCBI BLink). [Source:TAIR;Acc:AT1G31660]
AT1G31760							-1.80214	0.0270211					-	Cluster 2	SWIB/MDM2 domain superfamily protein [Source:TAIR;Acc:AT1G31760]
AT1G31770							-3.08263	1.55658e-07	-3.34699	1.21705e-06	-4.22403	1.20069e-05	ABCG14	Cluster 1	ABC transporter G family member 14 [Source:UniProtKB/Swiss-Prot;Acc:Q9C6W5]
AT1G31780									-2.23177	0.0179509	-8.25253	0.0147752	-	Cluster 2	CONTAINS InterPro DOMAIN/s: Conserved oligomeric complex COG6 (InterPro:IPR010490); Has 384 Blast hits to 379 proteins in 190 species: Archae - 0; Bacteria - 4; Metazoa - 151; Fungi - 156; Plants - 42; Viruses - 0; Other Eukaryotes - 31 (source: NCB /.../k). [Source:TAIR;Acc:AT1G31780]
AT1G31835							-3.11661	0.000818516					-	no cluster	unknown protein; FUNCTIONS IN: molecular_function unknown; INVOLVED IN: biological_process unknown; LOCATED IN: endomembrane system; Has 35333 Blast hits to 34131 proteins in 2444 species: Archae - 798; Bacteria - 22429; Metazoa - 974; Fungi - 991; /.../ - 531; Viruses - 0; Other Eukaryotes - 9610 (source: NCBI BLink). [Source:TAIR;Acc:AT1G31835]
AT1G31860							-1.73123	0.0206868					AT-IE	Cluster 6	Histidine biosynthesis bifunctional protein hisIE, chloroplastic [Source:UniProtKB/Swiss-Prot;Acc:O82768]
AT1G31930							2.14671	9.99041e-05	2.67089	2.33668e-06			XLG3	Cluster 8	Extra-large guanine nucleotide-binding protein 3 [Source:UniProtKB/Swiss-Prot;Acc:Q9C516]
AT1G31935											-8.03286	0.0448599	-	Cluster 2	other RNA [Source:TAIR;Acc:AT1G31935]
AT1G31950					-2.42319	0.0213721	-7.61954	0.000537988					-	Cluster 1	Terpenoid cyclases/Protein prenyltransferases superfamily protein [Source:TAIR;Acc:AT1G31950]
AT1G32050									-1.10187	0.0390883			AtSCAMP5	Cluster 1	Secretory carrier-associated membrane protein 4 [Source:UniProtKB/Swiss-Prot;Acc:Q9C6X2]
AT1G32090							1.23038	0.0146104	1.31521	0.00822435			-	Cluster 7	CSC1-like protein At1g32090 [Source:UniProtKB/Swiss-Prot;Acc:Q9FVQ5]
AT1G32100					-2.6228	0.000419452	-2.53379	0.00103578					ATPRR1	no cluster	Pinoresinol reductase 1 [Source:UniProtKB/Swiss-Prot;Acc:Q9FVQ6]
AT1G32170							2.20636	6.19652e-05	2.01115	0.000254139	1.59123	0.0131011	XTH30	Cluster 3	Probable xyloglucan endotransglucosylase/hydrolase protein 30 [Source:UniProtKB/Swiss-Prot;Acc:Q38908]
AT1G32200											1.67704	0.0241283	ACT1	Cluster 4	Glycerol-3-phosphate acyltransferase, chloroplastic [Source:UniProtKB/Swiss-Prot;Acc:Q43307]
AT1G32210											-1.49017	0.0143751	ATDAD1	Cluster 2	Dolichyl-diphosphooligosaccharide--protein glycosyltransferase subunit DAD1 [Source:UniProtKB/Swiss-Prot;Acc:Q39080]
AT1G32340							1.05868	0.0410211					NHL8	no cluster	NDR1/HIN1-like 8 [Source:TAIR;Acc:AT1G32340]
AT1G32350							8.82263	8.65438e-08	9.90788	1.18488e-10	5.47206	0.00371315	AOX1D	Cluster 3	Ubiquinol oxidase 3, mitochondrial [Source:UniProtKB/Swiss-Prot;Acc:Q8LEE7]
AT1G32380							-2.19462	0.00405692	-3.65505	0.0021904			PRS2	Cluster 5	Ribose-phosphate pyrophosphokinase 2, chloroplastic [Source:UniProtKB/Swiss-Prot;Acc:Q42583]
AT1G32440							-1.68582	0.039848					PKp3	Cluster 6	Plastidial pyruvate kinase 3, chloroplastic [Source:UniProtKB/Swiss-Prot;Acc:Q93Z53]
AT1G32450							-5.02463	0.000116081	-3.15344	0.00883416			NRT1.5	Cluster 5	Protein NRT1/ PTR FAMILY 7.3 [Source:UniProtKB/Swiss-Prot;Acc:Q9LQL2]
AT1G32460							1.60717	0.000758339	1.34819	0.00673574			-	Cluster 7	unknown protein; Has 19 Blast hits to 19 proteins in 8 species: Archae - 0; Bacteria - 0; Metazoa - 0; Fungi - 0; Plants - 19; Viruses - 0; Other Eukaryotes - 0 (source: NCBI BLink). [Source:TAIR;Acc:AT1G32460]
AT1G32520							2.06656	0.00136562					-	no cluster	unknown protein; FUNCTIONS IN: molecular_function unknown; INVOLVED IN: biological_process unknown; LOCATED IN: chloroplast; EXPRESSED IN: 24 plant structures; EXPRESSED DURING: 15 growth stages; Has 143 Blast hits to 142 proteins in 34 species: Arc /.../0; Bacteria - 0; Metazoa - 39; Fungi - 0; Plants - 56; Viruses - 0; Other Eukaryotes - 48 (source: NCBI BLink). [Source:TAIR;Acc:AT1G32520]
AT1G32530							1.32409	0.0148801	1.41137	0.0108539			-	Cluster 3	MND1-interacting protein 1 [Source:UniProtKB/Swiss-Prot;Acc:Q8RX22]
AT1G32540							2.95662	0.0282333	5.21183	2.56357e-05			LOL1	Cluster 8	Protein LOL1 [Source:UniProtKB/Swiss-Prot;Acc:Q93ZB1]
AT1G32560							5.23948	0.0168793	6.22728	0.00041877			AtLEA4-1	Cluster 8	Late embryogenesis abundant protein, group 1 protein [Source:TAIR;Acc:AT1G32560]
AT1G32920									3.75524	0.0150986			-	no cluster	unknown protein; FUNCTIONS IN: molecular_function unknown; INVOLVED IN: response to wounding; LOCATED IN: endomembrane system; EXPRESSED IN: 23 plant structures; EXPRESSED DURING: 13 growth stages; BEST Arabidopsis thaliana protein match is: unknown /.../in (TAIR:AT1G32928.1); Has 42 Blast hits to 42 proteins in 8 species: Archae - 0; Bacteria - 0; Metazoa - 0; Fungi - 0; Plants - 42; Viruses - 0…
AT1G32928							2.84607	9.01222e-06	3.26397	8.34427e-07			-	Cluster 7	unknown protein; BEST Arabidopsis thaliana protein match is: unknown protein (TAIR:AT1G32920.1); Has 35333 Blast hits to 34131 proteins in 2444 species: Archae - 798; Bacteria - 22429; Metazoa - 974; Fungi - 991; Plants - 531; Viruses - 0; Other Euk /.../s - 9610 (source: NCBI BLink). [Source:TAIR;Acc:AT1G32928]
AT1G32960							5.14066	0.00206638	4.92135	0.00285253			ATSBT3.3	Cluster 3	Subtilisin-like protease SBT3.3 [Source:UniProtKB/Swiss-Prot;Acc:Q9MAP5]
AT1G33030							4.63703	9.46066e-05	4.93446	1.54448e-05	4.14825	0.00456083	-	Cluster 8	O-methyltransferase family protein [Source:TAIR;Acc:AT1G33030]
AT1G33040							-1.42549	0.0315705	-2.04888	0.0134538	-3.02975	0.0426416	NACA5	Cluster 6	Nascent polypeptide-associated complex subunit alpha-like protein 5 [Source:UniProtKB/Swiss-Prot;Acc:Q8LGC6]
AT1G33050							1.87219	0.000284851	1.16047	0.0458435	1.34277	0.0340584	-	no cluster	unknown protein; FUNCTIONS IN: molecular_function unknown; INVOLVED IN: biological_process unknown; LOCATED IN: cellular_component unknown; EXPRESSED IN: 25 plant structures; EXPRESSED DURING: 15 growth stages; BEST Arabidopsis thaliana protein matc /.../unknown protein (TAIR:AT4G10470.1); Has 30201 Blast hits to 17322 proteins in 780 species: Archae - 12; Bacteria - 1396; Metazoa - 17338; Fungi …
AT1G33055							2.98943	8.0996e-07	2.66357	5.9717e-06	2.04789	0.00136509	-	Cluster 3	unknown protein; FUNCTIONS IN: molecular_function unknown; INVOLVED IN: anaerobic respiration; LOCATED IN: endomembrane system; EXPRESSED IN: 13 plant structures; EXPRESSED DURING: 6 growth stages; Has 20 Blast hits to 20 proteins in 8 species: Arch /.../; Bacteria - 0; Metazoa - 0; Fungi - 0; Plants - 20; Viruses - 0; Other Eukaryotes - 0 (source: NCBI BLink). [Source:TAIR;Acc:AT1G33055]
AT1G33110							2.26585	6.8291e-06	2.82503	6.77186e-08	1.75355	0.00753172	-	Cluster 3	MATE efflux family protein [Source:TAIR;Acc:AT1G33110]
AT1G33120									-1.66997	0.00333331			-	Cluster 6	60S ribosomal protein L9-1 [Source:UniProtKB/Swiss-Prot;Acc:P49209]
AT1G33140							-1.09084	0.017289	-1.05444	0.0237312			PGY2	Cluster 5	60S ribosomal protein L9-1 [Source:UniProtKB/Swiss-Prot;Acc:P49209]
AT1G33160							6.02176	0.00548581	6.56526	0.0015694			-	Cluster 8	pseudogene, similar to actin, blastp match of 74% identity and 8.3e-48 P-value to GP [Source:TAIR;Acc:AT1G33160]
AT1G33230											-1.69327	0.022431	-	Cluster 2	TMPIT-like protein [Source:TAIR;Acc:AT1G33230]
AT1G33240											2.63597	0.00151567	AT-GTL1	Cluster 4	GT-2-like 1 [Source:TAIR;Acc:AT1G33240]
AT1G33265									-3.53017	0.0046046			-	Cluster 6	Protein FATTY ACID EXPORT 4, chloroplastic [Source:UniProtKB/Swiss-Prot;Acc:Q8LPG1]
AT1G33280							-7.60418	0.000316975	-7.37328	0.00806595			ANAC015	Cluster 5	Protein BEARSKIN1 [Source:UniProtKB/Swiss-Prot;Acc:Q9C878]
AT1G33330									-1.56508	0.0405621			-	Cluster 5	Class I peptide chain release factor [Source:TAIR;Acc:AT1G33330]
AT1G33410							-1.05942	0.0469518	-2.08867	0.0010385			ATNUP160	Cluster 6	SUPPRESSOR OF AUXIN RESISTANCE1 [Source:TAIR;Acc:AT1G33410]
AT1G33440									-6.48488	0.0399167			-	Cluster 6	Protein NRT1/ PTR FAMILY 4.4 [Source:UniProtKB/Swiss-Prot;Acc:Q56XQ6]
AT1G33470											-3.25473	0.0134202	-	Cluster 2	RNA-binding (RRM/RBD/RNP motifs) family protein [Source:TAIR;Acc:AT1G33470]
AT1G33560							1.42915	0.00341117	1.77398	0.000192345			ADR1	Cluster 8	Disease resistance protein ADR1 [Source:UniProtKB/Swiss-Prot;Acc:Q9FW44]
AT1G33590							2.96523	1.82952e-07	3.61356	1.65853e-09			-	Cluster 7	Leucine-rich repeat (LRR) family protein [Source:TAIR;Acc:AT1G33590]
AT1G33600							4.19858	2.13206e-06	4.42973	7.95506e-07			-	Cluster 8	Leucine-rich repeat (LRR) family protein [Source:TAIR;Acc:AT1G33600]
AT1G33750							-8.22115	0.00197856	-7.62482	0.0423443			-	Cluster 5	Terpenoid synthase 22 [Source:UniProtKB/Swiss-Prot;Acc:Q9LQ27]
AT1G33800							-4.73061	4.36524e-12	-4.74709	5.90746e-10	-3.44279	2.54712e-06	AtGXMT1	Cluster 1	Glucuronoxylan 4-O-methyltransferase 3 [Source:UniProtKB/Swiss-Prot;Acc:Q9LQ32]
AT1G33810									-1.10291	0.043592			-	Cluster 2	unknown protein; FUNCTIONS IN: molecular_function unknown; INVOLVED IN: biological_process unknown; LOCATED IN: chloroplast thylakoid membrane, chloroplast, chloroplast envelope; EXPRESSED IN: 22 plant structures; EXPRESSED DURING: 13 growth stages; /.../9 Blast hits to 39 proteins in 18 species: Archae - 0; Bacteria - 0; Metazoa - 0; Fungi - 0; Plants - 39; Viruses - 0; Other Eukaryotes - 0 (sou…
AT1G33813							3.64315	0.0143173	3.76887	0.0050464	4.79289	0.00493899	-	Cluster 3, Cluster 4	transposable element gene [Source:TAIR;Acc:AT1G33813]
AT1G33840					4.61044	0.00999129							-	no cluster	Protein of unknown function (DUF567) [Source:TAIR;Acc:AT1G33840]
AT1G34020							-2.55881	0.000195126	-2.92168	0.00154974			-	no cluster	Nucleotide-sugar transporter family protein [Source:TAIR;Acc:AT1G34020]
AT1G34030							-1.25447	0.0095827					-	Cluster 5	40S ribosomal protein S18 [Source:UniProtKB/Swiss-Prot;Acc:P34788]
AT1G34040							-3.19327	0.00277498	-8.40444	0.00174784			-	Cluster 6	Tryptophan aminotransferase-related protein 3 [Source:UniProtKB/Swiss-Prot;Acc:Q9FE98]
AT1G34130							-1.47979	0.00957803	-3.34208	2.5317e-05	-2.02291	0.0336893	STT3B	Cluster 6	Dolichyl-diphosphooligosaccharide--protein glycosyltransferase subunit STT3B [Source:UniProtKB/Swiss-Prot;Acc:Q9FX21]
AT1G34180							1.38547	0.0175997					anac016	no cluster	NAC domain-containing protein 16 [Source:UniProtKB/Swiss-Prot;Acc:A4FVP6]
AT1G34260									2.02809	0.000267469	2.24796	0.000572383	FAB1D	Cluster 4	Putative 1-phosphatidylinositol-3-phosphate 5-kinase FAB1D [Source:UniProtKB/Swiss-Prot;Acc:Q9XID0]
AT1G34300							1.25112	0.00585416	1.65887	8.35162e-05			-	Cluster 8	G-type lectin S-receptor-like serine/threonine-protein kinase At1g34300 [Source:UniProtKB/Swiss-Prot;Acc:Q9XID3]
AT1G34315							1.22818	0.029998	1.34725	0.0137289	2.75666	4.55879e-07	-	Cluster 4	unknown protein; FUNCTIONS IN: molecular_function unknown; INVOLVED IN: biological_process unknown; LOCATED IN: endomembrane system; BEST Arabidopsis thaliana protein match is: unknown protein (TAIR:AT3G31400.1); Has 4 Blast hits to 4 proteins in 1 /.../s: Archae - 0; Bacteria - 0; Metazoa - 0; Fungi - 0; Plants - 4; Viruses - 0; Other Eukaryotes - 0 (source: NCBI BLink). [Source:TAIR;Acc:AT1G343…
AT1G34350											-7.9493	0.0272078	-	Cluster 2	unknown protein; Has 192 Blast hits to 192 proteins in 79 species: Archae - 0; Bacteria - 0; Metazoa - 104; Fungi - 0; Plants - 60; Viruses - 0; Other Eukaryotes - 28 (source: NCBI BLink). [Source:TAIR;Acc:AT1G34350]
AT1G34370							1.30597	0.00600704					AtSTOP1	no cluster	Protein SENSITIVE TO PROTON RHIZOTOXICITY 1 [Source:UniProtKB/Swiss-Prot;Acc:Q9C8N5]
AT1G34430							-1.34292	0.0435383					EMB3003	no cluster	Dihydrolipoyllysine-residue acetyltransferase component 5 of pyruvate dehydrogenase complex, chloroplastic [Source:UniProtKB/Swiss-Prot;Acc:Q9C8P0]
AT1G34470									-2.31711	0.0295327	-7.89456	0.0339154	-	Cluster 2	Probable magnesium transporter NIPA3 [Source:UniProtKB/Swiss-Prot;Acc:Q9LNK7]
AT1G34510							-7.93304	0.0124836					-	Cluster 1	Peroxidase 8 [Source:UniProtKB/Swiss-Prot;Acc:Q9LNL0]
AT1G34750											-1.85609	0.0259117	-	Cluster 2	Probable protein phosphatase 2C 10 [Source:UniProtKB/Swiss-Prot;Acc:Q9S9Z7]
AT1G34770									-2.95369	0.0190026			-	Cluster 6	CONTAINS InterPro DOMAIN/s: MAGE protein (InterPro:IPR002190); Has 1274 Blast hits to 1260 proteins in 85 species: Archae - 0; Bacteria - 0; Metazoa - 1104; Fungi - 45; Plants - 49; Viruses - 0; Other Eukaryotes - 76 (source: NCBI BLink). [Source:TAIR;Acc:AT1G34770]
AT1G35140							5.33574	9.40154e-05	5.88085	1.80689e-05	3.80768	0.0191257	EXL1	Cluster 3	Protein EXORDIUM-like 1 [Source:UniProtKB/Swiss-Prot;Acc:Q9C6E4]
AT1G35190							1.98865	0.00011027					-	Cluster 3	2-oxoglutarate (2OG) and Fe(II)-dependent oxygenase superfamily protein [Source:TAIR;Acc:AT1G35190]
AT1G35210							3.47871	0.00598885	3.88055	0.00310641			-	Cluster 3	unknown protein; FUNCTIONS IN: molecular_function unknown; INVOLVED IN: biological_process unknown; LOCATED IN: chloroplast; EXPRESSED IN: 14 plant structures; EXPRESSED DURING: 9 growth stages; CONTAINS InterPro DOMAIN/s: Protein of unknown functio /.../40 (InterPro:IPR008004); BEST Arabidopsis thaliana protein match is: unknown protein (TAIR:AT1G22470.1); Has 83 Blast hits to 83 proteins in 12 …
AT1G35220							-1.47297	0.00121262	-1.81787	0.000312814	-2.03478	0.00351438	-	Cluster 6	unknown protein; FUNCTIONS IN: molecular_function unknown; INVOLVED IN: biological_process unknown; LOCATED IN: cellular_component unknown; EXPRESSED IN: 22 plant structures; EXPRESSED DURING: 13 growth stages; Has 313 Blast hits to 185 proteins in /.../cies: Archae - 0; Bacteria - 0; Metazoa - 200; Fungi - 0; Plants - 67; Viruses - 0; Other Eukaryotes - 46 (source: NCBI BLink). [Source:TAIR;Acc:…
AT1G35230							6.88379	7.45957e-08	6.8798	1.59194e-08			AGP5	Cluster 8	Classical arabinogalactan protein 5 [Source:UniProtKB/Swiss-Prot;Acc:Q8LCE4]
AT1G35260							-2.31164	0.0140272					MLP165	Cluster 5	MLP-like protein 165 [Source:UniProtKB/Swiss-Prot;Acc:Q9C7I7]
AT1G35320											-4.44552	0.0311196	-	Cluster 2	unknown protein; BEST Arabidopsis thaliana protein match is: unknown protein (TAIR:AT3G30160.1); Has 9 Blast hits to 9 proteins in 1 species: Archae - 0; Bacteria - 0; Metazoa - 0; Fungi - 0; Plants - 9; Viruses - 0; Other Eukaryotes - 0 (source: NC /.../nk). [Source:TAIR;Acc:AT1G35320]
AT1G35470											-2.24915	0.0489334	RanBPM	Cluster 2	SPla/RYanodine receptor (SPRY) domain-containing protein [Source:TAIR;Acc:AT1G35470]
AT1G35580							1.4492	0.00231543	1.80842	6.44391e-05	2.10804	1.03123e-05	A/N-InvG	Cluster 4	Alkaline/neutral invertase CINV1 [Source:UniProtKB/Swiss-Prot;Acc:Q9LQF2]
AT1G35612									-2.18978	0.00894091	-3.26783	0.0271945	-	Cluster 2	transposable element gene [Source:TAIR;Acc:AT1G35612]
AT1G35620							-1.32879	0.0195583	-2.40757	0.00018281			ATPDI8	Cluster 5	Protein disulfide-isomerase 5-2 [Source:UniProtKB/Swiss-Prot;Acc:Q94F09]
AT1G35670					1.56698	0.0281876	2.8702	3.91817e-07	3.27573	1.90404e-08	1.54399	0.0365869	ATCDPK2	Cluster 8	Calcium-dependent protein kinase 11 [Source:UniProtKB/Swiss-Prot;Acc:Q39016]
AT1G35710							3.31195	0.0434131	4.43732	0.019039			-	Cluster 7	Probable leucine-rich repeat receptor-like protein kinase At1g35710 [Source:UniProtKB/Swiss-Prot;Acc:Q9LP24]
AT1G35910							3.63329	0.0256049	5.99948	1.70926e-05			TPPD	Cluster 4	Probable trehalose-phosphate phosphatase D [Source:UniProtKB/Swiss-Prot;Acc:Q67XC9]
AT1G36622							4.53194	9.62423e-05	4.67434	7.30275e-05			-	Cluster 7	unknown protein; LOCATED IN: endomembrane system; BEST Arabidopsis thaliana protein match is: unknown protein (TAIR:AT1G36640.1); Has 12 Blast hits to 12 proteins in 2 species: Archae - 0; Bacteria - 0; Metazoa - 0; Fungi - 0; Plants - 12; Viruses - /.../her Eukaryotes - 0 (source: NCBI BLink). [Source:TAIR;Acc:AT1G36622]
AT1G36630							3.60778	0.0226242					-	Cluster 7	transposable element gene [Source:TAIR;Acc:AT1G36630]
AT1G36640							3.40765	0.00214091	3.07825	0.00673991	2.86976	0.0257806	-	no cluster	unknown protein; FUNCTIONS IN: molecular_function unknown; INVOLVED IN: biological_process unknown; LOCATED IN: endomembrane system; EXPRESSED IN: sperm cell, root; BEST Arabidopsis thaliana protein match is: unknown protein (TAIR:AT1G36622.1); Has /.../st hits to 14 proteins in 2 species: Archae - 0; Bacteria - 0; Metazoa - 0; Fungi - 0; Plants - 14; Viruses - 0; Other Eukaryotes - 0 (source: NC…
AT1G37130							3.90982	2.6027e-05	5.47672	1.46635e-07	4.7877	4.73954e-06	ATNR2	Cluster 3	Nitrate reductase [NADH] 2 [Source:UniProtKB/Swiss-Prot;Acc:P11035]
AT1G41830							-4.64131	0.000175769	-9.66137	0.000763233			SKS6	Cluster 5	SKU5-similar 6 [Source:TAIR;Acc:AT1G41830]
AT1G41880							-1.45171	0.00583146	-1.81395	0.000791723	-2.56598	0.000249781	-	Cluster 6	60S ribosomal protein L35a-2 [Source:UniProtKB/Swiss-Prot;Acc:Q9FZH0]
AT1G42430									-2.08711	0.0292461			-	Cluster 5	unknown protein; BEST Arabidopsis thaliana protein match is: unknown protein (TAIR:AT3G55760.3); Has 186 Blast hits to 143 proteins in 47 species: Archae - 0; Bacteria - 23; Metazoa - 14; Fungi - 6; Plants - 87; Viruses - 0; Other Eukaryotes - 56 (s /.../ NCBI BLink). [Source:TAIR;Acc:AT1G42430]
AT1G42480									-2.54346	0.0275804			-	no cluster	unknown protein; FUNCTIONS IN: molecular_function unknown; INVOLVED IN: biological_process unknown; LOCATED IN: endomembrane system; EXPRESSED IN: 24 plant structures; EXPRESSED DURING: 13 growth stages; CONTAINS InterPro DOMAIN/s: Protein of unknow /.../tion DUF3456 (InterPro:IPR021852); Has 177 Blast hits to 177 proteins in 59 species: Archae - 0; Bacteria - 0; Metazoa - 140; Fungi - 0; Plants …
AT1G42960									-1.33485	0.0117447			-	Cluster 5	expressed protein localized to the inner membrane of the chloroplast. [Source:TAIR;Acc:AT1G42960]
AT1G42990							1.79825	1.81963e-05	1.96703	2.53477e-06			ATBZIP60	Cluster 8	bZIP transcription factor 60 [Source:UniProtKB/Swiss-Prot;Acc:Q9C7S0]
AT1G43020							-3.60986	0.00751744					-	Cluster 1	Protein of unknown function, DUF547 [Source:TAIR;Acc:AT1G43020]
AT1G43170											-1.18676	0.0268763	ARP1	Cluster 6	60S ribosomal protein L3-1 [Source:UniProtKB/Swiss-Prot;Acc:P17094]
AT1G43650							-2.69044	0.0375238					UMAMIT22	Cluster 1	WAT1-related protein At1g43650 [Source:UniProtKB/Swiss-Prot;Acc:Q6NMB7]
AT1G43670							2.17071	1.77024e-05	2.96701	1.73546e-08			AtcFBP	Cluster 8	Fructose-1,6-bisphosphatase, cytosolic [Source:UniProtKB/Swiss-Prot;Acc:Q9MA79]
AT1G43675									3.07302	0.0426616			-	Cluster 7	transposable element gene [Source:TAIR;Acc:AT1G43675]
AT1G43790					-2.08677	0.0157219	-5.40945	3.15145e-05	-3.10419	0.00391507			TED6	Cluster 1, Cluster 5	tracheary element differentiation-related 6 [Source:TAIR;Acc:AT1G43790]
AT1G43800							5.38728	3.65048e-05	8.43091	5.16838e-07	8.75926	8.88866e-07	FTM1	Cluster 3	Acyl-[acyl-carrier-protein] desaturase 6, chloroplastic [Source:UniProtKB/Swiss-Prot;Acc:Q84VY3]
AT1G43910									1.85389	0.022888			-	Cluster 7	P-loop containing nucleoside triphosphate hydrolases superfamily protein [Source:TAIR;Acc:AT1G43910]
AT1G44110							-7.18159	0.00845244					CYCA1;1	Cluster 5	Cyclin-A1-1 [Source:UniProtKB/Swiss-Prot;Acc:Q9C6Y3]
AT1G44160							-2.68294	0.0162217					-	Cluster 5	HSP40/DnaJ peptide-binding protein [Source:TAIR;Acc:AT1G44160]
AT1G44170									1.21858	0.0281642			ALDH3H1	Cluster 7	Aldehyde dehydrogenase family 3 member H1 [Source:UniProtKB/Swiss-Prot;Acc:Q70DU8]
AT1G44350							4.05828	1.28207e-07	4.41267	1.78483e-08	2.5113	0.0284402	ILL6	Cluster 3	IAA-amino acid hydrolase ILR1-like 6 [Source:UniProtKB/Swiss-Prot;Acc:Q8VYX0]
AT1G44414							2.80049	0.0119833					-	Cluster 7	unknown protein; Has 29 Blast hits to 29 proteins in 12 species: Archae - 0; Bacteria - 4; Metazoa - 0; Fungi - 0; Plants - 25; Viruses - 0; Other Eukaryotes - 0 (source: NCBI BLink). [Source:TAIR;Acc:AT1G44414]
AT1G44740							-5.72182	0.0488241					-	Cluster 1	unknown protein; FUNCTIONS IN: molecular_function unknown; INVOLVED IN: biological_process unknown; LOCATED IN: mitochondrion; EXPRESSED IN: embryo, leaf whorl, flower, seed; EXPRESSED DURING: F mature embryo stage, petal differentiation and expansi /.../ge, E expanded cotyledon stage, D bilateral stage; Has 8 Blast hits to 7 proteins in 3 species: Archae - 0; Bacteria - 0; Metazoa - 0; Fungi - 1…
AT1G44750									-2.08001	0.00106051	-1.75416	0.0484782	ATPUP11	Cluster 6	Probable purine permease 11 [Source:UniProtKB/Swiss-Prot;Acc:Q9LPF6]
AT1G44800							-3.52466	1.72784e-08	-2.23624	7.77735e-05	-2.09053	0.00263995	SIAR1	Cluster 1	WAT1-related protein At1g44800 [Source:UniProtKB/Swiss-Prot;Acc:Q9LPF1]
AT1G44835							-2.04773	0.00172704	-2.48332	0.015114			-	Cluster 5	YbaK/aminoacyl-tRNA synthetase-associated domain [Source:TAIR;Acc:AT1G44835]
AT1G44970							-8.50086	3.53944e-05	-2.52603	0.0412946	-8.20031	0.0412138	-	Cluster 1	Peroxidase 9 [Source:UniProtKB/Swiss-Prot;Acc:Q96512]
AT1G45000											-1.4036	0.0405643	-	Cluster 2	26S protease regulatory subunit S10B homolog B [Source:UniProtKB/Swiss-Prot;Acc:Q9MAK9]
AT1G45015							-2.71815	3.99277e-05	-2.67537	0.000207416	-1.6805	0.0365794	-	Cluster 5	MD-2-related lipid recognition domain-containing protein [Source:TAIR;Acc:AT1G45015]
AT1G45120							-6.35582	0.0100093					-	Cluster 1	transposable element gene [Source:TAIR;Acc:AT1G45120]
AT1G45130					-1.60241	0.0295087	-2.99711	0.000122522	-3.08887	0.00148474			AtBGAL5	Cluster 5	Beta-galactosidase 5 [Source:UniProtKB/Swiss-Prot;Acc:Q9MAJ7]
AT1G45145							1.66564	0.000476881	1.62075	0.000695564			ATH5	Cluster 8	Thioredoxin H5 [Source:UniProtKB/Swiss-Prot;Acc:Q39241]
AT1G45201							-2.82144	0.0194861	-7.34711	0.0138144			ATTLL1	Cluster 6	triacylglycerol lipase-like 1 [Source:TAIR;Acc:AT1G45201]
AT1G45207							-6.7803	0.00652043	-6.75488	0.0411513			-	Cluster 1	Remorin family protein [Source:TAIR;Acc:AT1G45207]
AT1G45231									-2.68769	0.0316202			-	Cluster 6	S-adenosyl-L-methionine-dependent methyltransferases superfamily protein [Source:TAIR;Acc:AT1G45231]
AT1G45249							-1.37043	0.0221773	-1.94773	0.00558314			ABF2	Cluster 5	ABSCISIC ACID-INSENSITIVE 5-like protein 5 [Source:UniProtKB/Swiss-Prot;Acc:Q9M7Q4]
AT1G45474											2.86378	0.00138405	Lhca5	Cluster 4	photosystem I light harvesting complex gene 5 [Source:TAIR;Acc:AT1G45474]
AT1G45688							-1.30426	0.0246449	-1.58003	0.00737803	-2.02811	0.00750467	-	Cluster 6	unknown protein; FUNCTIONS IN: molecular_function unknown; INVOLVED IN: biological_process unknown; LOCATED IN: plasma membrane; EXPRESSED IN: 22 plant structures; EXPRESSED DURING: 13 growth stages; BEST Arabidopsis thaliana protein match is: unkno /.../tein (TAIR:AT5G42860.1); Has 35333 Blast hits to 34131 proteins in 2444 species: Archae - 798; Bacteria - 22429; Metazoa - 974; Fungi - 991; Pla…
AT1G45976							1.50937	0.00185535					SBP1	no cluster	S-ribonuclease binding protein 1 [Source:TAIR;Acc:AT1G45976]
AT1G47056											1.87854	0.0371053	VFB1	Cluster 7	F-box protein At1g47056 [Source:UniProtKB/Swiss-Prot;Acc:Q9C626]
AT1G47210							-2.31091	0.0288578					CYCA3;2	no cluster	Cyclin-A3-2 [Source:UniProtKB/Swiss-Prot;Acc:Q9C6A9]
AT1G47250									-1.52915	0.0036638			PAF2	Cluster 6	Proteasome subunit alpha type-1-B [Source:UniProtKB/Swiss-Prot;Acc:O23712]
AT1G47260							-1.51144	0.000760636			-1.82951	0.00485348	APFI	Cluster 1	Gamma carbonic anhydrase 2, mitochondrial [Source:UniProtKB/Swiss-Prot;Acc:Q9C6B3]
AT1G47278									-1.43236	0.0439802			-	Cluster 2	unknown protein; FUNCTIONS IN: molecular_function unknown; INVOLVED IN: biological_process unknown; LOCATED IN: cellular_component unknown; Has 37 Blast hits to 37 proteins in 14 species: Archae - 0; Bacteria - 0; Metazoa - 0; Fungi - 0; Plants - 36 /.../ses - 0; Other Eukaryotes - 1 (source: NCBI BLink). [Source:TAIR;Acc:AT1G47278]
AT1G47395					-3.81171	0.0188202	-4.51645	0.01083					-	Cluster 1	unknown protein; FUNCTIONS IN: molecular_function unknown; INVOLVED IN: biological_process unknown; LOCATED IN: endomembrane system; BEST Arabidopsis thaliana protein match is: unknown protein (TAIR:AT1G47400.1); Has 9 Blast hits to 9 proteins in 2 /.../s: Archae - 0; Bacteria - 0; Metazoa - 0; Fungi - 0; Plants - 9; Viruses - 0; Other Eukaryotes - 0 (source: NCBI BLink). [Source:TAIR;Acc:AT1G473…
AT1G47420									-1.1722	0.0272821			SDH5	Cluster 6	Succinate dehydrogenase subunit 5, mitochondrial [Source:UniProtKB/Swiss-Prot;Acc:Q9SX77]
AT1G47510							4.21836	0.00569264	7.38272	4.71039e-08	5.38242	0.00441497	5PTASE11	no cluster	Type I inositol 1,4,5-trisphosphate 5-phosphatase 11 [Source:UniProtKB/Swiss-Prot;Acc:Q5EAF2]
AT1G47530							1.47972	0.0016233					-	no cluster	MATE efflux family protein [Source:TAIR;Acc:AT1G47530]
AT1G47560									2.68722	0.0178741			SEC3B	Cluster 7	Exocyst complex component SEC3B [Source:UniProtKB/Swiss-Prot;Acc:Q9SX86]
AT1G47570									-1.78429	0.0291324			-	no cluster	RING/U-box superfamily protein [Source:TAIR;Acc:AT1G47570]
AT1G47590							-3.91189	0.00423823	-7.18098	0.0202811			ATPUP20	Cluster 1	Member of a family of proteins related to PUP1, a purine transporter. May be involved in the transport of purine and purine derivatives such as cytokinins, across the plasma membrane. [Source:TAIR;Acc:AT1G47590]
AT1G47600					-1.96126	0.000681526	-10.5528	3.55733e-10	-5.87929	1.60125e-07	-2.56672	0.00752017	BGLU34	Cluster 5	Myrosinase 4 [Source:UniProtKB/Swiss-Prot;Acc:Q8GRX1]
AT1G47603									-6.54661	0.0481941			ATPUP19	Cluster 6	purine permease 19 [Source:TAIR;Acc:AT1G47603]
AT1G47620							-6.67922	0.0130349					CYP96A8	Cluster 5	cytochrome P450, family 96, subfamily A, polypeptide 8 [Source:TAIR;Acc:AT1G47620]
AT1G47640									-1.27848	0.0157682			-	Cluster 5	unknown protein; FUNCTIONS IN: molecular_function unknown; INVOLVED IN: biological_process unknown; LOCATED IN: mitochondrion; EXPRESSED IN: 23 plant structures; EXPRESSED DURING: 13 growth stages; CONTAINS InterPro DOMAIN/s: Protein of unknown func /.../UF2053, membrane (InterPro:IPR019164); Has 204 Blast hits to 204 proteins in 84 species: Archae - 0; Bacteria - 0; Metazoa - 127; Fungi - 0; Pla…
AT1G47670							-1.88248	0.00171517	-2.23982	0.000625412	-2.23108	0.00540339	-	Cluster 6	Lysine histidine transporter-like 8 [Source:UniProtKB/Swiss-Prot;Acc:Q9SX98]
AT1G47740							-1.39102	0.00743157	-1.95282	0.00110606			-	Cluster 5	PPPDE putative thiol peptidase family protein [Source:TAIR;Acc:AT1G47740]
AT1G47750											-1.90267	0.0208052	PEX11A	Cluster 2	Peroxisomal membrane protein 11A [Source:UniProtKB/Swiss-Prot;Acc:Q9FZF1]
AT1G47840									-1.7836	0.00299			HXK3	Cluster 5	Hexokinase-like 1 protein [Source:UniProtKB/Swiss-Prot;Acc:Q9FZG4]
AT1G47860							-2.91803	0.00120617					-	Cluster 2	transposable element gene [Source:TAIR;Acc:AT1G47860]
AT1G47890							5.72658	8.09341e-05	7.84597	1.36213e-05			AtRLP7	Cluster 8	receptor like protein 7 [Source:TAIR;Acc:AT1G47890]
AT1G47900									-3.32295	0.00894091			-	Cluster 6	Filament-like plant protein 6 [Source:UniProtKB/Swiss-Prot;Acc:Q9C698]
AT1G47960							1.24071	0.0348306	1.38017	0.0154445			ATC/VIF1	Cluster 4	Cell wall / vacuolar inhibitor of fructosidase 1 [Source:UniProtKB/Swiss-Prot;Acc:F4HWQ8]
AT1G47990							3.83335	0.00159073					ATGA2OX4	no cluster	Gibberellin 2-beta-dioxygenase 4 [Source:UniProtKB/Swiss-Prot;Acc:Q9C7Z1]
AT1G48000					1.95115	0.0219625	2.92254	5.02014e-06	2.19337	0.00114834			AtMYB112	Cluster 3	myb domain protein 112 [Source:TAIR;Acc:AT1G48000]
AT1G48110											-2.52746	0.000811041	ECT7	Cluster 2	evolutionarily conserved C-terminal region 7 [Source:TAIR;Acc:AT1G48110]
AT1G48170									1.18726	0.0476089	1.44974	0.0415433	-	Cluster 4	unknown protein; Has 78 Blast hits to 78 proteins in 34 species: Archae - 0; Bacteria - 0; Metazoa - 30; Fungi - 0; Plants - 48; Viruses - 0; Other Eukaryotes - 0 (source: NCBI BLink). [Source:TAIR;Acc:AT1G48170]
AT1G48230							-1.68102	0.00379977			-3.13969	0.0129647	-	Cluster 2	Probable sugar phosphate/phosphate translocator At1g48230 [Source:UniProtKB/Swiss-Prot;Acc:Q9LNH5]
AT1G48240							-1.8609	0.0159042					ATNPSN12	Cluster 2	Novel plant SNARE 12 [Source:UniProtKB/Swiss-Prot;Acc:Q9LNH6]
AT1G48260							3.74303	0.00588133	4.85496	9.18224e-05	4.38764	0.0249914	CIPK17	Cluster 8	CBL-interacting serine/threonine-protein kinase 17 [Source:UniProtKB/Swiss-Prot;Acc:Q94C40]
AT1G48280							-1.86048	0.00579844	-1.84327	0.0292018			-	Cluster 6	hydroxyproline-rich glycoprotein family protein [Source:TAIR;Acc:AT1G48280]
AT1G48300							-1.39628	0.00177439	-1.10761	0.0230053			DGAT3	no cluster	unknown protein; FUNCTIONS IN: molecular_function unknown; INVOLVED IN: biological_process unknown; LOCATED IN: endomembrane system; EXPRESSED IN: 24 plant structures; EXPRESSED DURING: 15 growth stages; Has 96 Blast hits to 87 proteins in 37 specie /.../hae - 0; Bacteria - 2; Metazoa - 12; Fungi - 2; Plants - 65; Viruses - 0; Other Eukaryotes - 15 (source: NCBI BLink). [Source:TAIR;Acc:AT1G48300]
AT1G48320							1.41836	0.017289	2.30609	4.36109e-05			DHNAT1	Cluster 7	1,4-dihydroxy-2-naphthoyl-CoA thioesterase 1 [Source:UniProtKB/Swiss-Prot;Acc:Q9SX65]
AT1G48410									-1.23134	0.0244716			AGO1	Cluster 6	Protein argonaute 1 [Source:UniProtKB/Swiss-Prot;Acc:O04379]
AT1G48420							-1.27742	0.0071681	-1.84641	0.000144593			ACD1	Cluster 5	Bifunctional D-cysteine desulfhydrase/1-aminocyclopropane-1-carboxylate deaminase, mitochondrial [Source:UniProtKB/Swiss-Prot;Acc:F4HYF3]
AT1G48460							-1.73715	0.0331492	-2.26049	0.0300654			-	Cluster 1	unknown protein; FUNCTIONS IN: molecular_function unknown; INVOLVED IN: biological_process unknown; LOCATED IN: chloroplast envelope; EXPRESSED IN: 21 plant structures; EXPRESSED DURING: 13 growth stages; BEST Arabidopsis thaliana protein match is: /.../n protein (TAIR:AT5G63040.1); Has 60 Blast hits to 60 proteins in 14 species: Archae - 0; Bacteria - 0; Metazoa - 0; Fungi - 0; Plants - 60; Viru…
AT1G48480							-2.28797	0.000260573	-1.71845	0.0162158			RKL1	Cluster 5	Probable inactive receptor kinase At1g48480 [Source:UniProtKB/Swiss-Prot;Acc:Q9LP77]
AT1G48510							-3.69812	0.00715479	-6.9705	0.0268277			-	Cluster 1	Surfeit locus protein 1-like [Source:UniProtKB/Swiss-Prot;Acc:Q9LP74]
AT1G48570									-3.21178	0.00783274			-	Cluster 6	zinc finger (Ran-binding) family protein [Source:TAIR;Acc:AT1G48570]
AT1G48598							-1.73703	0.00162257	-1.66559	0.0050552			CPuORF31	Cluster 5	conserved peptide upstream open reading frame 31 [Source:TAIR;Acc:AT1G48598]
AT1G48600							-1.73703	0.00162257	-1.66559	0.0050552			AtPMEAMT	Cluster 5	Phosphomethylethanolamine N-methyltransferase [Source:UniProtKB/Swiss-Prot;Acc:Q944H0]
AT1G48610							-2.00442	0.00953898	-8.8326	0.000339686	-8.64553	0.0203434	-	Cluster 6	Putative DNA-binding protein At1g48610 [Source:UniProtKB/Swiss-Prot;Acc:Q94AD1]
AT1G48620											-1.57604	0.0166997	HON5	Cluster 2	high mobility group A5 [Source:TAIR;Acc:AT1G48620]
AT1G48630							-2.07851	0.00193581	-1.70497	0.0220161			RACK1B	Cluster 1	Receptor for activated C kinase 1B [Source:UniProtKB/Swiss-Prot;Acc:Q9C4Z6]
AT1G48690							-2.41715	0.0229837	-8.56378	0.00264643			-	Cluster 6	Auxin-responsive GH3 family protein [Source:TAIR;Acc:AT1G48690]
AT1G48750							-5.21468	0.000700018	-5.21949	0.00384378			-	Cluster 5	Bifunctional inhibitor/lipid-transfer protein/seed storage 2S albumin superfamily protein [Source:TAIR;Acc:AT1G48750]
AT1G48830							-1.24015	0.0156181	-1.33525	0.0146015			-	no cluster	40S ribosomal protein S7-1 [Source:UniProtKB/Swiss-Prot;Acc:Q9C514]
AT1G48850							1.59396	0.000441329	2.25478	4.98585e-07			EMB1144	Cluster 8	Chorismate synthase, chloroplastic [Source:UniProtKB/Swiss-Prot;Acc:P57720]
AT1G48920							-1.25013	0.0311324	-2.16072	9.33709e-05	-2.26567	0.000231164	ATNUC-L1	Cluster 6	Nucleolin 1 [Source:UniProtKB/Swiss-Prot;Acc:Q9FVQ1]
AT1G48930							-3.61065	0.0350478					AtGH9C1	Cluster 1	Endoglucanase 5 [Source:UniProtKB/Swiss-Prot;Acc:Q9M995]
AT1G49000					2.5451	0.01884							-	no cluster	unknown protein; FUNCTIONS IN: molecular_function unknown; INVOLVED IN: biological_process unknown; LOCATED IN: chloroplast; EXPRESSED IN: stem; BEST Arabidopsis thaliana protein match is: unknown protein (TAIR:AT3G18560.1); Has 105 Blast hits to 10 /.../eins in 13 species: Archae - 0; Bacteria - 0; Metazoa - 0; Fungi - 0; Plants - 105; Viruses - 0; Other Eukaryotes - 0 (source: NCBI BLink). [Sou…
AT1G49030							-3.50018	0.0195583					-	Cluster 1	Protein PLANT CADMIUM RESISTANCE 6 [Source:UniProtKB/Swiss-Prot;Acc:Q9M9A5]
AT1G49032							1.38366	0.00475049	1.63001	0.000512202	1.63967	0.00166951	-	Cluster 4	unknown protein; FUNCTIONS IN: molecular_function unknown; INVOLVED IN: biological_process unknown; LOCATED IN: endomembrane system; Has 30201 Blast hits to 17322 proteins in 780 species: Archae - 12; Bacteria - 1396; Metazoa - 17338; Fungi - 3422; /.../ - 5037; Viruses - 0; Other Eukaryotes - 2996 (source: NCBI BLink). [Source:TAIR;Acc:AT1G49032]
AT1G49140									-1.43623	0.00306216			-	Cluster 6	NADH dehydrogenase [ubiquinone] 1 beta subcomplex subunit 10-A [Source:UniProtKB/Swiss-Prot;Acc:Q9M9B4]
AT1G49200							-6.91885	0.00632017					-	Cluster 1	RING-H2 finger protein ATL75 [Source:UniProtKB/Swiss-Prot;Acc:Q94BY6]
AT1G49230									-7.53438	0.0342092			AtATL78	Cluster 5	RING-H2 finger protein ATL78 [Source:UniProtKB/Swiss-Prot;Acc:Q6NQG7]
AT1G49310							-1.8669	0.03656	-2.36589	0.0145387			-	Cluster 5	unknown protein; FUNCTIONS IN: molecular_function unknown; INVOLVED IN: biological_process unknown; LOCATED IN: endomembrane system; EXPRESSED IN: 9 plant structures; EXPRESSED DURING: LP.04 four leaves visible, petal differentiation and expansion s /.../Has 11 Blast hits to 11 proteins in 6 species: Archae - 0; Bacteria - 0; Metazoa - 0; Fungi - 0; Plants - 11; Viruses - 0; Other Eukaryotes - 0 …
AT1G49320									-2.7129	0.00240689			ATUSPL1	Cluster 5	unknown seed protein like 1 [Source:TAIR;Acc:AT1G49320]
AT1G49350									-2.69154	0.0225733			-	Cluster 6	pfkB-like carbohydrate kinase family protein [Source:TAIR;Acc:AT1G49350]
AT1G49390							-5.75768	0.0273507					-	Cluster 1	2-oxoglutarate (2OG) and Fe(II)-dependent oxygenase superfamily protein [Source:TAIR;Acc:AT1G49390]
AT1G49400							-1.26853	0.0327066	-1.58549	0.0196604			emb1129	Cluster 2	Nucleic acid-binding, OB-fold-like protein [Source:TAIR;Acc:AT1G49400]
AT1G49410							-1.62568	0.00271699	-1.88445	0.00184487	-2.06817	0.00880738	TOM6	Cluster 6	Mitochondrial import receptor subunit TOM6 homolog [Source:UniProtKB/Swiss-Prot;Acc:Q9XIA7]
AT1G49470					-1.51684	0.0476244	-2.93866	0.000992008	-3.87723	0.000991368	-8.109	0.0195889	-	Cluster 1	Family of unknown function (DUF716) [Source:TAIR;Acc:AT1G49470]
AT1G49475							-7.47572	9.80046e-05	-7.49597	0.00373079			-	Cluster 1	B3 domain-containing protein At1g49475 [Source:UniProtKB/Swiss-Prot;Acc:Q9XIB4]
AT1G49480									-1.11371	0.0332964			RTV1	Cluster 6	B3 domain-containing protein REM19 [Source:UniProtKB/Swiss-Prot;Acc:Q9XIB5]
AT1G49510											-3.51007	0.00621902	emb1273	Cluster 2	embryo defective 1273 [Source:TAIR;Acc:AT1G49510]
AT1G49530							1.6441	0.0153356					GGPS6	no cluster	Geranylgeranyl pyrophosphate synthase 6, mitochondrial [Source:UniProtKB/Swiss-Prot;Acc:O22043]
AT1G49540									-1.91301	0.00339112			AtELP2	Cluster 6	Elongator complex protein 2 [Source:UniProtKB/Swiss-Prot;Acc:F4I1S7]
AT1G49660							-1.42803	0.0281741	-3.35564	3.95558e-05			AtCXE5	Cluster 5	Probable carboxylesterase 5 [Source:UniProtKB/Swiss-Prot;Acc:Q9FX94]
AT1G49720									-2.28055	0.00405918			ABF1	Cluster 6	ABSCISIC ACID-INSENSITIVE 5-like protein 4 [Source:UniProtKB/Swiss-Prot;Acc:Q9M7Q5]
AT1G49740					-1.68077	0.0481919	-2.6277	0.00326074	-2.6667	0.0397919			-	Cluster 5	PLC-like phosphodiesterases superfamily protein [Source:TAIR;Acc:AT1G49740]
AT1G49820							-1.92842	0.0156088	-1.73889	0.0451383			ATMTK	Cluster 6	Methylthioribose kinase [Source:UniProtKB/Swiss-Prot;Acc:Q9C6D2]
AT1G49890									-2.77558	0.00592603			QWRF2	Cluster 6	QWRF motif-containing protein 2 [Source:UniProtKB/Swiss-Prot;Acc:Q94AI1]
AT1G50010							-2.63801	1.00281e-05	-2.15814	0.000256047	-1.46518	0.0373624	TUA2	Cluster 1	Tubulin alpha-4 chain [Source:UniProtKB/Swiss-Prot;Acc:Q0WV25]
AT1G50055							-2.03158	0.0476814					TAS1B	Cluster 1	TAS1B; other RNA [Source:TAIR;Acc:AT1G50055]
AT1G50060							-8.79926	0.000377367	-8.49658	0.00874102			-	Cluster 5	CAP (Cysteine-rich secretory proteins, Antigen 5, and Pathogenesis-related 1 protein) superfamily protein [Source:TAIR;Acc:AT1G50060]
AT1G50110							-4.84049	0.00250553	-7.94674	0.025172			-	Cluster 5	Branched-chain-amino-acid aminotransferase 6 [Source:UniProtKB/Swiss-Prot;Acc:Q9LPM9]
AT1G50190							4.17193	0.00651846					-	no cluster	Cysteine/Histidine-rich C1 domain family protein [Source:TAIR;Acc:AT1G50190]
AT1G50410									-1.16098	0.0442395	-2.02933	0.00954856	-	Cluster 2	SNF2 domain-containing protein / helicase domain-containing protein / zinc finger protein-related [Source:TAIR;Acc:AT1G50410]
AT1G50440									1.54794	0.0399595			-	no cluster	RING/FYVE/PHD zinc finger superfamily protein [Source:TAIR;Acc:AT1G50440]
AT1G50490							-2.06491	0.0104229			-8.05684	0.0342104	UBC20	Cluster 2	Ubiquitin-conjugating enzyme E2 20 [Source:UniProtKB/Swiss-Prot;Acc:Q8L7T3]
AT1G50500									-1.42279	0.0293012			ATVPS53	Cluster 5	Vacuolar protein sorting-associated protein 53 A [Source:UniProtKB/Swiss-Prot;Acc:Q0WQF4]
AT1G50510									-2.02911	0.0205426			-	Cluster 2	indigoidine synthase A family protein [Source:TAIR;Acc:AT1G50510]
AT1G50575									-6.98023	0.0138139			-	Cluster 6	Putative lysine decarboxylase family protein [Source:TAIR;Acc:AT1G50575]
AT1G50580									-8.03019	0.000496664			-	Cluster 6	UDP-glycosyltransferase 79B5 [Source:UniProtKB/Swiss-Prot;Acc:Q9LPS8]
AT1G50660							-1.46926	0.00690159	-1.69657	0.00446357			-	no cluster	unknown protein; INVOLVED IN: biological_process unknown; LOCATED IN: chloroplast; EXPRESSED IN: 22 plant structures; EXPRESSED DURING: 13 growth stages; BEST Arabidopsis thaliana protein match is: unknown protein (TAIR:AT3G20350.1); Has 21445 Blast /.../to 15134 proteins in 1325 species: Archae - 461; Bacteria - 2309; Metazoa - 11052; Fungi - 1737; Plants - 1035; Viruses - 42; Other Eukaryotes -…
AT1G50720							-6.83405	0.00632441					-	Cluster 1	Stigma-specific STIG1-like protein 3 [Source:UniProtKB/Swiss-Prot;Acc:Q9C6T5]
AT1G50740							1.44845	0.00857801	1.91294	0.00029361	1.78934	0.00497093	-	Cluster 3	Protein FATTY ACID EXPORT 5 [Source:UniProtKB/Swiss-Prot;Acc:Q9C6T7]
AT1G50750									7.06816	0.000483224			-	no cluster	Plant mobile domain protein family [Source:TAIR;Acc:AT1G50750]
AT1G50840									-1.62628	0.0077988			POLGAMMA2	Cluster 6	DNA polymerase I A, chloroplastic/mitochondrial [Source:UniProtKB/Swiss-Prot;Acc:F4I6M1]
AT1G50900									-2.45668	0.0376044			GDC1	Cluster 5	Protein LHCP TRANSLOCATION DEFECT [Source:UniProtKB/Swiss-Prot;Acc:Q8VY88]
AT1G50920											-1.22183	0.0468503	-	Cluster 6	Nucleolar GTP-binding protein 1 [Source:UniProtKB/Swiss-Prot;Acc:Q9C6I8]
AT1G50930									-3.40632	0.00898842	-8.12758	0.0263204	-	Cluster 2	unknown protein; BEST Arabidopsis thaliana protein match is: unknown protein (TAIR:AT3G20557.1); Has 215 Blast hits to 213 proteins in 63 species: Archae - 0; Bacteria - 2; Metazoa - 83; Fungi - 10; Plants - 45; Viruses - 5; Other Eukaryotes - 70 (s /.../ NCBI BLink). [Source:TAIR;Acc:AT1G50930]
AT1G51020									8.10982	5.42135e-05			-	no cluster	unknown protein; BEST Arabidopsis thaliana protein match is: unknown protein (TAIR:AT1G51010.1). [Source:TAIR;Acc:AT1G51020]
AT1G51060							-2.41648	2.29191e-05			-2.00296	0.0165054	HTA10	Cluster 2	Probable histone H2A.1 [Source:UniProtKB/Swiss-Prot;Acc:Q9C681]
AT1G51070							-1.21094	0.0271666					bHLH115	Cluster 5	Transcription factor bHLH115 [Source:UniProtKB/Swiss-Prot;Acc:Q9C682]
AT1G51190							-6.48652	0.0336876					PLT2	Cluster 1	AP2-like ethylene-responsive transcription factor PLT2 [Source:UniProtKB/Swiss-Prot;Acc:Q5YGP7]
AT1G51380									-6.71874	0.0365775			-	Cluster 6	DEAD-box ATP-dependent RNA helicase 34 [Source:UniProtKB/Swiss-Prot;Acc:Q9C8J1]
AT1G51400							1.55851	0.0210366					-	Cluster 3	Photosystem II 5 kD protein [Source:TAIR;Acc:AT1G51400]
AT1G51405							-5.79495	0.0329429					-	Cluster 1	myosin-related [Source:TAIR;Acc:AT1G51405]
AT1G51420							2.25875	0.0327976					ATSPP1	no cluster	Probable sucrose-phosphatase 1 [Source:UniProtKB/Swiss-Prot;Acc:Q9C8J4]
AT1G51430									-1.36083	0.0442426			-	no cluster	unknown protein; BEST Arabidopsis thaliana protein match is: unknown protein (TAIR:AT3G28370.1); Has 13 Blast hits to 13 proteins in 4 species: Archae - 0; Bacteria - 0; Metazoa - 0; Fungi - 0; Plants - 13; Viruses - 0; Other Eukaryotes - 0 (source: /.../BLink). [Source:TAIR;Acc:AT1G51430]
AT1G51470					-1.94371	0.000415217	-10.8719	1.56721e-11	-5.18143	2.64208e-08	-1.62319	0.0405643	BGLU35	Cluster 5	Myrosinase 5 [Source:UniProtKB/Swiss-Prot;Acc:Q3ECS3]
AT1G51570									-1.22515	0.0247431			-	Cluster 6	Calcium-dependent lipid-binding (CaLB domain) plant phosphoribosyltransferase family protein [Source:TAIR;Acc:AT1G51570]
AT1G51590									-2.50068	0.0035055			MANIB	Cluster 6	Mannosyl-oligosaccharide 1,2-alpha-mannosidase MNS1 [Source:UniProtKB/Swiss-Prot;Acc:Q9C512]
AT1G51600											1.95044	0.00596004	GATA28	Cluster 4	GATA transcription factor 28 [Source:UniProtKB/Swiss-Prot;Acc:Q8H1G0]
AT1G51630									-1.79878	0.00274442			AtMSR2	Cluster 6	O-fucosyltransferase family protein [Source:TAIR;Acc:AT1G51630]
AT1G51650											-2.26712	2.40705e-05	-	Cluster 2	ATP synthase subunit epsilon, mitochondrial [Source:UniProtKB/Swiss-Prot;Acc:Q96253]
AT1G51660							1.47808	0.0181187					ATMEK4	Cluster 7	Mitogen-activated protein kinase kinase 4 [Source:UniProtKB/Swiss-Prot;Acc:O80397]
AT1G51680			-1.58547	0.0379037			1.91032	2.39171e-05	1.99835	9.58686e-06			4CL.1	no cluster	4-coumarate--CoA ligase 1 [Source:UniProtKB/Swiss-Prot;Acc:Q42524]
AT1G51720							1.43154	0.0157263					-	no cluster	Amino acid dehydrogenase family protein [Source:TAIR;Acc:AT1G51720]
AT1G51760							2.7195	2.60239e-07	3.17897	4.856e-09	1.79768	0.00730906	IAR3	Cluster 3	IAA-amino acid hydrolase ILR1-like 4 [Source:UniProtKB/Swiss-Prot;Acc:O04373]
AT1G51830							-2.97439	0.0182773					-	Cluster 5	Leucine-rich repeat protein kinase family protein [Source:TAIR;Acc:AT1G51830]
AT1G51850							-3.5195	0.000542102	-3.05798	0.0106067			-	Cluster 1	Leucine-rich repeat protein kinase family protein [Source:TAIR;Acc:AT1G51850]
AT1G51890							2.80819	0.00210353	2.34121	0.0182554			-	Cluster 7	Probable LRR receptor-like protein kinase At1g51890 [Source:UniProtKB/Swiss-Prot;Acc:C0LGG6]
AT1G51913							4.48461	0.000168706	7.23997	1.51147e-07			-	Cluster 3	LOCATED IN: endomembrane system; BEST Arabidopsis thaliana protein match is: cryptdin protein-related (TAIR:AT1G51915.1); Has 22 Blast hits to 22 proteins in 3 species: Archae - 0; Bacteria - 0; Metazoa - 0; Fungi - 0; Plants - 22; Viruses - 0; Othe /.../ryotes - 0 (source: NCBI BLink). [Source:TAIR;Acc:AT1G51913]
AT1G51920							5.80318	1.24267e-05	5.39342	0.00243524			-	Cluster 8	unknown protein; FUNCTIONS IN: molecular_function unknown; INVOLVED IN: biological_process unknown; LOCATED IN: endomembrane system; EXPRESSED IN: stem, stamen; EXPRESSED DURING: 4 anthesis; Has 22 Blast hits to 22 proteins in 5 species: Archae - 0; /.../ria - 0; Metazoa - 0; Fungi - 0; Plants - 22; Viruses - 0; Other Eukaryotes - 0 (source: NCBI BLink). [Source:TAIR;Acc:AT1G51920]
AT1G51940							-2.84095	0.0119449					LYK3	Cluster 1	LysM domain receptor-like kinase 3 [Source:UniProtKB/Swiss-Prot;Acc:F4IB81]
AT1G52050					-3.06487	0.00329386	-10.4495	3.33259e-05	-3.45533	0.0214573			-	Cluster 1	Jacalin-related lectin 8 [Source:UniProtKB/Swiss-Prot;Acc:F4IB94]
AT1G52060							-9.63389	0.0183293					-	Cluster 5	Jacalin-related lectin 9 [Source:UniProtKB/Swiss-Prot;Acc:F4IB95]
AT1G52070					-2.67749	0.0490088	-9.82753	0.002859					-	Cluster 1	Jacalin-related lectin 10 [Source:UniProtKB/Swiss-Prot;Acc:Q8GWI7]
AT1G52100									4.13711	0.0108417			-	Cluster 8	Mannose-binding lectin superfamily protein [Source:TAIR;Acc:AT1G52100]
AT1G52140							1.60308	0.0152632					-	Cluster 7	unknown protein; BEST Arabidopsis thaliana protein match is: unknown protein (TAIR:AT3G16330.1); Has 114 Blast hits to 114 proteins in 15 species: Archae - 0; Bacteria - 0; Metazoa - 0; Fungi - 0; Plants - 114; Viruses - 0; Other Eukaryotes - 0 (sou /.../CBI BLink). [Source:TAIR;Acc:AT1G52140]
AT1G52160									-1.30871	0.0475176			TRZ3	Cluster 2	tRNAse Z3 [Source:TAIR;Acc:AT1G52160]
AT1G52260									1.36875	0.0457565			ATPDI3	Cluster 8	Protein disulfide isomerase-like 1-5 [Source:UniProtKB/Swiss-Prot;Acc:A3KPF5]
AT1G52300							-1.29092	0.0296424	-1.98466	0.000448872	-1.51553	0.023372	-	Cluster 6	60S ribosomal protein L37-2 [Source:UniProtKB/Swiss-Prot;Acc:Q43292]
AT1G52330											2.11022	0.00032275	-	Cluster 4	Late embryogenesis abundant (LEA) hydroxyproline-rich glycoprotein family [Source:TAIR;Acc:AT1G52330]
AT1G52340							-1.25817	0.0424706					ABA2	Cluster 6	Xanthoxin dehydrogenase [Source:UniProtKB/Swiss-Prot;Acc:Q9C826]
AT1G52410									1.80388	0.0328754			TSA1	Cluster 8	TSK-associating protein 1 [Source:UniProtKB/Swiss-Prot;Acc:F4ICX9]
AT1G52520											-8.05651	0.0362418	FRS6	no cluster	Protein FAR1-RELATED SEQUENCE 6 [Source:UniProtKB/Swiss-Prot;Acc:Q9SSQ4]
AT1G52560							7.70492	1.05126e-12	7.63193	7.43231e-12	7.55559	5.34464e-09	-	Cluster 3	26.5 kDa heat shock protein, mitochondrial [Source:UniProtKB/Swiss-Prot;Acc:Q9SSQ8]
AT1G52565							3.38197	0.011341	2.96424	0.0452704			-	Cluster 7	unknown protein; FUNCTIONS IN: molecular_function unknown; INVOLVED IN: biological_process unknown; LOCATED IN: endomembrane system; BEST Arabidopsis thaliana protein match is: unknown protein (TAIR:AT3G15760.1); Has 35333 Blast hits to 34131 protei /.../2444 species: Archae - 798; Bacteria - 22429; Metazoa - 974; Fungi - 991; Plants - 531; Viruses - 0; Other Eukaryotes - 9610 (source: NCBI BLink…
AT1G52600									-1.34338	0.0296361			-	Cluster 5	Peptidase S24/S26A/S26B/S26C family protein [Source:TAIR;Acc:AT1G52600]
AT1G52750							-7.50242	0.00131945	-7.50066	0.0125373			-	Cluster 1	alpha/beta-Hydrolases superfamily protein [Source:TAIR;Acc:AT1G52750]
AT1G52780											-2.03805	0.0423581	-	Cluster 2	Protein of unknown function (DUF2921) [Source:TAIR;Acc:AT1G52780]
AT1G52890							4.12185	3.1174e-05	7.04773	1.25642e-09	3.63741	0.0107596	ANAC019	Cluster 3	NAC domain-containing protein 19 [Source:UniProtKB/Swiss-Prot;Acc:Q9C932]
AT1G52905							-1.42251	0.00322063	-1.93565	0.000169747	-1.98429	0.00192521	-	Cluster 6	unknown protein; BEST Arabidopsis thaliana protein match is: unknown protein (TAIR:AT1G27565.1); Has 35333 Blast hits to 34131 proteins in 2444 species: Archae - 798; Bacteria - 22429; Metazoa - 974; Fungi - 991; Plants - 531; Viruses - 0; Other Euk /.../s - 9610 (source: NCBI BLink). [Source:TAIR;Acc:AT1G52905]
AT1G52910					-2.04385	0.0390112	-3.6857	0.0183668					-	Cluster 1	Protein of unknown function (DUF1218) [Source:TAIR;Acc:AT1G52910]
AT1G52930									-1.64369	0.00921709			-	Cluster 5	Ribosomal RNA processing Brix domain protein [Source:TAIR;Acc:AT1G52930]
AT1G52980									-2.03728	0.000219994	-1.73353	0.0164991	AtNug2	Cluster 6	Nuclear/nucleolar GTPase 2 [Source:UniProtKB/Swiss-Prot;Acc:Q9C923]
AT1G53000							-1.66213	0.00324204	-1.8108	0.00522879			AtCKS	Cluster 5	3-deoxy-manno-octulosonate cytidylyltransferase, mitochondrial [Source:UniProtKB/Swiss-Prot;Acc:Q9C920]
AT1G53040									-6.52201	0.0444044			-	Cluster 6	Protein of unknown function (DUF616) [Source:TAIR;Acc:AT1G53040]
AT1G53070							-2.7207	0.0140272					-	Cluster 1	Lectin-like protein At1g53070 [Source:UniProtKB/Swiss-Prot;Acc:Q9LNN2]
AT1G53090							1.47933	0.0445092					SPA4	no cluster	Protein SPA1-RELATED 4 [Source:UniProtKB/Swiss-Prot;Acc:Q94BM7]
AT1G53110							1.60564	0.0117983					-	no cluster	Proton pump-interactor 4 [Source:UniProtKB/Swiss-Prot;Acc:Q8VZN4]
AT1G53130							-6.37962	0.0489978					GRI	Cluster 1	Protein GRIM REAPER [Source:UniProtKB/Swiss-Prot;Acc:Q9LNN7]
AT1G53140							-6.31124	0.0390439					DRP5A	Cluster 5	Dynamin-related protein 5A [Source:UniProtKB/Swiss-Prot;Acc:F4HPR5]
AT1G53163							-4.26959	0.00165211	-3.23816	0.0310451			-	Cluster 1	unknown protein; FUNCTIONS IN: molecular_function unknown; INVOLVED IN: biological_process unknown; LOCATED IN: cellular_component unknown; BEST Arabidopsis thaliana protein match is: unknown protein (TAIR:AT3G15250.1); Has 315 Blast hits to 216 pro /.../in 74 species: Archae - 0; Bacteria - 86; Metazoa - 43; Fungi - 52; Plants - 27; Viruses - 1; Other Eukaryotes - 106 (source: NCBI BLink). [Sour…
AT1G53240							-1.94075	0.000781698	-1.69322	0.00868183			mMDH1	no cluster	Malate dehydrogenase 1, mitochondrial [Source:UniProtKB/Swiss-Prot;Acc:Q9ZP06]
AT1G53280							-1.00964	0.0486889	-1.95715	2.44445e-05	-1.19961	0.0469854	AtDJ1B	Cluster 6	Protein DJ-1 homolog B [Source:UniProtKB/Swiss-Prot;Acc:Q9MAH3]
AT1G53310							-1.62081	0.0046979	-2.73164	0.000133952			ATPEPC1	Cluster 5	Phosphoenolpyruvate carboxylase 1 [Source:UniProtKB/Swiss-Prot;Acc:Q9MAH0]
AT1G53340									-6.60951	0.049287			-	Cluster 5	Cysteine/Histidine-rich C1 domain family protein [Source:TAIR;Acc:AT1G53340]
AT1G53345									-6.72766	0.0194802			-	Cluster 6	unknown protein; INVOLVED IN: biological_process unknown; LOCATED IN: endomembrane system; EXPRESSED IN: 8 plant structures; EXPRESSED DURING: 4 anthesis, F mature embryo stage, petal differentiation and expansion stage, E expanded cotyledon stage, /.../teral stage; BEST Arabidopsis thaliana protein match is: unknown protein (TAIR:AT5G09580.1); Has 201 Blast hits to 201 proteins in 75 species: Ar…
AT1G53430							3.73587	1.9784e-10	4.59474	6.78708e-13	3.10185	1.84903e-06	-	Cluster 3	Leucine-rich repeat transmembrane protein kinase [Source:TAIR;Acc:AT1G53430]
AT1G53440							3.52261	1.24173e-07	3.98444	1.64757e-08			-	Cluster 8	Probable LRR receptor-like serine/threonine-protein kinase At1g53440 [Source:UniProtKB/Swiss-Prot;Acc:C0LGG9]
AT1G53540							7.74514	5.59198e-06	8.4698	9.8249e-07	6.2551	0.00478041	-	Cluster 3	17.6 kDa class I heat shock protein 3 [Source:UniProtKB/Swiss-Prot;Acc:P13853]
AT1G53542							-6.89895	0.0175997					-	Cluster 1	unknown protein; FUNCTIONS IN: molecular_function unknown; INVOLVED IN: biological_process unknown; LOCATED IN: endomembrane system; Has 30201 Blast hits to 17322 proteins in 780 species: Archae - 12; Bacteria - 1396; Metazoa - 17338; Fungi - 3422; /.../ - 5037; Viruses - 0; Other Eukaryotes - 2996 (source: NCBI BLink). [Source:TAIR;Acc:AT1G53542]
AT1G53560							1.40964	0.00981453	1.61443	0.00220366			-	Cluster 3	Ribosomal protein L18ae family [Source:TAIR;Acc:AT1G53560]
AT1G53580							1.55455	0.000313116	1.19418	0.0124551			ETHE1	Cluster 8	Persulfide dioxygenase ETHE1 homolog, mitochondrial [Source:UniProtKB/Swiss-Prot;Acc:Q9C8L4]
AT1G53620							2.16596	0.0204878					-	Cluster 7	unknown protein; FUNCTIONS IN: molecular_function unknown; INVOLVED IN: biological_process unknown; LOCATED IN: endomembrane system; BEST Arabidopsis thaliana protein match is: unknown protein (TAIR:AT1G53610.1); Has 5795 Blast hits to 2209 proteins /.../8 species: Archae - 0; Bacteria - 1555; Metazoa - 2403; Fungi - 181; Plants - 1035; Viruses - 76; Other Eukaryotes - 545 (source: NCBI BLink). […
AT1G53625							4.86032	1.36391e-05	5.76097	5.25053e-07	2.76939	0.0268848	-	Cluster 3	unknown protein; Has 29996 Blast hits to 6987 proteins in 655 species: Archae - 23; Bacteria - 6686; Metazoa - 10521; Fungi - 1178; Plants - 7439; Viruses - 681; Other Eukaryotes - 3468 (source: NCBI BLink). [Source:TAIR;Acc:AT1G53625]
AT1G53645							-1.97754	0.000913679					-	Cluster 5	hydroxyproline-rich glycoprotein family protein [Source:TAIR;Acc:AT1G53645]
AT1G53670											2.83723	0.0258528	ATMSRB1	Cluster 4	Peptide methionine sulfoxide reductase B1, chloroplastic [Source:UniProtKB/Swiss-Prot;Acc:Q9C8M2]
AT1G53708					-3.24485	0.0120461	-7.71291	0.00482177					RTFL9	no cluster	ROTUNDIFOLIA like 9 [Source:TAIR;Acc:AT1G53708]
AT1G53710							-2.14689	0.00305254					-	Cluster 2	Calcineurin-like metallo-phosphoesterase superfamily protein [Source:TAIR;Acc:AT1G53710]
AT1G53720									-1.19	0.0497538			ATCYP59	Cluster 6	Peptidyl-prolyl cis-trans isomerase CYP59 [Source:UniProtKB/Swiss-Prot;Acc:Q6Q151]
AT1G53730							-2.68074	0.000925098	-2.28224	0.0177768	-8.55405	0.00909844	SRF6	Cluster 1	Protein STRUBBELIG-RECEPTOR FAMILY 6 [Source:UniProtKB/Swiss-Prot;Acc:Q9C8M9]
AT1G53840	1.44029	0.0329432											ATPME1	no cluster	Pectinesterase 1 [Source:UniProtKB/Swiss-Prot;Acc:Q43867]
AT1G53910											-1.7478	0.000572383	RAP2.12	Cluster 2	Ethylene-responsive transcription factor RAP2-12 [Source:UniProtKB/Swiss-Prot;Acc:Q9SSA8]
AT1G53940									-8.17386	0.0210152			GLIP2	Cluster 6	GDSL-motif lipase 2 [Source:TAIR;Acc:AT1G53940]
AT1G53990							2.03862	0.00148903					GLIP3	no cluster	GDSL esterase/lipase 3 [Source:UniProtKB/Swiss-Prot;Acc:Q9SYF5]
AT1G54000									-2.11034	0.000532637	-1.52772	0.0339925	GLL22	Cluster 6	GDSL esterase/lipase 22 [Source:UniProtKB/Swiss-Prot;Acc:Q1H583]
AT1G54050							6.35749	3.67176e-12	6.73882	1.20977e-12	4.30752	9.89225e-06	-	Cluster 3	17.4 kDa class III heat shock protein [Source:UniProtKB/Swiss-Prot;Acc:Q9SYG1]
AT1G54100							3.26228	0.00336806	3.72936	0.000825084	2.89644	0.0191508	ALDH7B4	Cluster 4	Aldehyde dehydrogenase family 7 member B4 [Source:UniProtKB/Swiss-Prot;Acc:Q9SYG7]
AT1G54200							-3.18201	0.0350515	-6.7508	0.0440061			-	Cluster 1	unknown protein; BEST Arabidopsis thaliana protein match is: unknown protein (TAIR:AT3G13980.1); Has 1084 Blast hits to 581 proteins in 136 species: Archae - 0; Bacteria - 72; Metazoa - 212; Fungi - 78; Plants - 102; Viruses - 0; Other Eukaryotes - /.../ource: NCBI BLink). [Source:TAIR;Acc:AT1G54200]
AT1G54210									1.43892	0.0274557			APG12	Cluster 8	Ubiquitin-like protein ATG12A [Source:UniProtKB/Swiss-Prot;Acc:Q8S924]
AT1G54217							-2.40779	0.0359447					-	Cluster 1	Ribosomal protein L18ae family [Source:TAIR;Acc:AT1G54217]
AT1G54220							-1.82797	0.0157319	-2.02785	0.0316202	-8.04894	0.0242022	-	Cluster 2	Dihydrolipoyllysine-residue acetyltransferase component 3 of pyruvate dehydrogenase complex, mitochondrial [Source:UniProtKB/Swiss-Prot;Acc:Q5M729]
AT1G54250									-2.09572	0.00193293			ATRPABC16.5	Cluster 6	DNA-directed RNA polymerases II and V subunit 8A [Source:UniProtKB/Swiss-Prot;Acc:O81097]
AT1G54290							1.20477	0.0454618					-	no cluster	Protein translation factor SUI1 homolog 2 [Source:UniProtKB/Swiss-Prot;Acc:Q94JV4]
AT1G54370									-1.68033	0.00116826			ATNHX5	Cluster 6	Sodium/hydrogen exchanger 5 [Source:UniProtKB/Swiss-Prot;Acc:Q8S396]
AT1G54385							-7.68542	0.00355057					-	Cluster 1	ARM repeat superfamily protein [Source:TAIR;Acc:AT1G54385]
AT1G54410									-1.8069	2.18226e-05			AtHIRD11	Cluster 6	dehydrin family protein [Source:TAIR;Acc:AT1G54410]
AT1G54510							-1.65829	0.000821964	-2.68904	4.36079e-06	-1.41354	0.0439754	ATNEK1	Cluster 6	Serine/threonine-protein kinase Nek1 [Source:UniProtKB/Swiss-Prot;Acc:Q9SLI2]
AT1G54570							1.76051	0.0118077					PES1	no cluster	Acyltransferase-like protein At1g54570, chloroplastic [Source:UniProtKB/Swiss-Prot;Acc:Q9ZVN2]
AT1G54580							-2.08073	5.0725e-05	-2.25582	6.78825e-05			ACP2	Cluster 5	Acyl carrier protein 2, chloroplastic [Source:UniProtKB/Swiss-Prot;Acc:P25701]
AT1G54630									-1.23406	0.039566			ACP3	Cluster 2	Acyl carrier protein 3, chloroplastic [Source:UniProtKB/Swiss-Prot;Acc:P25702]
AT1G54660							3.0909	3.21126e-05	2.20736	0.0218639	2.53842	0.0361743	-	Cluster 3	pseudogene, similar to vetispiradiene synthase, blastp match of 54% identity and 3.0e-79 P-value to GP [Source:TAIR;Acc:AT1G54660]
AT1G54690							-2.10157	8.22443e-05	-3.68573	1.15298e-06	-2.28405	0.00487562	G-H2AX	Cluster 6	Probable histone H2AXb [Source:UniProtKB/Swiss-Prot;Acc:Q9S9K7]
AT1G54790							-6.59904	0.0115709					-	Cluster 5	GDSL esterase/lipase At1g54790 [Source:UniProtKB/Swiss-Prot;Acc:Q3ECP6]
AT1G54890									1.52267	0.0496373			-	Cluster 8	Late embryogenesis abundant (LEA) protein-related [Source:TAIR;Acc:AT1G54890]
AT1G54990									-3.27215	0.000304417			AXR4	Cluster 6	Protein AUXIN RESPONSE 4 [Source:UniProtKB/Swiss-Prot;Acc:Q9FZ33]
AT1G55000							1.29632	0.00872146	1.64107	0.000403892	1.36281	0.0203914	-	Cluster 4	F-box protein At1g55000 [Source:UniProtKB/Swiss-Prot;Acc:Q9FZ32]
AT1G55010							6.23017	0.0093233	7.84758	0.000388848			PDF1.5	Cluster 8	Defensin-like protein 18 [Source:UniProtKB/Swiss-Prot;Acc:Q9FZ31]
AT1G55020					4.70489	1.27784e-07	8.86062	2.65092e-14	8.61508	1.39664e-14	5.67679	1.96395e-10	ATLOX1	Cluster 3	Linoleate 9S-lipoxygenase 1 [Source:UniProtKB/Swiss-Prot;Acc:Q06327]
AT1G55110							2.25891	0.0318095					AtIDD7	Cluster 7	Protein indeterminate-domain 7 [Source:UniProtKB/Swiss-Prot;Acc:Q8H1F5]
AT1G55130									-3.13701	0.049448			AtTMN6	Cluster 5	Transmembrane 9 superfamily member 6 [Source:UniProtKB/Swiss-Prot;Acc:Q9C720]
AT1G55160							-1.97646	0.000173868	-4.21622	6.60886e-07			-	Cluster 5	unknown protein; FUNCTIONS IN: molecular_function unknown; INVOLVED IN: biological_process unknown; LOCATED IN: mitochondrion, plastid; EXPRESSED IN: 24 plant structures; EXPRESSED DURING: 13 growth stages; BEST Arabidopsis thaliana protein match is /.../own protein (TAIR:AT2G19530.1); Has 63 Blast hits to 63 proteins in 14 species: Archae - 0; Bacteria - 0; Metazoa - 0; Fungi - 0; Plants - 63; V…
AT1G55205							-3.06024	0.0351048					-	no cluster	unknown protein; FUNCTIONS IN: molecular_function unknown; INVOLVED IN: biological_process unknown; LOCATED IN: chloroplast; BEST Arabidopsis thaliana protein match is: unknown protein (TAIR:AT3G13674.1); Has 137 Blast hits to 137 proteins in 11 spe /.../Archae - 0; Bacteria - 0; Metazoa - 0; Fungi - 0; Plants - 137; Viruses - 0; Other Eukaryotes - 0 (source: NCBI BLink). [Source:TAIR;Acc:AT1G552…
AT1G55210					-1.66054	0.0310643					-2.67233	0.0488279	-	Cluster 7	Dirigent protein 20 [Source:UniProtKB/Swiss-Prot;Acc:Q9C891]
AT1G55240									-3.0978	0.0425295			-	Cluster 1	Family of unknown function (DUF716) [Source:TAIR;Acc:AT1G55240]
AT1G55250											1.61867	0.016333	HUB2	Cluster 4	E3 ubiquitin-protein ligase BRE1-like 2 [Source:UniProtKB/Swiss-Prot;Acc:Q9C895]
AT1G55265									1.98689	0.00713475			-	Cluster 7	Protein of unknown function, DUF538 [Source:TAIR;Acc:AT1G55265]
AT1G55270									-2.45078	0.00482333			-	Cluster 6	F-box/kelch-repeat protein At1g55270 [Source:UniProtKB/Swiss-Prot;Acc:Q93W93]
AT1G55300									1.31027	0.0300234			TAF7	Cluster 8	Transcription initiation factor TFIID subunit 7 [Source:UniProtKB/Swiss-Prot;Acc:B9DG24]
AT1G55330			-2.31191	0.0272743	-2.49159	0.00108154	-5.37878	5.23919e-08	-2.79177	0.000574126	-3.32687	0.0027449	AGP21	Cluster 1	Arabinogalactan peptide 21 [Source:UniProtKB/Swiss-Prot;Acc:Q9C8A4]
AT1G55360							-1.31385	0.0214028	-2.2406	0.000572357	-2.94209	0.00224156	-	Cluster 6	Protein of Unknown Function (DUF239) [Source:TAIR;Acc:AT1G55360]
AT1G55450					2.1814	0.00932043	3.39622	2.1315e-06	2.931	3.55376e-05			-	no cluster	S-adenosyl-L-methionine-dependent methyltransferases superfamily protein [Source:TAIR;Acc:AT1G55450]
AT1G55510							4.01215	2.54389e-10	3.5236	2.98008e-09	3.64998	9.51166e-09	BCDH BETA1	Cluster 3, Cluster 4	2-oxoisovalerate dehydrogenase subunit beta 1, mitochondrial [Source:UniProtKB/Swiss-Prot;Acc:Q9SAV3]
AT1G55525					3.32734	0.0410084	4.57867	5.95021e-06	4.51091	1.46665e-05	2.92576	0.0264727	-	Cluster 3	other RNA [Source:TAIR;Acc:AT1G55525]
AT1G55530							1.54698	0.00238167	2.09509	1.70926e-05	2.39121	4.42236e-06	-	Cluster 4	RING/U-box superfamily protein [Source:TAIR;Acc:AT1G55530]
AT1G55610							-6.36962	0.0150804					BRL1	no cluster	Serine/threonine-protein kinase BRI1-like 1 [Source:UniProtKB/Swiss-Prot;Acc:Q9ZWC8]
AT1G55740									-2.01244	0.0203501			AtSIP1	Cluster 2	Probable galactinol--sucrose galactosyltransferase 1 [Source:UniProtKB/Swiss-Prot;Acc:Q84VX0]
AT1G55760									-6.83032	0.0175092			-	Cluster 6	BTB/POZ domain-containing protein At1g55760 [Source:UniProtKB/Swiss-Prot;Acc:Q680K8]
AT1G55805									1.25036	0.0155945	1.79402	0.000631379	-	Cluster 4	Protein BOLA1, chloroplastic [Source:UniProtKB/Swiss-Prot;Acc:Q682I1]
AT1G55810							2.84034	3.11499e-07	2.02145	0.000165033	2.58269	8.02421e-06	UKL3	Cluster 3	Uridine kinase-like protein 3 [Source:UniProtKB/Swiss-Prot;Acc:Q8VYB2]
AT1G55820							1.47358	0.00396123					-	Cluster 7	Kinase-related protein of unknown function (DUF1296) [Source:TAIR;Acc:AT1G55820]
AT1G55850							1.97574	1.1898e-05	1.73624	0.000162564	1.33771	0.0197785	ATCSLE1	Cluster 3	Cellulose synthase-like protein E1 [Source:UniProtKB/Swiss-Prot;Acc:Q8VZK9]
AT1G55920							1.57269	0.0261489					ATSERAT2;1	no cluster	Serine acetyltransferase 1, chloroplastic [Source:UniProtKB/Swiss-Prot;Acc:Q42588]
AT1G56045									-1.85742	0.000865069	-1.41584	0.037387	-	Cluster 6	60S ribosomal protein L41 [Source:UniProtKB/Swiss-Prot;Acc:P62120]
AT1G56060							7.0886	5.42616e-06	9.8679	6.37235e-10	6.28607	0.00321401	-	Cluster 3	unknown protein; BEST Arabidopsis thaliana protein match is: unknown protein (TAIR:AT2G32210.1); Has 180 Blast hits to 180 proteins in 22 species: Archae - 0; Bacteria - 0; Metazoa - 0; Fungi - 10; Plants - 170; Viruses - 0; Other Eukaryotes - 0 (so /.../NCBI BLink). [Source:TAIR;Acc:AT1G56060]
AT1G56080							-6.28706	0.00763954					-	no cluster	unknown protein; FUNCTIONS IN: molecular_function unknown; INVOLVED IN: biological_process unknown; LOCATED IN: plasma membrane; EXPRESSED IN: 12 plant structures; EXPRESSED DURING: 6 growth stages; BEST Arabidopsis thaliana protein match is: unknow /.../ein (TAIR:AT1G16520.1); Has 196 Blast hits to 193 proteins in 50 species: Archae - 2; Bacteria - 0; Metazoa - 9; Fungi - 2; Plants - 132; Viruse…
AT1G56110							-1.31192	0.0185137	-1.71321	0.00238894			NOP56	Cluster 5	homolog of nucleolar protein NOP56 [Source:TAIR;Acc:AT1G56110]
AT1G56130							3.79641	0.000137932	4.49594	1.0364e-06	4.22856	0.000154641	-	Cluster 3	Probable LRR receptor-like serine/threonine-protein kinase At1g56130 [Source:UniProtKB/Swiss-Prot;Acc:C0LGH2]
AT1G56140							1.52768	0.0208082					-	Cluster 7	Probable LRR receptor-like serine/threonine-protein kinase At1g56140 [Source:UniProtKB/Swiss-Prot;Acc:C0LGH3]
AT1G56145							1.29535	0.0181466	1.59314	0.0024235			-	Cluster 7	Leucine-rich repeat transmembrane protein kinase [Source:TAIR;Acc:AT1G56145]
AT1G56170									1.4691	0.0185927			ATHAP5B	Cluster 3	Nuclear transcription factor Y subunit C-2 [Source:UniProtKB/Swiss-Prot;Acc:Q8LCG7]
AT1G56190									-1.96544	0.00635926			-	Cluster 5	Phosphoglycerate kinase 2, chloroplastic [Source:UniProtKB/Swiss-Prot;Acc:P50318]
AT1G56240							7.47873	1.12813e-07	9.95946	3.97962e-09			AtPP2-B13	Cluster 8	F-box protein PP2-B13 [Source:UniProtKB/Swiss-Prot;Acc:Q9C7J9]
AT1G56250							9.03511	1.85084e-13	9.54669	1.15686e-14	7.29931	3.52072e-09	AtPP2-B14	Cluster 3	F-box protein VBF [Source:UniProtKB/Swiss-Prot;Acc:Q9C7K0]
AT1G56260							-2.88842	0.0329429					MDO1	Cluster 6	unknown protein; Has 32 Blast hits to 32 proteins in 16 species: Archae - 0; Bacteria - 0; Metazoa - 2; Fungi - 0; Plants - 28; Viruses - 0; Other Eukaryotes - 2 (source: NCBI BLink). [Source:TAIR;Acc:AT1G56260]
AT1G56300									1.84072	0.00305694			-	Cluster 8	Chaperone DnaJ-domain superfamily protein [Source:TAIR;Acc:AT1G56300]
AT1G56330											-1.50879	0.0266999	ATSAR1	no cluster	GTP-binding protein SAR1B [Source:UniProtKB/Swiss-Prot;Acc:Q01474]
AT1G56423							-2.53823	0.00455389					-	Cluster 5	unknown protein; FUNCTIONS IN: molecular_function unknown; INVOLVED IN: biological_process unknown; LOCATED IN: endomembrane system; Has 30201 Blast hits to 17322 proteins in 780 species: Archae - 12; Bacteria - 1396; Metazoa - 17338; Fungi - 3422; /.../ - 5037; Viruses - 0; Other Eukaryotes - 2996 (source: NCBI BLink). [Source:TAIR;Acc:AT1G56423]
AT1G56660											2.40722	0.0075737	-	no cluster	unknown protein; Has 665200 Blast hits to 205811 proteins in 4684 species: Archae - 3320; Bacteria - 107592; Metazoa - 249086; Fungi - 76753; Plants - 38542; Viruses - 3008; Other Eukaryotes - 186899 (source: NCBI BLink). [Source:TAIR;Acc:AT1G56660]
AT1G56680					-2.17191	0.0364662	-9.96433	5.10512e-05	-3.43122	0.0327975			-	Cluster 1	Chitinase family protein [Source:TAIR;Acc:AT1G56680]
AT1G56700							1.14098	0.0243741			1.30617	0.017721	-	Cluster 4	Peptidase C15, pyroglutamyl peptidase I-like [Source:TAIR;Acc:AT1G56700]
AT1G56720							-8.07593	5.31824e-06			-7.85985	0.0460356	-	Cluster 1	Protein kinase superfamily protein [Source:TAIR;Acc:AT1G56720]
AT1G57560							-6.32026	0.0406135					AtMYB50	no cluster	myb domain protein 50 [Source:TAIR;Acc:AT1G57560]
AT1G57620							-1.90915	0.00248722	-2.14861	0.00368266	-3.06689	0.0084127	-	Cluster 6	Transmembrane emp24 domain-containing protein p24delta4 [Source:UniProtKB/Swiss-Prot;Acc:Q9FVU0]
AT1G57630							6.07917	6.7631e-06	7.66542	2.97136e-08	3.87992	0.0119657	-	Cluster 3	Toll-Interleukin-Resistance (TIR) domain family protein [Source:TAIR;Acc:AT1G57630]
AT1G57660									-1.46129	0.00788137	-1.40287	0.0380994	-	Cluster 6	60S ribosomal protein L21-2 [Source:UniProtKB/Swiss-Prot;Acc:Q9FDZ9]
AT1G57700							1.96673	0.00189033					-	Cluster 3	Protein kinase superfamily protein [Source:TAIR;Acc:AT1G57700]
AT1G57765									1.4776	0.000987201	1.22525	0.0398471	-	Cluster 3	unknown protein; FUNCTIONS IN: molecular_function unknown; INVOLVED IN: biological_process unknown; LOCATED IN: endomembrane system; BEST Arabidopsis thaliana protein match is: unknown protein (TAIR:AT1G09645.1); Has 68 Blast hits to 68 proteins in /.../cies: Archae - 0; Bacteria - 0; Metazoa - 0; Fungi - 0; Plants - 68; Viruses - 0; Other Eukaryotes - 0 (source: NCBI BLink). [Source:TAIR;Acc:AT1…
AT1G57770									6.18206	0.0183375			-	no cluster	FAD/NAD(P)-binding oxidoreductase family protein [Source:TAIR;Acc:AT1G57770]
AT1G57820							-2.48894	0.0314325					ORTH2	no cluster	E3 ubiquitin-protein ligase ORTHRUS 2 [Source:UniProtKB/Swiss-Prot;Acc:Q8VYZ0]
AT1G57860							-1.66184	6.98943e-05	-1.47107	0.00170791	-2.31367	0.000140667	-	Cluster 2	60S ribosomal protein L21-2 [Source:UniProtKB/Swiss-Prot;Acc:Q9FDZ9]
AT1G57990							3.546	4.97732e-05	5.02902	1.98283e-07			ATPUP18	Cluster 3	Probable purine permease 18 [Source:UniProtKB/Swiss-Prot;Acc:Q9C508]
AT1G58070							-3.2943	2.44396e-06	-1.92996	0.00732583			-	Cluster 1	unknown protein; Has 286 Blast hits to 266 proteins in 81 species: Archae - 2; Bacteria - 25; Metazoa - 90; Fungi - 19; Plants - 78; Viruses - 4; Other Eukaryotes - 68 (source: NCBI BLink). [Source:TAIR;Acc:AT1G58070]
AT1G58160							-6.3596	0.00847671					JAX1	Cluster 1	Mannose-binding lectin superfamily protein [Source:TAIR;Acc:AT1G58160]
AT1G58180							1.31586	0.00719936					ATBCA6	Cluster 3	Beta carbonic anhydrase 6, mitochondrial [Source:UniProtKB/Swiss-Prot;Acc:Q9C6F5]
AT1G58190					1.49652	0.0285615	1.67747	0.00141754	1.39107	0.0133241			AtRLP9	Cluster 7	receptor like protein 9 [Source:TAIR;Acc:AT1G58190]
AT1G58200							1.25045	0.0162814	1.71259	0.000407666			MSL3	Cluster 7	Mechanosensitive ion channel protein 3, chloroplastic [Source:UniProtKB/Swiss-Prot;Acc:Q8L7W1]
AT1G58270							-1.31028	0.0461927	-1.85246	0.00863868			ZW9	no cluster	TRAF-like family protein [Source:TAIR;Acc:AT1G58270]
AT1G58290									1.29604	0.0200713	1.846	0.00172674	AtHEMA1	Cluster 4	Glutamyl-tRNA reductase 1, chloroplastic [Source:UniProtKB/Swiss-Prot;Acc:P42804]
AT1G58340							1.27659	0.0126429	1.3367	0.00792487			BCD1	Cluster 7	MATE efflux family protein [Source:TAIR;Acc:AT1G58340]
AT1G58350							-1.90885	0.00926084	-1.75443	0.0456377			ZW18	Cluster 5	Putative serine esterase family protein [Source:TAIR;Acc:AT1G58350]
AT1G58360							1.84613	0.002859					AAP1	no cluster	Amino acid permease 1 [Source:UniProtKB/Swiss-Prot;Acc:Q42400]
AT1G58370					-1.60286	0.0180628	-6.0272	4.14146e-08	-4.62681	6.25469e-05	-3.13105	0.0352483	ATXYN1	Cluster 1	glycosyl hydrolase family 10 protein / carbohydrate-binding domain-containing protein [Source:TAIR;Acc:AT1G58370]
AT1G58380									-1.46174	0.0206518			XW6	Cluster 5	40S ribosomal protein S2-1 [Source:UniProtKB/Swiss-Prot;Acc:Q8L8Y0]
AT1G58410							1.81588	0.00257769	1.82105	0.0061612			-	no cluster	Probable disease resistance protein RXW24L [Source:UniProtKB/Swiss-Prot;Acc:Q9C646]
AT1G58420							4.49219	0.000999916	8.38589	1.03434e-08			-	Cluster 3	Uncharacterised conserved protein UCP031279 [Source:TAIR;Acc:AT1G58420]
AT1G58440									-1.78239	0.0197474			DRY2	no cluster	Squalene epoxidase 1 [Source:UniProtKB/Swiss-Prot;Acc:Q9SM02]
AT1G58520							-5.74584	0.0334152					RXW8	no cluster	CSC1-like protein RXW8 [Source:UniProtKB/Swiss-Prot;Acc:F4IBD7]
AT1G58602							2.84401	0.00859282	4.80139	3.85037e-05			-	Cluster 7, Cluster 8	Probable disease resistance protein At1g58602 [Source:UniProtKB/Swiss-Prot;Acc:Q8W3K0]
AT1G59700							1.85948	0.0329354					ATGSTU16	Cluster 8	Glutathione S-transferase U16 [Source:UniProtKB/Swiss-Prot;Acc:Q9XIF8]
AT1G59740							2.55538	8.83979e-06	2.67028	2.07337e-06			-	Cluster 3	Protein NRT1/ PTR FAMILY 4.3 [Source:UniProtKB/Swiss-Prot;Acc:Q93VV5]
AT1G59750									-1.19447	0.0429258			ARF1	no cluster	Auxin response factor 1 [Source:UniProtKB/Swiss-Prot;Acc:Q8L7G0]
AT1G59820									1.34155	0.00985632			ALA3	Cluster 7	Phospholipid-transporting ATPase 3 [Source:UniProtKB/Swiss-Prot;Acc:Q9XIE6]
AT1G59850									3.73398	0.0300174			-	no cluster	ARM repeat superfamily protein [Source:TAIR;Acc:AT1G59850]
AT1G59860							7.78786	6.12496e-11	8.93622	4.64042e-12	8.41334	8.92437e-11	-	Cluster 3	17.6 kDa class I heat shock protein 1 [Source:UniProtKB/Swiss-Prot;Acc:Q9XIE3]
AT1G59870							2.40561	5.99723e-05	2.69485	9.55643e-06			ABCG36	Cluster 8	ABC transporter G family member 36 [Source:UniProtKB/Swiss-Prot;Acc:Q9XIE2]
AT1G59910							1.81842	0.00234056	1.74936	0.00603109			-	Cluster 3	Formin-like protein 7 [Source:UniProtKB/Swiss-Prot;Acc:Q9XIE0]
AT1G59950							6.24357	0.00107632	7.64333	1.48027e-05			-	Cluster 8	NAD(P)-linked oxidoreductase superfamily protein [Source:TAIR;Acc:AT1G59950]
AT1G59970									-2.01315	0.0466111			-	no cluster	Matrixin family protein [Source:TAIR;Acc:AT1G59970]
AT1G59990									-7.38249	0.00416952			EMB3108	Cluster 6	DEAD-box ATP-dependent RNA helicase 22 [Source:UniProtKB/Swiss-Prot;Acc:Q944S1]
AT1G60010							-1.84845	0.0108104					-	Cluster 1	unknown protein; FUNCTIONS IN: molecular_function unknown; INVOLVED IN: N-terminal protein myristoylation; LOCATED IN: cellular_component unknown; EXPRESSED IN: 22 plant structures; EXPRESSED DURING: 13 growth stages; BEST Arabidopsis thaliana prote /.../ch is: unknown protein (TAIR:AT1G10530.1); Has 185 Blast hits to 185 proteins in 18 species: Archae - 0; Bacteria - 0; Metazoa - 0; Fungi - 3; P…
AT1G60070							-1.16493	0.0481153	-2.56633	0.00020666	-2.05135	0.022536	-	Cluster 6	AP-1 complex subunit gamma-2 [Source:UniProtKB/Swiss-Prot;Acc:Q9ZUI6]
AT1G60080									-2.4346	0.0128081			-	Cluster 6	3'-5'-exoribonuclease family protein [Source:TAIR;Acc:AT1G60080]
AT1G60095							-6.32656	0.0333928					-	Cluster 1	Jacalin-related lectin 16 [Source:UniProtKB/Swiss-Prot;Acc:O80735]
AT1G60390							-3.60185	0.0154403					PG1	Cluster 6	Probable polygalacturonase non-catalytic subunit At1g60390 [Source:UniProtKB/Swiss-Prot;Acc:O80760]
AT1G60525									-6.5969	0.0386282			-	Cluster 6	other RNA [Source:TAIR;Acc:AT1G60525]
AT1G60560									-7.49724	0.00507279			-	Cluster 6	SWIM zinc finger family protein [Source:TAIR;Acc:AT1G60560]
AT1G60640							-1.26474	0.0262692	-1.77113	0.00540612			-	Cluster 6	unknown protein; Has 42416 Blast hits to 22533 proteins in 1340 species: Archae - 32; Bacteria - 6461; Metazoa - 16431; Fungi - 3749; Plants - 1747; Viruses - 284; Other Eukaryotes - 13712 (source: NCBI BLink). [Source:TAIR;Acc:AT1G60640]
AT1G60660							-2.63886	6.25406e-06	-2.50007	0.00291019			ATCB5LP	Cluster 5	Cytochrome B5-like protein [Source:UniProtKB/Swiss-Prot;Acc:O22704]
AT1G60680									-2.70083	0.00245605			-	Cluster 6	Probable aldo-keto reductase 2 [Source:UniProtKB/Swiss-Prot;Acc:Q84M96]
AT1G60730							3.25006	6.93902e-08	2.87413	7.47324e-07	1.79767	0.00725997	-	Cluster 3	Probable aldo-keto reductase 5 [Source:UniProtKB/Swiss-Prot;Acc:Q9ASZ9]
AT1G60740											2.66963	0.00808518	-	Cluster 4	Peroxiredoxin-2D [Source:UniProtKB/Swiss-Prot;Acc:O22711]
AT1G60770							-1.82758	0.00326074	-3.36239	0.000255743			-	Cluster 5	Pentatricopeptide repeat-containing protein At1g60770 [Source:UniProtKB/Swiss-Prot;Acc:O22714]
AT1G60800							-2.32952	0.00572197	-2.1183	0.0469033	-8.84812	0.00889213	AtNIK3	Cluster 2	Protein NSP-INTERACTING KINASE 3 [Source:UniProtKB/Swiss-Prot;Acc:Q93ZS4]
AT1G60810							-4.11063	4.75092e-07	-4.82005	4.28634e-05	-2.6561	0.0334888	ACLA-2	Cluster 5	ATP-citrate synthase alpha chain protein 2 [Source:UniProtKB/Swiss-Prot;Acc:O22718]
AT1G60850											-8.35691	0.0100562	AAC42	Cluster 2	DNA-directed RNA polymerase family protein [Source:TAIR;Acc:AT1G60850]
AT1G60990									-2.79932	0.0442445			-	Cluster 6	Glycine cleavage T-protein family [Source:TAIR;Acc:AT1G60990]
AT1G61010									-1.4966	0.0216447			CPSF73-I	no cluster	Cleavage and polyadenylation specificity factor subunit 3-I [Source:UniProtKB/Swiss-Prot;Acc:Q9C952]
AT1G61050							-3.60307	0.0232438					-	Cluster 1	alpha 1,4-glycosyltransferase family protein [Source:TAIR;Acc:AT1G61050]
AT1G61140							1.36194	0.0041973	1.17449	0.0201475	1.6226	0.00139239	EDA16	Cluster 3, Cluster 4	SNF2 domain-containing protein / helicase domain-containing protein / zinc finger protein-related [Source:TAIR;Acc:AT1G61140]
AT1G61170							-6.89862	0.00560243					-	Cluster 5	unknown protein; FUNCTIONS IN: molecular_function unknown; INVOLVED IN: N-terminal protein myristoylation; LOCATED IN: cellular_component unknown; EXPRESSED IN: 19 plant structures; EXPRESSED DURING: 12 growth stages; BEST Arabidopsis thaliana prote /.../ch is: unknown protein (TAIR:AT1G11125.1); Has 54 Blast hits to 54 proteins in 15 species: Archae - 0; Bacteria - 0; Metazoa - 17; Fungi - 0; Pl…
AT1G61215							1.82704	0.000162227	1.46087	0.0083312			BRD4	Cluster 7	bromodomain 4 [Source:TAIR;Acc:AT1G61215]
AT1G61275											4.97605	0.0293349	U12	Cluster 4	U12; snRNA [Source:TAIR;Acc:AT1G61275]
AT1G61340							4.35342	0.000249844	4.40859	0.000278822			AtFBS1	Cluster 3	F-box protein At1g61340 [Source:UniProtKB/Swiss-Prot;Acc:Q8GX77]
AT1G61350									2.14374	0.0202941			-	Cluster 7	ARM repeat superfamily protein [Source:TAIR;Acc:AT1G61350]
AT1G61360							2.33128	0.000467258	2.51912	0.000207535			-	Cluster 8	G-type lectin S-receptor-like serine/threonine-protein kinase At1g61360 [Source:UniProtKB/Swiss-Prot;Acc:O64784]
AT1G61370							1.87868	0.00610955					-	Cluster 3	G-type lectin S-receptor-like serine/threonine-protein kinase At1g61370 [Source:UniProtKB/Swiss-Prot;Acc:O64783]
AT1G61400									2.8531	0.00848972			-	no cluster	S-locus lectin protein kinase family protein [Source:TAIR;Acc:AT1G61400]
AT1G61420							1.61745	0.047472					-	Cluster 2	G-type lectin S-receptor-like serine/threonine-protein kinase At1g61420 [Source:UniProtKB/Swiss-Prot;Acc:O64778]
AT1G61550							5.97038	1.54954e-05	4.07984	0.000589935			-	Cluster 7	G-type lectin S-receptor-like serine/threonine-protein kinase At1g61550 [Source:UniProtKB/Swiss-Prot;Acc:Q9SY95]
AT1G61560							2.53304	0.00452381	2.54493	0.004424			ATMLO6	Cluster 3, Cluster 8	MLO-like protein 6 [Source:UniProtKB/Swiss-Prot;Acc:Q94KB7]
AT1G61570							-1.4275	0.0168956	-1.35812	0.0496207			TIM13	Cluster 6	Mitochondrial import inner membrane translocase subunit TIM13 [Source:UniProtKB/Swiss-Prot;Acc:Q9XH48]
AT1G61580							-2.02374	0.00422477	-2.80926	0.00525818			ARP2	Cluster 6	60S ribosomal protein L3-2 [Source:UniProtKB/Swiss-Prot;Acc:P22738]
AT1G61600							-1.90924	0.0415371	-7.87548	0.00152615	-7.84657	0.0447012	-	Cluster 6	Protein of unknown function (DUF1262) [Source:TAIR;Acc:AT1G61600]
AT1G61660							1.88252	0.00191483	1.52771	0.0172928			-	Cluster 3	Transcription factor bHLH112 [Source:UniProtKB/Swiss-Prot;Acc:Q94JL3]
AT1G61667							-2.7702	0.0018163					-	Cluster 5	Protein of unknown function, DUF538 [Source:TAIR;Acc:AT1G61667]
AT1G61670									-1.53344	0.0242265	-9.69339	0.000160856	-	Cluster 2	Lung seven transmembrane receptor family protein [Source:TAIR;Acc:AT1G61670]
AT1G61760							-6.18305	0.0275795					-	Cluster 1	Late embryogenesis abundant (LEA) hydroxyproline-rich glycoprotein family [Source:TAIR;Acc:AT1G61760]
AT1G61790									-1.49768	0.0298031	-1.65886	0.0444556	OST3/6	Cluster 2	Probable dolichyl-diphosphooligosaccharide--protein glycosyltransferase subunit 3B [Source:UniProtKB/Swiss-Prot;Acc:Q9SYB5]
AT1G61795							-6.12838	0.0185115					-	Cluster 1	CRIB domain-containing protein RIC9 [Source:UniProtKB/Swiss-Prot;Acc:Q1G3Y0]
AT1G61800							4.59691	0.0247065	9.32182	4.56496e-06			ATGPT2	Cluster 8	Glucose-6-phosphate/phosphate translocator 2, chloroplastic [Source:UniProtKB/Swiss-Prot;Acc:Q94B38]
AT1G61810							2.25148	0.0110577	4.76289	5.54334e-09	2.87716	0.00674845	BGLU45	Cluster 8	Beta-glucosidase 45 [Source:UniProtKB/Swiss-Prot;Acc:O80689]
AT1G61820							3.59393	5.27321e-06	4.23783	1.98283e-07			BGLU46	Cluster 3	Beta-glucosidase 46 [Source:UniProtKB/Swiss-Prot;Acc:O80690]
AT1G61840							-6.4183	0.0242707					-	Cluster 1	Cysteine/Histidine-rich C1 domain family protein [Source:TAIR;Acc:AT1G61840]
AT1G61870											-2.19804	0.0119184	PPR336	Cluster 2	Pentatricopeptide repeat-containing protein At1g61870, mitochondrial [Source:UniProtKB/Swiss-Prot;Acc:Q8LE47]
AT1G61970									-2.67571	0.0135045			-	Cluster 5	Mitochondrial transcription termination factor family protein [Source:TAIR;Acc:AT1G61970]
AT1G61980									-6.90125	0.0145583			-	Cluster 6	Mitochondrial transcription termination factor family protein [Source:TAIR;Acc:AT1G61980]
AT1G61990							-1.41114	0.0484204	-1.92842	0.0371805			-	Cluster 2	Mitochondrial transcription termination factor family protein [Source:TAIR;Acc:AT1G61990]
AT1G62020											-2.33222	0.00175977	-	Cluster 2	Coatomer subunit alpha-1 [Source:UniProtKB/Swiss-Prot;Acc:Q94A40]
AT1G62035							1.79241	0.0183493					MIR171C	no cluster	MIR171C; miRNA [Source:TAIR;Acc:AT1G62035]
AT1G62200							2.34612	9.69229e-06	2.22615	7.56985e-05			AtPTR6	Cluster 7	Protein NRT1/ PTR FAMILY 8.5 [Source:UniProtKB/Swiss-Prot;Acc:Q93Z20]
AT1G62290									2.19954	0.0197518			-	Cluster 2	Aspartic proteinase A2 [Source:UniProtKB/Swiss-Prot;Acc:Q8VYL3]
AT1G62300							3.98816	6.05941e-09	3.58922	4.90401e-08			ATWRKY6	Cluster 3	WRKY transcription factor 6 [Source:UniProtKB/Swiss-Prot;Acc:Q9C519]
AT1G62330									-2.74622	0.000716581			-	Cluster 5	O-fucosyltransferase family protein [Source:TAIR;Acc:AT1G62330]
AT1G62360									4.73981	0.0155945			BUM	Cluster 8	Homeobox protein SHOOT MERISTEMLESS [Source:UniProtKB/Swiss-Prot;Acc:Q38874]
AT1G62420							5.59435	4.10373e-07	6.43259	6.08748e-09			-	Cluster 8	Protein of unknown function (DUF506) [Source:TAIR;Acc:AT1G62420]
AT1G62422									1.5453	0.00651687	1.98523	0.000947073	-	Cluster 4	unknown protein; EXPRESSED IN: 22 plant structures; EXPRESSED DURING: 13 growth stages; BEST Arabidopsis thaliana protein match is: unknown protein (TAIR:AT1G12020.1); Has 87 Blast hits to 86 proteins in 14 species: Archae - 0; Bacteria - 0; Metazoa /.../Fungi - 0; Plants - 87; Viruses - 0; Other Eukaryotes - 0 (source: NCBI BLink). [Source:TAIR;Acc:AT1G62422]
AT1G62430									-6.89817	0.0425156			ATCDS1	Cluster 6	Phosphatidate cytidylyltransferase 1 [Source:UniProtKB/Swiss-Prot;Acc:O04928]
AT1G62480									2.65317	0.00101989			-	Cluster 3	Vacuolar calcium-binding protein-related [Source:TAIR;Acc:AT1G62480]
AT1G62500							-2.47101	0.0289874	-3.25962	0.0345775			-	Cluster 5	Bifunctional inhibitor/lipid-transfer protein/seed storage 2S albumin superfamily protein [Source:TAIR;Acc:AT1G62500]
AT1G62510											-2.835	0.0340584	-	Cluster 2	Bifunctional inhibitor/lipid-transfer protein/seed storage 2S albumin superfamily protein [Source:TAIR;Acc:AT1G62510]
AT1G62520							-6.96255	0.0141509					-	Cluster 1	unknown protein; BEST Arabidopsis thaliana protein match is: unknown protein (TAIR:AT4G12450.1); Has 388 Blast hits to 388 proteins in 26 species: Archae - 0; Bacteria - 1; Metazoa - 0; Fungi - 8; Plants - 376; Viruses - 0; Other Eukaryotes - 3 (sou /.../CBI BLink). [Source:TAIR;Acc:AT1G62520]
AT1G62620									4.41472	0.000289802			-	Cluster 8	Flavin-containing monooxygenase FMO GS-OX-like 3 [Source:UniProtKB/Swiss-Prot;Acc:Q9SXD5]
AT1G62640							-2.40217	0.000632129	-8.55505	5.88592e-05	-2.90139	0.0488279	KAS III	Cluster 6	3-oxoacyl-[acyl-carrier-protein] synthase III, chloroplastic [Source:UniProtKB/Swiss-Prot;Acc:P49243]
AT1G62660									1.57308	0.0103968	2.61311	4.94594e-05	-	Cluster 4	Acid beta-fructofuranosidase 3, vacuolar [Source:UniProtKB/Swiss-Prot;Acc:Q43348]
AT1G62740							1.73731	0.000904511	1.55723	0.00508208			Hop2	Cluster 3	Hsp70-Hsp90 organizing protein 2 [Source:UniProtKB/Swiss-Prot;Acc:Q5XEP2]
AT1G62750							2.13118	7.90503e-05	2.00641	0.000186536	2.59007	9.89225e-06	ATSCO1	Cluster 4	Elongation factor G, chloroplastic [Source:UniProtKB/Swiss-Prot;Acc:Q9SI75]
AT1G62760							4.26218	3.99277e-05	3.76253	0.000232109			-	Cluster 8	Plant invertase/pectin methylesterase inhibitor superfamily protein [Source:TAIR;Acc:AT1G62760]
AT1G62840							2.63443	0.000147426	2.88858	3.88598e-05			-	Cluster 3, Cluster 8	Protein of unknown function (DUF1442) [Source:TAIR;Acc:AT1G62840]
AT1G62910							-6.07176	0.0166825					-	no cluster	Pentatricopeptide repeat-containing protein At1g62910 [Source:UniProtKB/Swiss-Prot;Acc:Q9LQ16]
AT1G62975	3.29077	0.00229581							-7.35906	0.0464879			-	Cluster 1	Transcription factor bHLH125 [Source:UniProtKB/Swiss-Prot;Acc:Q9LQ08]
AT1G62980					-2.06468	0.0356522	-8.80637	6.98943e-05	-8.6749	0.00193823			EXPA18	Cluster 5	Expansin-A18 [Source:UniProtKB/Swiss-Prot;Acc:Q9LQ07]
AT1G63000							-2.37314	0.000314553	-1.57166	0.0290466			NRS/ER	Cluster 5	Bifunctional dTDP-4-dehydrorhamnose 3,5-epimerase/dTDP-4-dehydrorhamnose reductase [Source:UniProtKB/Swiss-Prot;Acc:Q9LQ04]
AT1G63010							1.31111	0.00243301					-	no cluster	SPX domain-containing membrane protein At1g63010 [Source:UniProtKB/Swiss-Prot;Acc:Q2V4F9]
AT1G63050							-2.00749	0.0183668			-7.84746	0.0465904	AtLPLAT2	Cluster 2	Lysophospholipid acyltransferase 2 [Source:UniProtKB/Swiss-Prot;Acc:Q9CAN8]
AT1G63090							3.2412	8.05496e-09	3.2361	6.61011e-09	2.48096	5.08236e-05	AtPP2-A11	Cluster 3	F-box protein PP2-A11 [Source:UniProtKB/Swiss-Prot;Acc:Q9CAN4]
AT1G63100							-6.58501	0.0159042					-	Cluster 1	Scarecrow-like protein 28 [Source:UniProtKB/Swiss-Prot;Acc:Q9CAN3]
AT1G63120									-2.39346	0.0466902			ATRBL2	Cluster 6	RHOMBOID-like 2 [Source:TAIR;Acc:AT1G63120]
AT1G63130									-6.81563	0.0198662			-	Cluster 5	Pentatricopeptide repeat-containing protein At1g63130, mitochondrial [Source:UniProtKB/Swiss-Prot;Acc:Q9CAN0]
AT1G63180							2.43846	1.80012e-06	2.22955	1.73911e-05	2.08723	0.000672994	UGE3	Cluster 3	Bifunctional UDP-glucose 4-epimerase and UDP-xylose 4-epimerase 3 [Source:UniProtKB/Swiss-Prot;Acc:Q8LDN8]
AT1G63220											-2.84385	6.61955e-05	-	Cluster 2	C2 domain-containing protein At1g63220 [Source:UniProtKB/Swiss-Prot;Acc:Q9C8S6]
AT1G63270											-8.22842	0.0214927	ABCI1	Cluster 2	ABC transporter I family member 1 [Source:UniProtKB/Swiss-Prot;Acc:Q9C8T1]
AT1G63295							-7.77495	0.00885202					-	Cluster 5	Remorin family protein [Source:TAIR;Acc:AT1G63295]
AT1G63300							-3.51353	0.0278303					-	Cluster 1	Myosin heavy chain-related protein [Source:TAIR;Acc:AT1G63300]
AT1G63430							-1.35196	0.0330932			-1.93142	0.0488767	-	Cluster 2	Probable LRR receptor-like serine/threonine-protein kinase At1g63430 [Source:UniProtKB/Swiss-Prot;Acc:C0LGH8]
AT1G63440							2.68114	4.70577e-07					HMA5	Cluster 3	Probable copper-transporting ATPase HMA5 [Source:UniProtKB/Swiss-Prot;Acc:Q9SH30]
AT1G63470							-2.44997	0.03582					-	Cluster 5	AT-hook motif nuclear-localized protein 5 [Source:UniProtKB/Swiss-Prot;Acc:Q8GXB3]
AT1G63560									6.8672	1.92145e-05	4.8239	0.0234606	-	Cluster 4	Receptor-like protein kinase-related family protein [Source:TAIR;Acc:AT1G63560]
AT1G63580							3.30024	0.0394746					-	no cluster	Probable cysteine-rich repeat secretory protein 6 [Source:UniProtKB/Swiss-Prot;Acc:Q9SH42]
AT1G63590							4.16513	0.0194811	6.14152	0.00769221			-	no cluster	Putative cysteine-rich repeat secretory protein 5 [Source:UniProtKB/Swiss-Prot;Acc:Q9SH43]
AT1G63720									1.17703	0.022099			-	Cluster 7	BEST Arabidopsis thaliana protein match is: hydroxyproline-rich glycoprotein family protein (TAIR:AT5G52430.1); Has 490 Blast hits to 394 proteins in 96 species: Archae - 0; Bacteria - 2; Metazoa - 132; Fungi - 88; Plants - 175; Viruses - 14; Other /.../otes - 79 (source: NCBI BLink). [Source:TAIR;Acc:AT1G63720]
AT1G63800									-1.09917	0.0350715	-1.82533	0.00620122	UBC5	Cluster 2	Ubiquitin-conjugating enzyme E2 5 [Source:UniProtKB/Swiss-Prot;Acc:P42749]
AT1G63855									-6.65079	0.0285236			-	Cluster 6	Putative methyltransferase family protein [Source:TAIR;Acc:AT1G63855]
AT1G63930							-6.34861	0.0211328					ROH1	no cluster	from the Czech 'roh' meaning 'corner' [Source:TAIR;Acc:AT1G63930]
AT1G63940							-1.8272	0.000451483	-1.53974	0.0115385			MDAR6	Cluster 1	Monodehydroascorbate reductase, chloroplastic [Source:UniProtKB/Swiss-Prot;Acc:P92947]
AT1G63980							-1.12305	0.0274934	-2.40138	3.11132e-06	-2.0743	0.00106078	-	Cluster 6	D111/G-patch domain-containing protein [Source:TAIR;Acc:AT1G63980]
AT1G64065							3.17011	5.06214e-08	4.46772	3.7115e-12	2.50676	0.00023698	-	Cluster 3	Late embryogenesis abundant (LEA) hydroxyproline-rich glycoprotein family [Source:TAIR;Acc:AT1G64065]
AT1G64160	3.74167	0.0129052			5.99496	3.14107e-05	8.39464	8.14209e-10	6.92139	8.29883e-09	3.92775	0.000748971	AtDIR5	Cluster 8	Dirigent protein 5 [Source:UniProtKB/Swiss-Prot;Acc:Q9SH66]
AT1G64180									-1.97051	0.0434907			-	Cluster 6	intracellular protein transport protein USO1-related [Source:TAIR;Acc:AT1G64180]
AT1G64280							1.52345	0.000839878	1.95194	9.75109e-06	1.44512	0.00947584	ATNPR1	Cluster 3	Regulatory protein NPR1 [Source:UniProtKB/Swiss-Prot;Acc:P93002]
AT1G64330							-1.87069	0.00565252	-1.9798	0.00803222	-2.37777	0.0342594	-	Cluster 6	myosin heavy chain-related [Source:TAIR;Acc:AT1G64330]
AT1G64370									-3.59159	2.44084e-06	-2.0011	0.0152383	-	Cluster 6	unknown protein; Has 773 Blast hits to 375 proteins in 118 species: Archae - 0; Bacteria - 97; Metazoa - 421; Fungi - 108; Plants - 31; Viruses - 0; Other Eukaryotes - 116 (source: NCBI BLink). [Source:TAIR;Acc:AT1G64370]
AT1G64380							-4.79577	0.000875144	-4.03516	0.00913126			-	Cluster 1	Ethylene-responsive transcription factor ERF061 [Source:UniProtKB/Swiss-Prot;Acc:Q9C7W2]
AT1G64385							1.49405	0.0270134					-	Cluster 7	unknown protein; FUNCTIONS IN: molecular_function unknown; INVOLVED IN: biological_process unknown; LOCATED IN: endomembrane system; Has 66 Blast hits to 66 proteins in 21 species: Archae - 0; Bacteria - 0; Metazoa - 6; Fungi - 4; Plants - 51; Virus /.../; Other Eukaryotes - 5 (source: NCBI BLink). [Source:TAIR;Acc:AT1G64385]
AT1G64390							-3.19928	0.010965	-8.0563	0.0161784			AtGH9C2	Cluster 1	Endoglucanase 6 [Source:UniProtKB/Swiss-Prot;Acc:Q42059]
AT1G64400					2.91333	0.0168672							LACS3	Cluster 2	Long chain acyl-CoA synthetase 3 [Source:UniProtKB/Swiss-Prot;Acc:Q9C7W4]
AT1G64530							-2.17475	0.00159314					-	no cluster	Protein NLP6 [Source:UniProtKB/Swiss-Prot;Acc:Q8RWY4]
AT1G64580							-2.49671	0.0128787					-	Cluster 1	Pentatricopeptide repeat-containing protein At1g64580 [Source:UniProtKB/Swiss-Prot;Acc:Q0WKZ3]
AT1G64600							-1.96854	0.00706754					-	Cluster 5	methyltransferases;copper ion binding [Source:TAIR;Acc:AT1G64600]
AT1G64610							1.96821	0.000658435	2.74836	5.28578e-06			-	Cluster 8	Transducin/WD40 repeat-like superfamily protein [Source:TAIR;Acc:AT1G64610]
AT1G64625							-6.08883	0.029422					-	Cluster 1	Transcription factor bHLH157 [Source:UniProtKB/Swiss-Prot;Acc:Q7XJU0]
AT1G64640							-8.60795	4.23444e-05	-2.89678	0.0193403	-8.64201	0.0255991	AtENODL8	Cluster 1	early nodulin-like protein 8 [Source:TAIR;Acc:AT1G64640]
AT1G64650					-1.32063	0.0408721	-2.91954	1.88457e-06	-2.60053	0.000186823			-	Cluster 5	Major facilitator superfamily protein [Source:TAIR;Acc:AT1G64650]
AT1G64660					1.28942	0.0157219	2.31839	1.42279e-08	2.24776	2.43212e-08	2.52718	4.40509e-09	ATMGL	Cluster 4	Methionine gamma-lyase [Source:UniProtKB/Swiss-Prot;Acc:Q9SGU9]
AT1G64710							3.83886	0.0225193					-	Cluster 8	GroES-like zinc-binding dehydrogenase family protein [Source:TAIR;Acc:AT1G64710]
AT1G64720							1.87196	0.000138111	1.74986	0.000376182	2.13024	4.07822e-05	CP5	Cluster 4	Polyketide cyclase/dehydrase and lipid transport superfamily protein [Source:TAIR;Acc:AT1G64720]
AT1G64740							2.0148	2.91239e-05	2.16249	6.7698e-06	2.25029	1.7309e-05	TUA1	Cluster 4	Tubulin alpha-1 chain [Source:UniProtKB/Swiss-Prot;Acc:P11139]
AT1G64840									-1.67711	0.0121471	-2.3061	0.0232804	-	Cluster 2	F-box/kelch-repeat protein At1g64840 [Source:UniProtKB/Swiss-Prot;Acc:Q9XIR1]
AT1G64880							-1.66763	0.00317764	-2.31259	0.000731266	-1.95288	0.0229198	-	Cluster 6	Ribosomal protein S5 family protein [Source:TAIR;Acc:AT1G64880]
AT1G64890							-2.57704	0.00441409					-	Cluster 1	Probable folate-biopterin transporter 7 [Source:UniProtKB/Swiss-Prot;Acc:Q9XIQ7]
AT1G64910							-6.2121	0.0141304					-	Cluster 1	UDP-glycosyltransferase 79B10 [Source:UniProtKB/Swiss-Prot;Acc:Q9XIQ5]
AT1G64950							1.50825	0.00509657	1.28697	0.0254896	1.58399	0.0148811	CYP89A5	Cluster 3, Cluster 4	cytochrome P450, family 89, subfamily A, polypeptide 5 [Source:TAIR;Acc:AT1G64950]
AT1G64990											-2.21907	0.0198602	GTG1	Cluster 2	GPCR-type G protein 1 [Source:UniProtKB/Swiss-Prot;Acc:Q9XIP7]
AT1G65010							-2.7911	3.78221e-06	-3.95451	3.86571e-06	-3.38816	0.00136509	-	Cluster 6	Putative WEB family protein At1g65010, chloroplastic [Source:UniProtKB/Swiss-Prot;Acc:F4I8B9]
AT1G65030							-1.79954	0.030543	-8.01169	0.00159768			-	Cluster 5	Transducin/WD40 repeat-like superfamily protein [Source:TAIR;Acc:AT1G65030]
AT1G65032							-1.97639	0.0349459					-	no cluster	unknown protein; FUNCTIONS IN: molecular_function unknown; INVOLVED IN: biological_process unknown; LOCATED IN: cellular_component unknown; Has 30201 Blast hits to 17322 proteins in 780 species: Archae - 12; Bacteria - 1396; Metazoa - 17338; Fungi - /.../ Plants - 5037; Viruses - 0; Other Eukaryotes - 2996 (source: NCBI BLink). [Source:TAIR;Acc:AT1G65032]
AT1G65190									3.42668	0.00201106			-	Cluster 8	Protein kinase superfamily protein [Source:TAIR;Acc:AT1G65190]
AT1G65290							-1.04964	0.0214543					mtACP2	Cluster 5	Acyl carrier protein 2, mitochondrial [Source:UniProtKB/Swiss-Prot;Acc:O80800]
AT1G65295							-1.91755	0.0315023	-7.46983	0.00296973			-	Cluster 6	unknown protein; LOCATED IN: endomembrane system; EXPRESSED IN: 22 plant structures; EXPRESSED DURING: 13 growth stages; BEST Arabidopsis thaliana protein match is: unknown protein (TAIR:AT5G01015.1); Has 90 Blast hits to 90 proteins in 15 species: /.../ - 0; Bacteria - 0; Metazoa - 0; Fungi - 0; Plants - 90; Viruses - 0; Other Eukaryotes - 0 (source: NCBI BLink). [Source:TAIR;Acc:AT1G65295]
AT1G65310					-4.70809	0.00263157	-7.64203	0.0168363					ATXTH17	no cluster	Probable xyloglucan endotransglucosylase/hydrolase protein 17 [Source:UniProtKB/Swiss-Prot;Acc:O80803]
AT1G65370							-2.55839	0.00458941	-7.86386	0.00209347	-8.12842	0.0271999	-	Cluster 6	TRAF-like family protein [Source:TAIR;Acc:AT1G65370]
AT1G65380							-2.52692	0.00315423					AtRLP10	Cluster 1	Leucine-rich repeat receptor-like protein CLAVATA2 [Source:UniProtKB/Swiss-Prot;Acc:O80809]
AT1G65410									-2.7122	0.00298192			ABCI13	Cluster 5	Protein TRIGALACTOSYLDIACYLGLYCEROL 3, chloroplastic [Source:UniProtKB/Swiss-Prot;Acc:Q9AT00]
AT1G65420							-2.10187	0.0325338					NPQ7	Cluster 1	Ycf20-like protein [Source:UniProtKB/Swiss-Prot;Acc:O80813]
AT1G65486									-4.93707	0.0151678			-	Cluster 5	unknown protein; FUNCTIONS IN: molecular_function unknown; INVOLVED IN: biological_process unknown; LOCATED IN: endomembrane system; BEST Arabidopsis thaliana protein match is: unknown protein (TAIR:AT1G65490.1); Has 30201 Blast hits to 17322 protei /.../780 species: Archae - 12; Bacteria - 1396; Metazoa - 17338; Fungi - 3422; Plants - 5037; Viruses - 0; Other Eukaryotes - 2996 (source: NCBI BLin…
AT1G65500							2.559	0.0166177					-	Cluster 7	unknown protein; FUNCTIONS IN: molecular_function unknown; INVOLVED IN: biological_process unknown; LOCATED IN: endomembrane system; EXPRESSED IN: 14 plant structures; EXPRESSED DURING: 9 growth stages; BEST Arabidopsis thaliana protein match is: un /.../protein (TAIR:AT1G65486.1); Has 23 Blast hits to 23 proteins in 2 species: Archae - 0; Bacteria - 0; Metazoa - 0; Fungi - 0; Plants - 23; Viruse…
AT1G65510							-1.26717	0.0456289	-1.41904	0.0335644			-	Cluster 1	unknown protein; FUNCTIONS IN: molecular_function unknown; INVOLVED IN: N-terminal protein myristoylation; LOCATED IN: endomembrane system; EXPRESSED IN: 9 plant structures; EXPRESSED DURING: LP.06 six leaves visible, LP.04 four leaves visible, 4 an /.../, petal differentiation and expansion stage, LP.08 eight leaves visible; BEST Arabidopsis thaliana protein match is: unknown protein (TAIR:AT1G6…
AT1G65710					-2.56791	0.0393105	-3.92672	0.0124044					-	Cluster 5	Uncharacterized protein At1g65710 [Source:UniProtKB/Swiss-Prot;Acc:Q5XVH5]
AT1G65730							-2.91504	0.0212754					YSL7	Cluster 1	Probable metal-nicotianamine transporter YSL7 [Source:UniProtKB/Swiss-Prot;Acc:Q9SHY2]
AT1G65820							1.36407	0.00738811					-	Cluster 7	microsomal glutathione s-transferase, putative [Source:TAIR;Acc:AT1G65820]
AT1G65860									4.87813	0.000517148			FMO GS-OX1	Cluster 8	Flavin-containing monooxygenase FMO GS-OX1 [Source:UniProtKB/Swiss-Prot;Acc:Q9SS04]
AT1G65950									-2.04807	0.0399167			-	Cluster 2	Protein kinase superfamily protein [Source:TAIR;Acc:AT1G65950]
AT1G65970									2.01001	2.14936e-05	2.58206	3.44571e-07	TPX2	Cluster 4	Peroxiredoxin-2C [Source:UniProtKB/Swiss-Prot;Acc:Q9SRZ4]
AT1G65980											1.47527	0.00497093	TPX1	Cluster 4	Peroxiredoxin-2B [Source:UniProtKB/Swiss-Prot;Acc:Q9XEX2]
AT1G65985									-1.81368	0.0414026			-	Cluster 6	Plant protein of unknown function (DUF247) [Source:TAIR;Acc:AT1G65985]
AT1G66020							-6.55202	0.0250982					-	Cluster 1	Terpenoid synthase 26 [Source:UniProtKB/Swiss-Prot;Acc:Q9C8E3]
AT1G66050							3.12862	0.000825767	4.64483	6.36344e-07			ORTH5	Cluster 7	E3 ubiquitin-protein ligase ORTHRUS 5 [Source:UniProtKB/Swiss-Prot;Acc:Q680I0]
AT1G66080							1.67287	0.00251612					-	Cluster 7	unknown protein; CONTAINS InterPro DOMAIN/s: Protein of unknown function DUF775 (InterPro:IPR008493); Has 285 Blast hits to 283 proteins in 133 species: Archae - 0; Bacteria - 0; Metazoa - 120; Fungi - 88; Plants - 50; Viruses - 0; Other Eukaryotes /.../source: NCBI BLink). [Source:TAIR;Acc:AT1G66080]
AT1G66090							5.88886	7.57959e-07	7.43434	3.65194e-09	4.52578	0.00365958	-	Cluster 3	Disease resistance protein (TIR-NBS class) [Source:TAIR;Acc:AT1G66090]
AT1G66100									7.09568	6.16639e-05			-	no cluster	Probable thionin-2.4 [Source:UniProtKB/Swiss-Prot;Acc:Q9C8D6]
AT1G66140							-1.99044	0.00136603	-1.89431	0.00848084	-2.09975	0.0249914	ZFP4	no cluster	Zinc finger protein 4 [Source:UniProtKB/Swiss-Prot;Acc:Q39263]
AT1G66160							2.67464	0.00142793	2.75863	0.0015453			ATCMPG1	Cluster 8	U-box domain-containing protein 20 [Source:UniProtKB/Swiss-Prot;Acc:Q9C8D1]
AT1G66180							1.92848	0.005467	2.06815	0.00263996	2.12779	0.00546826	-	Cluster 3	Eukaryotic aspartyl protease family protein [Source:TAIR;Acc:AT1G66180]
AT1G66190									-1.64822	0.0190527	-2.62824	0.00909019	-	Cluster 2	unknown protein; BEST Arabidopsis thaliana protein match is: unknown protein (TAIR:AT5G37550.1); Has 30 Blast hits to 30 proteins in 10 species: Archae - 0; Bacteria - 0; Metazoa - 0; Fungi - 7; Plants - 19; Viruses - 0; Other Eukaryotes - 4 (source /.../ BLink). [Source:TAIR;Acc:AT1G66190]
AT1G66230							-2.47861	0.0350976					AtMYB20	Cluster 1	myb domain protein 20 [Source:TAIR;Acc:AT1G66230]
AT1G66250							-2.29859	0.00908585					-	Cluster 2	Glucan endo-1,3-beta-glucosidase 2 [Source:UniProtKB/Swiss-Prot;Acc:Q9C7U5]
AT1G66260											-1.60071	0.00221961	-	Cluster 2	THO complex subunit 4C [Source:UniProtKB/Swiss-Prot;Acc:Q94EH8]
AT1G66270							-3.02389	5.90191e-06	-2.8293	2.334e-05			BGLU21	Cluster 5	Beta-glucosidase 21 [Source:UniProtKB/Swiss-Prot;Acc:Q9C525]
AT1G66345											1.9061	0.0118023	-	no cluster	Pentatricopeptide repeat-containing protein At1g66345, mitochondrial [Source:UniProtKB/Swiss-Prot;Acc:Q3ECH5]
AT1G66350							2.7771	3.13502e-07	2.93475	1.55962e-07	3.30587	2.46128e-07	RGL	Cluster 4	DELLA protein RGL1 [Source:UniProtKB/Swiss-Prot;Acc:Q9C8Y3]
AT1G66410											-1.07029	0.0461179	ACAM-4	Cluster 6	Calmodulin-1 [Source:UniProtKB/Swiss-Prot;Acc:P0DH95]
AT1G66430					-2.18042	0.0181025	-2.56907	0.0213054	-6.92065	0.0153102			-	Cluster 1	Probable fructokinase-6, chloroplastic [Source:UniProtKB/Swiss-Prot;Acc:Q9C524]
AT1G66440							-3.97681	0.00423102					-	Cluster 5	Cysteine/Histidine-rich C1 domain family protein [Source:TAIR;Acc:AT1G66440]
AT1G66480							1.87119	0.012592	2.14111	0.00820371			-	Cluster 7	Uncharacterized protein At1g66480 [Source:UniProtKB/Swiss-Prot;Acc:Q6NLC8]
AT1G66500							1.82967	0.0070215	2.1782	0.00201792			-	no cluster	Polyadenylation and cleavage factor homolog 1 [Source:UniProtKB/Swiss-Prot;Acc:Q9C710]
AT1G66510									1.64111	0.00839506			-	Cluster 7	AAR2 protein family [Source:TAIR;Acc:AT1G66510]
AT1G66580							1.07278	0.0409671	1.2571	0.00920629			RPL10C	Cluster 8	60S ribosomal protein L10-3 [Source:UniProtKB/Swiss-Prot;Acc:Q93W22]
AT1G66600							4.60686	0.000841291	5.84407	4.76283e-05			ABO3	no cluster	Probable WRKY transcription factor 63 [Source:UniProtKB/Swiss-Prot;Acc:Q9C6H5]
AT1G66620									3.29054	0.0151141			-	no cluster	E3 ubiquitin-protein ligase SINA-like 2 [Source:UniProtKB/Swiss-Prot;Acc:Q9C6H3]
AT1G66680							1.25137	0.00160567	1.686	4.16904e-06			AR401	Cluster 3	S-adenosyl-L-methionine-dependent methyltransferases superfamily protein [Source:TAIR;Acc:AT1G66680]
AT1G66690							3.11161	0.0148034	3.98769	0.00570277			-	Cluster 8	S-adenosyl-L-methionine-dependent methyltransferases superfamily protein [Source:TAIR;Acc:AT1G66690]
AT1G66700							5.77955	0.000285707	9.07354	8.38458e-07	4.45909	0.0116177	PXMT1	Cluster 3	S-adenosyl-L-methionine-dependent methyltransferases superfamily protein [Source:TAIR;Acc:AT1G66700]
AT1G66740									1.4853	0.0132547			ASF1A	Cluster 7	Probable histone chaperone ASF1A [Source:UniProtKB/Swiss-Prot;Acc:Q9C9M6]
AT1G66760							1.15752	0.0399347					-	Cluster 3	MATE efflux family protein [Source:TAIR;Acc:AT1G66760]
AT1G66800							-4.58121	0.00120449	-5.45294	0.00264738	-5.04603	0.0159241	-	Cluster 1	NAD(P)-binding Rossmann-fold superfamily protein [Source:TAIR;Acc:AT1G66800]
AT1G66820									-1.9672	0.0147557			-	Cluster 6	glycine-rich protein [Source:TAIR;Acc:AT1G66820]
AT1G66880					1.61051	0.0481919	3.74888	1.11655e-08	2.84194	4.98208e-06			-	Cluster 8	Protein kinase superfamily protein [Source:TAIR;Acc:AT1G66880]
AT1G67000							3.40989	0.000181903					-	Cluster 7	Probable receptor-like protein kinase At1g67000 [Source:UniProtKB/Swiss-Prot;Acc:Q3ECH2]
AT1G67050							1.38443	0.0155396	1.83051	0.000754554			-	Cluster 3	unknown protein; BEST Arabidopsis thaliana protein match is: unknown protein (TAIR:AT5G38320.1); Has 617 Blast hits to 318 proteins in 80 species: Archae - 0; Bacteria - 16; Metazoa - 141; Fungi - 62; Plants - 128; Viruses - 2; Other Eukaryotes - 26 /.../rce: NCBI BLink). [Source:TAIR;Acc:AT1G67050]
AT1G67060									1.73553	9.30253e-05			-	no cluster	unknown protein; FUNCTIONS IN: molecular_function unknown; INVOLVED IN: biological_process unknown; LOCATED IN: plasma membrane; EXPRESSED IN: 22 plant structures; EXPRESSED DURING: 13 growth stages; Has 283 Blast hits to 281 proteins in 136 species /.../ae - 0; Bacteria - 145; Metazoa - 0; Fungi - 65; Plants - 41; Viruses - 0; Other Eukaryotes - 32 (source: NCBI BLink). [Source:TAIR;Acc:AT1G6706…
AT1G67070							4.62318	5.18529e-08	4.18492	5.00862e-08	3.07533	0.00448418	DIN9	Cluster 3	Mannose-6-phosphate isomerase 2 [Source:UniProtKB/Swiss-Prot;Acc:Q9FZH5]
AT1G67100							3.49527	0.000666996	8.63216	3.8089e-12			LBD40	Cluster 8	LOB domain-containing protein 40 [Source:UniProtKB/Swiss-Prot;Acc:Q9ZW96]
AT1G67120									-1.57331	0.0496461			AtMDN1	Cluster 5	ATPases;nucleotide binding;ATP binding;nucleoside-triphosphatases;transcription factor binding [Source:TAIR;Acc:AT1G67120]
AT1G67140											-2.58246	0.0149986	SWEETIE	Cluster 2	HEAT repeat-containing protein [Source:TAIR;Acc:AT1G67140]
AT1G67160							3.40174	0.00583866	3.54323	0.0205426			-	Cluster 3	Probable F-box protein At1g67160 [Source:UniProtKB/Swiss-Prot;Acc:Q9ZW91]
AT1G67195									-7.85112	0.0203459			MIR414	no cluster	MIR414 (MICRORNA 414) [Source:TAIR;Acc:AT1G67195]
AT1G67230							1.14863	0.0230229					CRWN1	Cluster 3, Cluster 4	Protein CROWDED NUCLEI 1 [Source:UniProtKB/Swiss-Prot;Acc:F4HRT5]
AT1G67300											-2.55689	0.0107571	-	Cluster 2	Probable plastidic glucose transporter 2 [Source:UniProtKB/Swiss-Prot;Acc:Q9FYG3]
AT1G67330							-3.79516	5.34736e-05	-2.60191	0.00306216	-3.08454	0.0168745	-	Cluster 1	Protein of unknown function (DUF579) [Source:TAIR;Acc:AT1G67330]
AT1G67400									2.68179	0.000994651			-	Cluster 7	ELMO/CED-12 family protein [Source:TAIR;Acc:AT1G67400]
AT1G67430									-1.04425	0.0499488			-	no cluster	60S ribosomal protein L17-2 [Source:UniProtKB/Swiss-Prot;Acc:P51413]
AT1G67470							1.97075	0.00630883	2.00271	0.0160692			-	no cluster	Inactive serine/threonine-protein kinase At1g67470 [Source:UniProtKB/Swiss-Prot;Acc:O64798]
AT1G67480					1.24083	0.0272982	1.76627	1.5049e-05	1.26205	0.00470009	1.49393	0.00140437	-	Cluster 3	F-box/kelch-repeat protein At1g67480 [Source:UniProtKB/Swiss-Prot;Acc:Q9CAG8]
AT1G67490							-1.37173	0.0457253	-3.98713	0.000284301			GCS1	Cluster 6	Mannosyl-oligosaccharide glucosidase GCS1 [Source:UniProtKB/Swiss-Prot;Acc:F4HTM3]
AT1G67510							-6.70992	0.0412514					-	Cluster 1	Leucine-rich repeat protein kinase family protein [Source:TAIR;Acc:AT1G67510]
AT1G67520							3.60295	0.000316975	3.49646	0.000656265			-	Cluster 8	lectin protein kinase family protein [Source:TAIR;Acc:AT1G67520]
AT1G67570									-2.65326	0.0396489			-	Cluster 2	Protein of unknown function (DUF3537) [Source:TAIR;Acc:AT1G67570]
AT1G67580									1.312	0.0176619			-	Cluster 4	Protein kinase superfamily protein [Source:TAIR;Acc:AT1G67580]
AT1G67590							-4.54942	0.0038115					-	Cluster 1	Remorin family protein [Source:TAIR;Acc:AT1G67590]
AT1G67630							-6.0606	0.0455559					EMB2814	Cluster 5	DNA polymerase alpha 2 [Source:TAIR;Acc:AT1G67630]
AT1G67710									-1.45888	0.0318888			ARR11	Cluster 5	Two-component response regulator ARR11 [Source:UniProtKB/Swiss-Prot;Acc:Q9FXD6]
AT1G67720									-6.84784	0.0189743			-	Cluster 6	Probable LRR receptor-like serine/threonine-protein kinase At1g67720 [Source:UniProtKB/Swiss-Prot;Acc:C0LGI2]
AT1G67730							-1.61707	0.00587244	-1.89881	0.00368957	-2.25597	0.0121737	ATKCR1	Cluster 2	Very-long-chain 3-oxoacyl-CoA reductase 1 [Source:UniProtKB/Swiss-Prot;Acc:Q8L9C4]
AT1G67740									3.58367	0.00872253			PSBY	Cluster 3	Photosystem II core complex proteins psbY, chloroplastic [Source:UniProtKB/Swiss-Prot;Acc:O49347]
AT1G67750							-9.41181	0.0003592					-	Cluster 1	Probable pectate lyase 5 [Source:UniProtKB/Swiss-Prot;Acc:Q9FXD8]
AT1G67785									-1.25758	0.0270195			-	no cluster	unknown protein; Has 30 Blast hits to 30 proteins in 12 species: Archae - 0; Bacteria - 0; Metazoa - 0; Fungi - 0; Plants - 30; Viruses - 0; Other Eukaryotes - 0 (source: NCBI BLink). [Source:TAIR;Acc:AT1G67785]
AT1G67800							1.56116	0.0211374					-	no cluster	Copine (Calcium-dependent phospholipid-binding protein) family [Source:TAIR;Acc:AT1G67800]
AT1G67810							4.02854	1.30071e-09	3.2707	3.13118e-07	1.85231	0.0335292	SUFE2	Cluster 3	SufE-like protein 2, chloroplastic [Source:UniProtKB/Swiss-Prot;Acc:Q9FXE3]
AT1G67840									-2.63545	0.0410595			CSK	Cluster 6	Chloroplast sensor kinase, chloroplastic [Source:UniProtKB/Swiss-Prot;Acc:F4HVG8]
AT1G67850									2.2726	0.00121063			-	Cluster 4	Protein of unknown function (DUF707) [Source:TAIR;Acc:AT1G67850]
AT1G67856									5.68764	0.0189743	5.6197	0.0201899	-	Cluster 3	RING/U-box superfamily protein [Source:TAIR;Acc:AT1G67856]
AT1G67870							-1.95892	0.000390437	-3.38017	6.54808e-08	-1.94743	0.00197822	-	Cluster 5	glycine-rich protein [Source:TAIR;Acc:AT1G67870]
AT1G67910									2.45172	0.00461607			-	Cluster 4	unknown protein; FUNCTIONS IN: molecular_function unknown; INVOLVED IN: biological_process unknown; LOCATED IN: chloroplast; EXPRESSED IN: 21 plant structures; EXPRESSED DURING: 12 growth stages; BEST Arabidopsis thaliana protein match is: unknown p /.../ (TAIR:AT1G24577.1); Has 167 Blast hits to 167 proteins in 19 species: Archae - 0; Bacteria - 0; Metazoa - 0; Fungi - 0; Plants - 167; Viruses -…
AT1G67920							2.85696	2.47556e-07	2.79803	2.85659e-07	2.50581	1.98157e-05	-	Cluster 3, Cluster 4	unknown protein; BEST Arabidopsis thaliana protein match is: unknown protein (TAIR:AT1G24600.1); Has 22 Blast hits to 22 proteins in 5 species: Archae - 0; Bacteria - 0; Metazoa - 0; Fungi - 0; Plants - 22; Viruses - 0; Other Eukaryotes - 0 (source: /.../BLink). [Source:TAIR;Acc:AT1G67920]
AT1G67950							-1.915	0.026048	-7.50249	0.00334856			-	Cluster 6	RNA-binding (RRM/RBD/RNP motifs) family protein [Source:TAIR;Acc:AT1G67950]
AT1G67970							1.58285	0.0339878	2.24252	0.00145062			AT-HSFA8	no cluster	Heat stress transcription factor A-8 [Source:UniProtKB/Swiss-Prot;Acc:Q9S7U5]
AT1G67980							6.60643	5.08473e-08	6.84046	1.61614e-08	4.02383	0.000239642	CCOAMT	Cluster 3	Putative caffeoyl-CoA O-methyltransferase At1g67980 [Source:UniProtKB/Swiss-Prot;Acc:Q9C9W3]
AT1G68060							-2.36407	4.50503e-07	-3.07471	2.42127e-07	-2.09617	0.00195489	ATMAP70-1	Cluster 1	Microtubule-associated protein 70-1 [Source:UniProtKB/Swiss-Prot;Acc:Q9C9X0]
AT1G68070											-8.83938	0.0331817	-	Cluster 2	Zinc finger, C3HC4 type (RING finger) family protein [Source:TAIR;Acc:AT1G68070]
AT1G68130							-1.93553	0.00121254	-3.16528	0.000422119	-8.82377	0.00269367	AtIDD14	Cluster 2	Protein indeterminate-domain 14 [Source:UniProtKB/Swiss-Prot;Acc:Q9C9X7]
AT1G68185									-3.67461	0.000847726			-	Cluster 6	Ubiquitin-like superfamily protein [Source:TAIR;Acc:AT1G68185]
AT1G68220									-1.28223	0.0276926			-	Cluster 6	Protein of unknown function (DUF1218) [Source:TAIR;Acc:AT1G68220]
AT1G68238					-1.54526	0.0336422							-	no cluster	unknown protein; FUNCTIONS IN: molecular_function unknown; INVOLVED IN: biological_process unknown; LOCATED IN: endomembrane system; Has 30201 Blast hits to 17322 proteins in 780 species: Archae - 12; Bacteria - 1396; Metazoa - 17338; Fungi - 3422; /.../ - 5037; Viruses - 0; Other Eukaryotes - 2996 (source: NCBI BLink). [Source:TAIR;Acc:AT1G68238]
AT1G68320							5.26728	0.0424862	5.58845	0.0309396			AtMYB62	Cluster 3	myb domain protein 62 [Source:TAIR;Acc:AT1G68320]
AT1G68330									2.99189	0.0243974			-	no cluster	unknown protein; BEST Arabidopsis thaliana protein match is: unknown protein (TAIR:AT1G48780.1); Has 155 Blast hits to 147 proteins in 23 species: Archae - 0; Bacteria - 0; Metazoa - 19; Fungi - 3; Plants - 126; Viruses - 0; Other Eukaryotes - 7 (so /.../NCBI BLink). [Source:TAIR;Acc:AT1G68330]
AT1G68410									1.23998	0.0245699			-	no cluster	Probable protein phosphatase 2C 15 [Source:UniProtKB/Swiss-Prot;Acc:Q9M9C6]
AT1G68440							1.23818	0.0104685					-	Cluster 7	unknown protein; BEST Arabidopsis thaliana protein match is: unknown protein (TAIR:AT1G25400.2); Has 86 Blast hits to 86 proteins in 29 species: Archae - 0; Bacteria - 6; Metazoa - 27; Fungi - 11; Plants - 24; Viruses - 0; Other Eukaryotes - 18 (sou /.../CBI BLink). [Source:TAIR;Acc:AT1G68440]
AT1G68450							5.73143	7.03393e-07	6.17311	7.7088e-08	4.96038	1.74083e-05	PDE337	Cluster 3	VQ motif-containing protein 8, chloroplastic [Source:UniProtKB/Swiss-Prot;Acc:Q9CA36]
AT1G68550							-1.57805	0.0103307	-1.85452	0.011357			CRF10	Cluster 6	Ethylene-responsive transcription factor ERF118 [Source:UniProtKB/Swiss-Prot;Acc:Q9CA27]
AT1G68552							-1.57805	0.0103307	-1.85452	0.011357			CPuORF53	Cluster 6	conserved peptide upstream open reading frame 53 [Source:TAIR;Acc:AT1G68552]
AT1G68560							-3.38063	5.71061e-05	-2.43855	0.00634175	-2.8829	0.0213422	ATXYL1	Cluster 1	Alpha-xylosidase 1 [Source:UniProtKB/Swiss-Prot;Acc:Q9S7Y7]
AT1G68620							3.98901	7.71409e-07	3.88513	7.03755e-07			-	Cluster 8	Probable carboxylesterase 6 [Source:UniProtKB/Swiss-Prot;Acc:Q9SX25]
AT1G68630							4.68145	0.0456148	8.98494	7.90226e-07	5.91359	0.0236281	-	no cluster	Protein PLANT CADMIUM RESISTANCE 12 [Source:UniProtKB/Swiss-Prot;Acc:Q9SX26]
AT1G68650									-1.56537	0.0360197			-	Cluster 6	GDT1-like protein 5 [Source:UniProtKB/Swiss-Prot;Acc:Q9SX28]
AT1G68670							1.53748	0.00152176	1.62828	0.000692111			-	Cluster 3	myb-like transcription factor family protein [Source:TAIR;Acc:AT1G68670]
AT1G68690							1.87997	0.00837212					AtPERK9	Cluster 2	Proline-rich receptor-like protein kinase PERK9 [Source:UniProtKB/Swiss-Prot;Acc:Q9SX31]
AT1G68725							-6.86413	0.0103919					AGP19	no cluster	Lysine-rich arabinogalactan protein 19 [Source:UniProtKB/Swiss-Prot;Acc:Q9S740]
AT1G68760							-1.61098	0.00239773	-2.98461	1.91044e-05	-1.67957	0.0379508	ATNUDT1	Cluster 6	Nudix hydrolase 1 [Source:UniProtKB/Swiss-Prot;Acc:Q9CA40]
AT1G68770							-1.59703	0.00505805	-3.08796	6.47653e-05			-	Cluster 5	pre-tRNA [Source:TAIR;Acc:AT1G68770]
AT1G68795							-6.58122	0.0286513					CLE12	Cluster 1	CLAVATA3/ESR (CLE)-related protein 12 [Source:UniProtKB/Swiss-Prot;Acc:Q29PU4]
AT1G68810							-1.45298	0.00762028	-3.18057	1.94401e-06			-	Cluster 6	Transcription factor bHLH30 [Source:UniProtKB/Swiss-Prot;Acc:Q9S7Y1]
AT1G68880							-1.96941	0.00949257	-3.0349	0.00098851			AtbZIP	Cluster 5	basic leucine-zipper 8 [Source:TAIR;Acc:AT1G68880]
AT1G69040							-2.37336	0.00560243					ACR4	Cluster 1	ACT domain-containing protein ACR4 [Source:UniProtKB/Swiss-Prot;Acc:Q8LJW3]
AT1G69050							2.29855	0.000294729	1.99003	0.00256558			-	no cluster	unknown protein; Has 9 Blast hits to 9 proteins in 4 species: Archae - 0; Bacteria - 0; Metazoa - 0; Fungi - 0; Plants - 9; Viruses - 0; Other Eukaryotes - 0 (source: NCBI BLink). [Source:TAIR;Acc:AT1G69050]
AT1G69070									-1.62299	0.0241079			-	Cluster 6	FUNCTIONS IN: molecular_function unknown; INVOLVED IN: biological_process unknown; LOCATED IN: cellular_component unknown; EXPRESSED IN: 23 plant structures; EXPRESSED DURING: 13 growth stages; CONTAINS InterPro DOMAIN/s: Nop14-like protein (InterPr /.../07276); Has 69842 Blast hits to 35213 proteins in 1572 species: Archae - 363; Bacteria - 20593; Metazoa - 20851; Fungi - 8010; Plants - 2912; Vi…
AT1G69080									-8.32023	0.000802809			-	Cluster 6	Adenine nucleotide alpha hydrolases-like superfamily protein [Source:TAIR;Acc:AT1G69080]
AT1G69150									3.88567	0.029775			-	Cluster 8	Cysteine/Histidine-rich C1 domain family protein [Source:TAIR;Acc:AT1G69150]
AT1G69240							-5.84952	0.036879					ATMES15	Cluster 1	Putative methylesterase 15, chloroplastic [Source:UniProtKB/Swiss-Prot;Acc:F4I0K9]
AT1G69252											1.29029	0.0443467	-	Cluster 4	other RNA [Source:TAIR;Acc:AT1G69252]
AT1G69295									-1.89419	0.000786582	-2.45525	0.000855648	PDCB4	Cluster 2	PLASMODESMATA CALLOSE-BINDING PROTEIN 4 [Source:UniProtKB/Swiss-Prot;Acc:Q93V72]
AT1G69330									-1.72487	0.0443576			-	Cluster 5	RING/U-box superfamily protein [Source:TAIR;Acc:AT1G69330]
AT1G69420									-7.62941	0.00233183			-	Cluster 5	Probable protein S-acyltransferase 22 [Source:UniProtKB/Swiss-Prot;Acc:Q9C533]
AT1G69440							-2.51135	0.0184063					AGO7	no cluster	Protein argonaute 7 [Source:UniProtKB/Swiss-Prot;Acc:Q9C793]
AT1G69460									-1.28143	0.0232843	-1.77954	0.0063309	-	Cluster 2	Transmembrane emp24 domain-containing protein p24delta10 [Source:UniProtKB/Swiss-Prot;Acc:Q8VY92]
AT1G69490							2.67784	5.99723e-05	1.95251	0.00301326			ANAC029	Cluster 3	NAC transcription factor 29 [Source:UniProtKB/Swiss-Prot;Acc:O49255]
AT1G69526							-2.66604	1.40863e-07	-2.02154	0.000133668	-1.51367	0.0270389	-	Cluster 1	S-adenosyl-L-methionine-dependent methyltransferases superfamily protein [Source:TAIR;Acc:AT1G69526]
AT1G69530					-3.28333	0.015356			4.08747	6.16236e-06			EXPA1	Cluster 3	Expansin-A1 [Source:UniProtKB/Swiss-Prot;Acc:Q9C554]
AT1G69570							3.03451	4.83548e-06	2.9494	2.30826e-05			-	Cluster 3, Cluster 8	Cyclic dof factor 5 [Source:UniProtKB/Swiss-Prot;Acc:Q9SEZ3]
AT1G69620									-1.48301	0.00164434	-1.4133	0.00949057	RPL34	no cluster	60S ribosomal protein L34-2 [Source:UniProtKB/Swiss-Prot;Acc:Q9FE65]
AT1G69640											-1.44594	0.0225121	SBH1	Cluster 2	Sphinganine C(4)-monooxygenase 1 [Source:UniProtKB/Swiss-Prot;Acc:Q8VYI1]
AT1G69680									1.53747	0.0276728			-	Cluster 8	Mog1/PsbP/DUF1795-like photosystem II reaction center PsbP family protein [Source:TAIR;Acc:AT1G69680]
AT1G69700							-3.78098	0.00282934					ATHVA22C	Cluster 1	HVA22-like protein c [Source:UniProtKB/Swiss-Prot;Acc:Q9S784]
AT1G69740									1.31582	0.00615887			HEMB1	Cluster 8	Delta-aminolevulinic acid dehydratase 1, chloroplastic [Source:UniProtKB/Swiss-Prot;Acc:Q9SFH9]
AT1G69750									-2.75694	0.00146384			ATCOX19-2	Cluster 6	cytochrome c oxidase 19-2 [Source:TAIR;Acc:AT1G69750]
AT1G69760							2.27075	0.000232325	2.63181	2.50073e-05	2.29239	0.000923776	-	Cluster 3	unknown protein; BEST Arabidopsis thaliana protein match is: unknown protein (TAIR:AT1G26920.1); Has 51 Blast hits to 51 proteins in 15 species: Archae - 0; Bacteria - 2; Metazoa - 2; Fungi - 7; Plants - 29; Viruses - 0; Other Eukaryotes - 11 (sourc /.../I BLink). [Source:TAIR;Acc:AT1G69760]
AT1G69840							1.70391	0.000194992	1.23784	0.0159631			-	no cluster	Hypersensitive-induced response protein 2 [Source:UniProtKB/Swiss-Prot;Acc:Q9CAR7]
AT1G69880									7.16241	4.36079e-06			ATH8	Cluster 8	Thioredoxin H8 [Source:UniProtKB/Swiss-Prot;Acc:Q9CAS1]
AT1G69890					1.65489	0.000628219	3.55497	2.81697e-13	3.29388	1.20977e-12	1.87785	2.54384e-05	-	Cluster 3	Protein of unknown function (DUF569) [Source:TAIR;Acc:AT1G69890]
AT1G69920							10.6011	1.19821e-09	9.84483	1.07725e-09	7.45425	2.0171e-07	ATGSTU12	Cluster 3	Glutathione S-transferase U12 [Source:UniProtKB/Swiss-Prot;Acc:Q6NMS0]
AT1G69930							7.16144	2.37886e-10	9.52915	1.76781e-14	8.42729	5.16414e-12	ATGSTU11	Cluster 3	Glutathione S-transferase U11 [Source:UniProtKB/Swiss-Prot;Acc:Q9CAS6]
AT1G69980							-1.16571	0.0261969	-1.36793	0.0145899			-	Cluster 5	unknown protein; LOCATED IN: endomembrane system; EXPRESSED IN: 24 plant structures; EXPRESSED DURING: 15 growth stages; Has 30 Blast hits to 30 proteins in 12 species: Archae - 0; Bacteria - 0; Metazoa - 0; Fungi - 0; Plants - 30; Viruses - 0; Othe /.../ryotes - 0 (source: NCBI BLink). [Source:TAIR;Acc:AT1G69980]
AT1G70070							-5.59597	0.046741					EMB25	Cluster 1	DEAD-box ATP-dependent RNA helicase ISE2, chloroplastic [Source:UniProtKB/Swiss-Prot;Acc:B9DFG3]
AT1G70090							-1.65167	0.0374144					GATL9	Cluster 1	Probable galacturonosyltransferase-like 9 [Source:UniProtKB/Swiss-Prot;Acc:O04536]
AT1G70160									1.61752	0.000628877			-	Cluster 8	unknown protein; FUNCTIONS IN: molecular_function unknown; INVOLVED IN: biological_process unknown; LOCATED IN: endomembrane system; EXPRESSED IN: 24 plant structures; EXPRESSED DURING: 15 growth stages; BEST Arabidopsis thaliana protein match is: u /.../ protein (TAIR:AT4G27020.1); Has 108 Blast hits to 108 proteins in 20 species: Archae - 0; Bacteria - 0; Metazoa - 0; Fungi - 0; Plants - 89; Vi…
AT1G70170							3.45283	9.09965e-05	4.16078	8.42368e-07			MMP	Cluster 3	matrix metalloproteinase [Source:TAIR;Acc:AT1G70170]
AT1G70190									-1.23191	0.0185021			-	Cluster 6	Ribosomal protein L7/L12, oligomerisation;Ribosomal protein L7/L12, C-terminal/adaptor protein ClpS-like [Source:TAIR;Acc:AT1G70190]
AT1G70230							-1.75345	0.00290209	-2.74666	0.000248244	-9.90136	5.23948e-05	AXY4	Cluster 2	Protein ALTERED XYLOGLUCAN 4 [Source:UniProtKB/Swiss-Prot;Acc:O04523]
AT1G70290									2.15678	0.000510271			ATTPS8	no cluster	Probable alpha,alpha-trehalose-phosphate synthase [UDP-forming] 8 [Source:UniProtKB/Swiss-Prot;Acc:Q0WUI9]
AT1G70310							-1.45319	0.0110979					SPDS2	no cluster	Spermidine synthase 2 [Source:UniProtKB/Swiss-Prot;Acc:O48661]
AT1G70330							-1.6692	0.00110958	-1.68243	0.00175375	-1.7774	0.00598351	ENT1	Cluster 1	Equilibrative nucleotide transporter 1 [Source:UniProtKB/Swiss-Prot;Acc:Q8VXY7]
AT1G70370					-2.58541	0.00263157	-4.49865	0.000700018	-8.07696	0.00359189			PG2	Cluster 5	Probable polygalacturonase non-catalytic subunit JP650 [Source:UniProtKB/Swiss-Prot;Acc:P92990]
AT1G70410							-1.74031	0.00639095	-2.57302	0.00125414			ATBCA4	Cluster 6	Beta carbonic anhydrase 4 [Source:UniProtKB/Swiss-Prot;Acc:Q94CE4]
AT1G70460							-3.0584	0.0344134	-6.88974	0.0253559			AtPERK13	Cluster 1	Proline-rich receptor-like protein kinase PERK13 [Source:UniProtKB/Swiss-Prot;Acc:Q9CAL8]
AT1G70470					-1.79896	0.0137714	-4.63699	6.82752e-06	-8.49846	0.000510271	-8.43116	0.0211373	-	Cluster 1	unknown protein; BEST Arabidopsis thaliana protein match is: unknown protein (TAIR:AT1G23530.1); Has 64 Blast hits to 64 proteins in 22 species: Archae - 0; Bacteria - 2; Metazoa - 7; Fungi - 10; Plants - 43; Viruses - 0; Other Eukaryotes - 2 (sourc /.../I BLink). [Source:TAIR;Acc:AT1G70470]
AT1G70490											-1.39241	0.0122659	ARFA1D	Cluster 2	ADP-ribosylation factor 2-B [Source:UniProtKB/Swiss-Prot;Acc:P0DH91]
AT1G70518									1.44367	0.0159279			-	no cluster	Unknown gene [Source:TAIR;Acc:AT1G70518]
AT1G70550							-2.46709	0.020082	-7.57322	0.00693649			-	Cluster 5	Protein of Unknown Function (DUF239) [Source:TAIR;Acc:AT1G70550]
AT1G70600							-1.76972	0.00360303	-2.52983	6.25149e-05	-2.16164	0.00226412	-	Cluster 6	60S ribosomal protein L27a-3 [Source:UniProtKB/Swiss-Prot;Acc:P49637]
AT1G70650							1.2316	0.0150804			1.35527	0.0155334	-	Cluster 4	Ran BP2/NZF zinc finger-like superfamily protein [Source:TAIR;Acc:AT1G70650]
AT1G70660							1.24425	0.0152238			1.37951	0.0147878	MMZ2	Cluster 4	Ubiquitin-conjugating enzyme E2 variant 1B [Source:UniProtKB/Swiss-Prot;Acc:Q9CAB6]
AT1G70670							2.29425	2.4997e-05	1.64545	0.00463402			AtCLO4	no cluster	Probable peroxygenase 4 [Source:UniProtKB/Swiss-Prot;Acc:Q9CAB7]
AT1G70700							3.86555	4.54007e-09	4.34102	1.10871e-10	3.37063	3.85454e-06	JAZ9	Cluster 3	Protein TIFY 7 [Source:UniProtKB/Swiss-Prot;Acc:Q8W4J8]
AT1G70710					-2.07065	0.0451911	-3.06726	0.025854	-7.26993	0.0435384			ATGH9B1	Cluster 5	Endoglucanase 8 [Source:UniProtKB/Swiss-Prot;Acc:Q9CAC1]
AT1G70730									-1.68221	0.0124757			PGM2	Cluster 6	Probable phosphoglucomutase, cytoplasmic 2 [Source:UniProtKB/Swiss-Prot;Acc:Q9SGC1]
AT1G70750							1.36232	0.0117768	1.56804	0.00458955			-	Cluster 3	Myosin-binding protein 2 [Source:UniProtKB/Swiss-Prot;Acc:Q9CAC4]
AT1G70780									1.64049	0.0110173			-	Cluster 8	unknown protein; FUNCTIONS IN: molecular_function unknown; INVOLVED IN: biological_process unknown; LOCATED IN: mitochondrion; EXPRESSED IN: sperm cell, male gametophyte, pollen tube; EXPRESSED DURING: L mature pollen stage, M germinated pollen stag /.../T Arabidopsis thaliana protein match is: unknown protein (TAIR:AT1G23150.1); Has 143 Blast hits to 143 proteins in 17 species: Archae - 0; Bacte…
AT1G70782									1.64049	0.0110173			CPuORF28	Cluster 8	conserved peptide upstream open reading frame 28 [Source:TAIR;Acc:AT1G70782]
AT1G70790											-8.22837	0.0316976	-	Cluster 2	Calcium-dependent lipid-binding (CaLB domain) family protein [Source:TAIR;Acc:AT1G70790]
AT1G70810							2.01971	0.00541428	2.07997	0.00480612			-	Cluster 8	Calcium-dependent lipid-binding (CaLB domain) family protein [Source:TAIR;Acc:AT1G70810]
AT1G70820							4.11973	0.0413336					-	Cluster 8	phosphoglucomutase, putative / glucose phosphomutase, putative [Source:TAIR;Acc:AT1G70820]
AT1G70850					-2.69256	0.00575773	-6.10709	4.86049e-07	-5.99429	1.66042e-06	-3.17	0.00356425	MLP34	Cluster 5	MLP-like protein 34 [Source:UniProtKB/Swiss-Prot;Acc:Q9SSK7]
AT1G70860							-5.87387	0.0381497					-	Cluster 5	Polyketide cyclase/dehydrase and lipid transport superfamily protein [Source:TAIR;Acc:AT1G70860]
AT1G70885							-3.95816	0.0027412	-3.26132	0.0216521			-	Cluster 1	pseudogene, similar to major latex-like protein, blastp match of 64% identity and 7.2e-16 P-value to GP [Source:TAIR;Acc:AT1G70885]
AT1G70890					-2.80382	0.000514506	-5.46528	9.7186e-08	-4.61705	6.453e-06	-3.35174	0.00113477	MLP43	Cluster 5	MLP-like protein 43 [Source:UniProtKB/Swiss-Prot;Acc:Q9SSK5]
AT1G70900							-1.80161	0.0212551	-8.02175	0.000255743	-7.77554	0.040514	-	Cluster 6	unknown protein; BEST Arabidopsis thaliana protein match is: unknown protein (TAIR:AT1G23110.4); Has 57 Blast hits to 57 proteins in 14 species: Archae - 0; Bacteria - 0; Metazoa - 0; Fungi - 0; Plants - 57; Viruses - 0; Other Eukaryotes - 0 (source /.../ BLink). [Source:TAIR;Acc:AT1G70900]
AT1G70920							3.33153	2.68609e-06	2.37853	0.00228651			ATHB18	Cluster 7	Homeobox-leucine zipper protein ATHB-X [Source:UniProtKB/Swiss-Prot;Acc:Q8GXM7]
AT1G70950									-7.60931	0.0102054			-	Cluster 6	TPX2 (targeting protein for Xklp2) protein family [Source:TAIR;Acc:AT1G70950]
AT1G70980							1.05611	0.0454495	1.48988	0.00156096			SYNC3	Cluster 3, Cluster 4	Asparagine--tRNA ligase, cytoplasmic 3 [Source:UniProtKB/Swiss-Prot;Acc:Q9SSK1]
AT1G70990							-2.14329	0.00561432	-3.27726	0.00240902	-8.84981	0.00762954	-	no cluster	proline-rich family protein [Source:TAIR;Acc:AT1G70990]
AT1G71000							6.01141	0.0151256	7.7776	0.000335152	6.71849	0.037387	-	Cluster 3, Cluster 4	Chaperone DnaJ-domain superfamily protein [Source:TAIR;Acc:AT1G71000]
AT1G71040							1.41408	0.0147875					LPR2	Cluster 7	Multicopper oxidase LPR2 [Source:UniProtKB/Swiss-Prot;Acc:Q949X9]
AT1G71090							-1.62646	0.00100342	-2.13552	0.000161851			-	Cluster 5	Auxin efflux carrier family protein [Source:TAIR;Acc:AT1G71090]
AT1G71100							1.22573	0.0379084					RSW10	Cluster 7	Probable ribose-5-phosphate isomerase 1 [Source:UniProtKB/Swiss-Prot;Acc:Q9C998]
AT1G71140							5.33088	7.69655e-05	6.69273	4.23766e-05			-	Cluster 8	MATE efflux family protein [Source:TAIR;Acc:AT1G71140]
AT1G71230									-2.67378	0.0492053			AJH2	Cluster 5	COP9 signalosome complex subunit 5a [Source:UniProtKB/Swiss-Prot;Acc:Q9FVU9]
AT1G71260							-1.92018	4.65621e-05	-2.27292	5.56666e-05			ATWHY2	Cluster 5	Single-stranded DNA-binding protein WHY2, mitochondrial [Source:UniProtKB/Swiss-Prot;Acc:Q8VYF7]
AT1G71270											-3.09928	0.0258898	ATVPS52	Cluster 2	Vacuolar protein sorting-associated protein 52 A [Source:UniProtKB/Swiss-Prot;Acc:Q94KD3]
AT1G71340							-1.18458	0.0277586	-1.29962	0.0138144			AtGDPD4	no cluster	Glycerophosphodiester phosphodiesterase GDPD4 [Source:UniProtKB/Swiss-Prot;Acc:F4I8H8]
AT1G71360											-3.31046	0.0317539	-	Cluster 2	Galactose-binding protein [Source:TAIR;Acc:AT1G71360]
AT1G71430									-1.8902	0.0121666			-	Cluster 6	unknown protein; FUNCTIONS IN: molecular_function unknown; INVOLVED IN: biological_process unknown; LOCATED IN: cellular_component unknown; EXPRESSED IN: 23 plant structures; EXPRESSED DURING: 13 growth stages; Has 64 Blast hits to 64 proteins in 28 /.../es: Archae - 0; Bacteria - 0; Metazoa - 14; Fungi - 6; Plants - 42; Viruses - 0; Other Eukaryotes - 2 (source: NCBI BLink). [Source:TAIR;Acc:AT1…
AT1G71500							1.54348	0.0400195	1.63982	0.0269409	1.86538	0.0487455	-	Cluster 4	Rieske (2Fe-2S) domain-containing protein [Source:TAIR;Acc:AT1G71500]
AT1G71520							5.68437	0.0110314	7.34645	1.40071e-05	6.66831	0.0169344	-	Cluster 3	Ethylene-responsive transcription factor ERF020 [Source:UniProtKB/Swiss-Prot;Acc:Q9C9I8]
AT1G71528							-5.89734	0.040052					-	no cluster	other RNA [Source:TAIR;Acc:AT1G71528]
AT1G71692							-3.13754	1.28665e-05	-3.42472	0.000312701	-3.01255	0.0145154	AGL12	Cluster 6	Agamous-like MADS-box protein AGL12 [Source:UniProtKB/Swiss-Prot;Acc:Q38841]
AT1G71695							3.23673	2.3083e-07	3.61741	2.21933e-08	3.73705	5.2243e-08	-	Cluster 3, Cluster 4	Peroxidase 12 [Source:UniProtKB/Swiss-Prot;Acc:Q96520]
AT1G71697									1.59709	0.0098501			ATCK1	no cluster	Probable choline kinase 1 [Source:UniProtKB/Swiss-Prot;Acc:Q9M9H6]
AT1G71710							-1.44906	0.0307348	-2.19175	0.00347845	-1.93675	0.048525	-	Cluster 6	DNAse I-like superfamily protein [Source:TAIR;Acc:AT1G71710]
AT1G71740							-7.25087	0.00198149	-7.45875	0.0113404			-	Cluster 5	unknown protein; Has 82 Blast hits to 82 proteins in 12 species: Archae - 0; Bacteria - 0; Metazoa - 0; Fungi - 0; Plants - 82; Viruses - 0; Other Eukaryotes - 0 (source: NCBI BLink). [Source:TAIR;Acc:AT1G71740]
AT1G71790							-1.41209	0.0154589	-1.72969	0.00634079			AtCPB	Cluster 5	Probable F-actin-capping protein subunit beta [Source:UniProtKB/Swiss-Prot;Acc:Q9M9G7]
AT1G71820											-2.13777	0.00193456	SEC6	Cluster 2	Exocyst complex component SEC6 [Source:UniProtKB/Swiss-Prot;Acc:Q94AI6]
AT1G71850									-2.88013	0.0320967			-	Cluster 6	Ubiquitin carboxyl-terminal hydrolase family protein [Source:TAIR;Acc:AT1G71850]
AT1G71900									-3.22622	0.00716545			-	no cluster	Probable magnesium transporter NIPA4 [Source:UniProtKB/Swiss-Prot;Acc:Q94AH3]
AT1G71910									-6.94038	0.0424398			-	Cluster 5	unknown protein; Has 28 Blast hits to 28 proteins in 10 species: Archae - 0; Bacteria - 0; Metazoa - 0; Fungi - 0; Plants - 28; Viruses - 0; Other Eukaryotes - 0 (source: NCBI BLink). [Source:TAIR;Acc:AT1G71910]
AT1G71970							-1.85394	0.00233861	-2.2399	0.00534629	-8.75357	0.00243727	-	Cluster 2	unknown protein; FUNCTIONS IN: molecular_function unknown; INVOLVED IN: biological_process unknown; LOCATED IN: chloroplast; EXPRESSED IN: 22 plant structures; EXPRESSED DURING: 13 growth stages; BEST Arabidopsis thaliana protein match is: unknown p /.../ (TAIR:AT1G22680.1); Has 58 Blast hits to 58 proteins in 13 species: Archae - 0; Bacteria - 0; Metazoa - 4; Fungi - 0; Plants - 49; Viruses - 0;…
AT1G72050									-1.29055	0.0233863			TFIIIA	Cluster 6	transcription factor IIIA [Source:TAIR;Acc:AT1G72050]
AT1G72060					1.69328	0.0254801	2.58159	1.71092e-05	2.75409	5.15084e-06	2.63907	3.80956e-05	-	Cluster 4	serine-type endopeptidase inhibitors [Source:TAIR;Acc:AT1G72060]
AT1G72125							-1.75526	0.0397819	-2.15919	0.0489826			-	Cluster 6	Protein NRT1/ PTR FAMILY 5.13 [Source:UniProtKB/Swiss-Prot;Acc:Q0WSZ6]
AT1G72130							-2.02798	0.0283421					-	Cluster 1	Protein NRT1/ PTR FAMILY 5.11 [Source:UniProtKB/Swiss-Prot;Acc:Q8RX67]
AT1G72160							-1.72614	0.000692571	-3.02892	2.36465e-06	-1.48472	0.0386019	-	Cluster 5	Patellin-3 [Source:UniProtKB/Swiss-Prot;Acc:Q56Z59]
AT1G72170											-3.16924	0.0119184	-	Cluster 2	Domain of unknown function (DUF543) [Source:TAIR;Acc:AT1G72170]
AT1G72200							-3.92579	9.01714e-07	-3.6385	2.23952e-05	-2.61196	0.00665402	-	Cluster 1	RING-H2 finger protein ATL11 [Source:UniProtKB/Swiss-Prot;Acc:Q84W40]
AT1G72230			-1.94621	0.0429631	-2.73682	0.000112707	-5.64186	1.59513e-06	-9.08229	6.67371e-05	-8.91588	0.00748793	-	Cluster 1	Cupredoxin superfamily protein [Source:TAIR;Acc:AT1G72230]
AT1G72270									-7.02541	0.0162825			-	Cluster 6	CONTAINS InterPro DOMAIN/s: Ribosome 60S biogenesis N-terminal (InterPro:IPR021714); BEST Arabidopsis thaliana protein match is: unknown protein (TAIR:AT4G27010.1); Has 772 Blast hits to 657 proteins in 120 species: Archae - 0; Bacteria - 0; Metazoa /.../; Fungi - 94; Plants - 322; Viruses - 0; Other Eukaryotes - 12 (source: NCBI BLink). [Source:TAIR;Acc:AT1G72270]
AT1G72280									2.35973	0.0480134			AERO1	Cluster 7	Endoplasmic reticulum oxidoreductin-1 [Source:UniProtKB/Swiss-Prot;Acc:Q9C7S7]
AT1G72310							-1.39704	0.0282333	-1.89197	0.0117473			ATL3	Cluster 6	RING-H2 finger protein ATL3 [Source:UniProtKB/Swiss-Prot;Acc:Q9XF63]
AT1G72320									-1.3632	0.00628418			APUM23	Cluster 6	Pumilio homolog 23 [Source:UniProtKB/Swiss-Prot;Acc:Q9C552]
AT1G72330							1.44656	0.027999	1.83628	0.00457709			ALAAT2	Cluster 4	Alanine aminotransferase 2, mitochondrial [Source:UniProtKB/Swiss-Prot;Acc:Q9LDV4]
AT1G72360					2.66723	4.96406e-05	2.11514	0.000204349			1.97827	0.00285399	AtERF73	no cluster	Ethylene-responsive transcription factor ERF073 [Source:UniProtKB/Swiss-Prot;Acc:Q8H0T5]
AT1G72370							-1.83979	8.87995e-05	-1.9527	3.84105e-05	-1.32924	0.0214409	AP40	Cluster 5	40S ribosomal protein Sa-1 [Source:UniProtKB/Swiss-Prot;Acc:Q08682]
AT1G72410							-1.54227	0.00118375	-1.44837	0.00508208			-	Cluster 5	COP1-interacting protein-related [Source:TAIR;Acc:AT1G72410]
AT1G72416					1.58193	0.0381918	2.08915	0.000324536	2.11478	0.000407877	2.09717	0.0033358	-	Cluster 8	Chaperone DnaJ-domain superfamily protein [Source:TAIR;Acc:AT1G72416]
AT1G72450							2.44798	0.000157562	2.15109	0.00184487			JAZ6	Cluster 7	Protein TIFY 11B [Source:UniProtKB/Swiss-Prot;Acc:Q9C9E3]
AT1G72470							-2.57727	0.00226473					ATEXO70D1	Cluster 2	exocyst subunit exo70 family protein D1 [Source:TAIR;Acc:AT1G72470]
AT1G72480							-3.24094	1.71661e-05	-3.29644	0.000329047			-	Cluster 5	Lung seven transmembrane receptor family protein [Source:TAIR;Acc:AT1G72480]
AT1G72500									-1.51959	0.020936			-	Cluster 6	LOCATED IN: plasma membrane; EXPRESSED IN: 23 plant structures; EXPRESSED DURING: 13 growth stages; CONTAINS InterPro DOMAIN/s: von Willebrand factor, type A (InterPro:IPR002035); BEST Arabidopsis thaliana protein match is: inter-alpha-trypsin inhib /.../eavy chain-related (TAIR:AT1G19110.1); Has 1407 Blast hits to 1406 proteins in 307 species: Archae - 6; Bacteria - 522; Metazoa - 484; Fungi - 5…
AT1G72510									-1.02549	0.0485778			-	Cluster 5	Protein of unknown function (DUF1677) [Source:TAIR;Acc:AT1G72510]
AT1G72520							3.06133	0.000171221	2.43197	0.00222548			ATLOX4	Cluster 3	Lipoxygenase 4, chloroplastic [Source:UniProtKB/Swiss-Prot;Acc:Q9FNX8]
AT1G72630											-1.67666	0.023303	ELF4-L2	Cluster 2	Protein ELF4-LIKE 2 [Source:UniProtKB/Swiss-Prot;Acc:Q94BS8]
AT1G72660							3.32219	0.0484614					-	no cluster	Developmentally-regulated G-protein 2 [Source:UniProtKB/Swiss-Prot;Acc:Q9CAI1]
AT1G72680							1.72161	0.00243301					ATCAD1	Cluster 7	Probable cinnamyl alcohol dehydrogenase 1 [Source:UniProtKB/Swiss-Prot;Acc:Q9CAI3]
AT1G72730							-3.55804	8.14007e-05	-3.18442	0.00246421			-	Cluster 1, Cluster 5	Eukaryotic initiation factor 4A-3 [Source:UniProtKB/Swiss-Prot;Acc:Q9CAI7]
AT1G72770							1.10649	0.0387421					AtHAB1	Cluster 3	Protein phosphatase 2C 16 [Source:UniProtKB/Swiss-Prot;Acc:Q9CAJ0]
AT1G72800									2.02038	0.0104519			-	Cluster 8	RNA-binding (RRM/RBD/RNP motifs) family protein [Source:TAIR;Acc:AT1G72800]
AT1G72810							-1.74814	0.0018065	-1.94495	0.00402522	-2.07779	0.0374033	-	Cluster 6	Threonine synthase 2, chloroplastic [Source:UniProtKB/Swiss-Prot;Acc:Q9SSP5]
AT1G72900							3.40206	0.000474852	3.46062	0.000249229			-	Cluster 8	Toll-Interleukin-Resistance (TIR) domain-containing protein [Source:TAIR;Acc:AT1G72900]
AT1G72910									6.79189	0.0105015			-	Cluster 8	Toll-Interleukin-Resistance (TIR) domain-containing protein [Source:TAIR;Acc:AT1G72910]
AT1G72920							4.32444	0.00161332	5.3072	0.000488012			-	Cluster 3	Toll-Interleukin-Resistance (TIR) domain family protein [Source:TAIR;Acc:AT1G72920]
AT1G72930									3.97768	0.00183317			AtTN10	Cluster 8	Toll/interleukin-1 receptor-like protein [Source:UniProtKB/Swiss-Prot;Acc:Q9SSN3]
AT1G72940							5.31025	2.28958e-07	5.45907	2.22841e-07			-	Cluster 3	Toll-Interleukin-Resistance (TIR) domain-containing protein [Source:TAIR;Acc:AT1G72940]
AT1G73010							5.50422	3.3509e-08	7.82371	5.39242e-13	7.33196	3.33416e-10	AtPPsPase1	Cluster 3	Inorganic pyrophosphatase 1 [Source:UniProtKB/Swiss-Prot;Acc:Q67YC0]
AT1G73080							2.38909	1.83762e-05	2.97697	3.28125e-07	2.36871	0.000163168	ATPEPR1	Cluster 3	Leucine-rich repeat receptor-like protein kinase PEPR1 [Source:UniProtKB/Swiss-Prot;Acc:Q9SSL9]
AT1G73160					-2.85112	0.0137714	-7.08984	0.00250154	-6.6861	0.0406159			-	Cluster 1	UDP-Glycosyltransferase superfamily protein [Source:TAIR;Acc:AT1G73160]
AT1G73165									-7.19521	0.0123443			CLE1	no cluster	CLAVATA3/ESR (CLE)-related protein 1 [Source:UniProtKB/Swiss-Prot;Acc:Q3ECD6]
AT1G73180							-1.43816	0.0484662					-	no cluster	Eukaryotic translation initiation factor eIF2A family protein [Source:TAIR;Acc:AT1G73180]
AT1G73260					2.18612	0.00131953	2.69532	5.03866e-06	2.3143	5.69299e-05	1.57299	0.0179414	ATKTI1	no cluster	kunitz trypsin inhibitor 1 [Source:TAIR;Acc:AT1G73260]
AT1G73330							-4.97925	0.000633028	-5.30747	0.00201715			ATDR4	Cluster 5	drought-repressed 4 [Source:TAIR;Acc:AT1G73330]
AT1G73340							-3.8516	0.0105026	-7.29485	0.0283344			-	Cluster 5	Cytochrome P450 superfamily protein [Source:TAIR;Acc:AT1G73340]
AT1G73430											-2.98344	0.0407083	-	Cluster 2	sec34-like family protein [Source:TAIR;Acc:AT1G73430]
AT1G73480							2.67177	4.05939e-05	2.63066	6.12653e-05			-	Cluster 7, Cluster 8	alpha/beta-Hydrolases superfamily protein [Source:TAIR;Acc:AT1G73480]
AT1G73500									2.29537	0.0145619			ATMKK9	no cluster	Mitogen-activated protein kinase kinase 9 [Source:UniProtKB/Swiss-Prot;Acc:Q9FX43]
AT1G73590							-4.56223	0.000138397	-3.15826	0.0198431			ATPIN1	Cluster 1	Auxin efflux carrier component 1 [Source:UniProtKB/Swiss-Prot;Acc:Q9C6B8]
AT1G73620					-2.53474	0.0114748	-8.97537	0.000335639	-8.38845	0.0133184			-	Cluster 1	Pathogenesis-related thaumatin superfamily protein [Source:TAIR;Acc:AT1G73620]
AT1G73630									-4.2173	0.0410595			-	Cluster 6	Probable calcium-binding protein CML26 [Source:UniProtKB/Swiss-Prot;Acc:Q9C9U8]
AT1G73640									-6.4756	0.0410595			AtRABA6a	no cluster	Ras-related protein RABA6a [Source:UniProtKB/Swiss-Prot;Acc:Q9C9U7]
AT1G73670											-1.77184	0.0333847	ATMPK15	Cluster 2	Mitogen-activated protein kinase 15 [Source:UniProtKB/Swiss-Prot;Acc:Q9C9U4]
AT1G73730									1.7943	0.0355712			AtEIL3	Cluster 8	ETHYLENE INSENSITIVE 3-like 3 protein [Source:UniProtKB/Swiss-Prot;Acc:O23116]
AT1G73740							1.52436	0.0125757					-	Cluster 7	UDP-Glycosyltransferase superfamily protein [Source:TAIR;Acc:AT1G73740]
AT1G73805							2.84094	0.0402431					SARD1	Cluster 7	Protein SAR DEFICIENT 1 [Source:UniProtKB/Swiss-Prot;Acc:Q9C9T2]
AT1G73810							3.84711	0.00136528	4.90479	5.6295e-06			-	Cluster 8	Core-2/I-branching beta-1,6-N-acetylglucosaminyltransferase family protein [Source:TAIR;Acc:AT1G73810]
AT1G73885											1.68999	0.00234266	-	Cluster 4	unknown protein; FUNCTIONS IN: molecular_function unknown; INVOLVED IN: biological_process unknown; LOCATED IN: chloroplast thylakoid membrane, chloroplast; Has 37 Blast hits to 37 proteins in 13 species: Archae - 0; Bacteria - 0; Metazoa - 0; Fungi /.../Plants - 37; Viruses - 0; Other Eukaryotes - 0 (source: NCBI BLink). [Source:TAIR;Acc:AT1G73885]
AT1G73920											1.22785	0.0416802	-	Cluster 3, Cluster 4	alpha/beta-Hydrolases superfamily protein [Source:TAIR;Acc:AT1G73920]
AT1G73940							-1.68364	0.00212749	-1.98656	0.00211464			-	Cluster 5	unknown protein; BEST Arabidopsis thaliana protein match is: unknown protein (TAIR:AT5G49410.2); Has 54 Blast hits to 54 proteins in 11 species: Archae - 0; Bacteria - 0; Metazoa - 0; Fungi - 0; Plants - 54; Viruses - 0; Other Eukaryotes - 0 (source /.../ BLink). [Source:TAIR;Acc:AT1G73940]
AT1G73970											-3.02969	0.0379291	-	Cluster 2	unknown protein; Has 34 Blast hits to 33 proteins in 15 species: Archae - 0; Bacteria - 0; Metazoa - 0; Fungi - 0; Plants - 32; Viruses - 0; Other Eukaryotes - 2 (source: NCBI BLink). [Source:TAIR;Acc:AT1G73970]
AT1G74010									2.80152	0.00271654			-	no cluster	Calcium-dependent phosphotriesterase superfamily protein [Source:TAIR;Acc:AT1G74010]
AT1G74080							4.95335	1.05868e-09	5.40902	1.45553e-10	3.28118	0.000493628	ATMYB122	Cluster 3	Transcription factor MYB122 [Source:UniProtKB/Swiss-Prot;Acc:Q9C9C8]
AT1G74100							1.96188	4.43362e-05	2.65721	6.3663e-08			ATSOT16	Cluster 8	Cytosolic sulfotransferase 16 [Source:UniProtKB/Swiss-Prot;Acc:Q9C9D0]
AT1G74170									-6.57667	0.0399167			AtRLP13	Cluster 6	receptor like protein 13 [Source:TAIR;Acc:AT1G74170]
AT1G74210							-1.46021	0.019849	-1.91454	0.00732583			AtGDPD5	Cluster 1, Cluster 5	Glycerophosphodiester phosphodiesterase GDPD5 [Source:UniProtKB/Swiss-Prot;Acc:Q9C907]
AT1G74260							-1.53914	0.000504604	-2.04035	1.87165e-05	-1.5297	0.00794271	PUR4	Cluster 6	Probable phosphoribosylformylglycinamidine synthase, chloroplastic/mitochondrial [Source:UniProtKB/Swiss-Prot;Acc:Q9M8D3]
AT1G74300							-3.20471	0.01385					-	Cluster 5	alpha/beta-Hydrolases superfamily protein [Source:TAIR;Acc:AT1G74300]
AT1G74310							5.61074	1.30691e-12	5.46988	1.49395e-12	4.21973	5.20812e-09	ATHSP101	Cluster 3	Chaperone protein ClpB1 [Source:UniProtKB/Swiss-Prot;Acc:P42730]
AT1G74360							4.09397	8.86679e-08	4.91722	7.29587e-10	3.51354	4.93723e-05	-	Cluster 3	Probable LRR receptor-like serine/threonine-protein kinase At1g74360 [Source:UniProtKB/Swiss-Prot;Acc:C0LGJ1]
AT1G74370									-8.36741	0.000180837			-	Cluster 6	RING/U-box superfamily protein [Source:TAIR;Acc:AT1G74370]
AT1G74380											-2.41675	0.00597348	XXT5	Cluster 2	Putative glycosyltransferase 5 [Source:UniProtKB/Swiss-Prot;Acc:Q9CA75]
AT1G74390							-6.4098	0.00706754					-	Cluster 1	Protein NEN3 [Source:UniProtKB/Swiss-Prot;Acc:Q9CA74]
AT1G74400									3.15096	0.00125889			-	no cluster	Putative pentatricopeptide repeat-containing protein At1g74400 [Source:UniProtKB/Swiss-Prot;Acc:Q9CA73]
AT1G74450									1.74192	0.0150467			-	Cluster 7	Protein of unknown function (DUF793) [Source:TAIR;Acc:AT1G74450]
AT1G74458							-2.93189	0.00031087	-3.32128	0.000415766			-	Cluster 5	unknown protein; LOCATED IN: endomembrane system; Has 9 Blast hits to 9 proteins in 4 species: Archae - 0; Bacteria - 0; Metazoa - 0; Fungi - 0; Plants - 9; Viruses - 0; Other Eukaryotes - 0 (source: NCBI BLink). [Source:TAIR;Acc:AT1G74458]
AT1G74460							-6.95294	0.0163039					-	Cluster 1	GDSL esterase/lipase At1g74460 [Source:UniProtKB/Swiss-Prot;Acc:Q9CA68]
AT1G74500							-7.06895	0.0437969					ATBS1	Cluster 1	Transcription factor PRE3 [Source:UniProtKB/Swiss-Prot;Acc:Q9CA64]
AT1G74510							-1.44968	0.00898854	-1.91216	0.00183317			-	Cluster 6	F-box/kelch-repeat protein At1g74510 [Source:UniProtKB/Swiss-Prot;Acc:Q9CA63]
AT1G74520									-1.83093	0.00364405			ATHVA22A	Cluster 6	HVA22-like protein a [Source:UniProtKB/Swiss-Prot;Acc:Q9S7V4]
AT1G74560							-1.76836	0.00126928	-4.05111	3.66507e-07	-2.13057	0.00638619	NRP1	Cluster 6	NAP1-related protein 1 [Source:UniProtKB/Swiss-Prot;Acc:Q9CA59]
AT1G74590							3.63002	0.000106128	4.17881	2.50073e-05			ATGSTU10	Cluster 8	Glutathione S-transferase U10 [Source:UniProtKB/Swiss-Prot;Acc:Q9CA57]
AT1G74640									1.35413	0.0264714			-	Cluster 3	alpha/beta-Hydrolases superfamily protein [Source:TAIR;Acc:AT1G74640]
AT1G74650							3.51182	0.000743108					ATMYB31	no cluster	myb domain protein 31 [Source:TAIR;Acc:AT1G74650]
AT1G74680									-1.76827	0.0218859	-2.27364	0.0397947	-	Cluster 6	Exostosin family protein [Source:TAIR;Acc:AT1G74680]
AT1G74690							-2.43872	2.64142e-06	-3.13501	8.97855e-07	-2.27914	0.00211833	IQD31	no cluster	Protein IQ-DOMAIN 31 [Source:UniProtKB/Swiss-Prot;Acc:Q8L4D8]
AT1G74710	2.64584	0.0139878											ATICS1	no cluster	Isochorismate synthase 1, chloroplastic [Source:UniProtKB/Swiss-Prot;Acc:Q9S7H8]
AT1G74720							-1.92744	0.0380649					QKY	no cluster	Protein QUIRKY [Source:UniProtKB/Swiss-Prot;Acc:B8XCH5]
AT1G74770									-8.27195	0.0107351			-	Cluster 6	zinc ion binding [Source:TAIR;Acc:AT1G74770]
AT1G74800											-8.16664	0.0195889	-	Cluster 2	Probable beta-1,3-galactosyltransferase 18 [Source:UniProtKB/Swiss-Prot;Acc:Q8RX55]
AT1G74950					1.77812	0.0318528	2.21824	0.00058165	1.84923	0.00485315			JAZ2	no cluster	Protein TIFY 10B [Source:UniProtKB/Swiss-Prot;Acc:Q9S7M2]
AT1G75000							2.62772	0.0485865	5.66456	7.39621e-06			-	Cluster 8	GNS1/SUR4 membrane protein family [Source:TAIR;Acc:AT1G75000]
AT1G75010							-2.06197	0.0159268					ARC3	no cluster	Protein ACCUMULATION AND REPLICATION OF CHLOROPLASTS 3 [Source:UniProtKB/Swiss-Prot;Acc:Q6F6B5]
AT1G75020									2.26086	0.000146045			LPAT4	Cluster 7	Probable 1-acyl-sn-glycerol-3-phosphate acyltransferase 4 [Source:UniProtKB/Swiss-Prot;Acc:Q8L4Y2]
AT1G75060							-2.43898	0.0196145					-	no cluster	unknown protein; BEST Arabidopsis thaliana protein match is: unknown protein (TAIR:AT1G19330.2); Has 104 Blast hits to 104 proteins in 22 species: Archae - 0; Bacteria - 0; Metazoa - 0; Fungi - 0; Plants - 104; Viruses - 0; Other Eukaryotes - 0 (sou /.../CBI BLink). [Source:TAIR;Acc:AT1G75060]
AT1G75130							-1.35346	0.0143804					CYP721A1	Cluster 5	cytochrome P450, family 721, subfamily A, polypeptide 1 [Source:TAIR;Acc:AT1G75130]
AT1G75170							1.30296	0.0216719					-	Cluster 7	Sec14p-like phosphatidylinositol transfer family protein [Source:TAIR;Acc:AT1G75170]
AT1G75280					-2.1288	0.00597853	-4.94303	5.0815e-06	-3.21749	0.00675369			-	Cluster 5	Isoflavone reductase homolog P3 [Source:UniProtKB/Swiss-Prot;Acc:P52577]
AT1G75310									-3.03385	0.0343055			AUL1	no cluster	auxin-like 1 protein [Source:TAIR;Acc:AT1G75310]
AT1G75335									-1.56048	0.0236388	-3.38291	0.00689041	-	Cluster 2	unknown protein; FUNCTIONS IN: molecular_function unknown; INVOLVED IN: biological_process unknown; LOCATED IN: cellular_component unknown; BEST Arabidopsis thaliana protein match is: unknown protein (TAIR:AT5G60030.1); Has 30201 Blast hits to 17322 /.../ins in 780 species: Archae - 12; Bacteria - 1396; Metazoa - 17338; Fungi - 3422; Plants - 5037; Viruses - 0; Other Eukaryotes - 2996 (source: NC…
AT1G75450									3.4398	0.000889826			ATCKX5	Cluster 3	Cytokinin dehydrogenase 5 [Source:UniProtKB/Swiss-Prot;Acc:Q67YU0]
AT1G75490							2.25502	0.00159771	1.93317	0.00847655	3.02992	0.000145537	-	Cluster 4	Dehydration-responsive element-binding protein 2D [Source:UniProtKB/Swiss-Prot;Acc:Q9LQZ2]
AT1G75500							-1.97868	0.00143367	-2.83174	0.000286918	-2.12153	0.0292641	UMAMIT5	no cluster	Protein WALLS ARE THIN 1 [Source:UniProtKB/Swiss-Prot;Acc:Q94AP3]
AT1G75540									-1.36954	0.0127972			AtBBX21	Cluster 6	B-box zinc finger protein 21 [Source:UniProtKB/Swiss-Prot;Acc:Q9LQZ7]
AT1G75580							-3.4078	0.0467706					-	Cluster 1	SAUR-like auxin-responsive protein family [Source:TAIR;Acc:AT1G75580]
AT1G75590							-6.17655	0.02932					-	Cluster 1	SAUR-like auxin-responsive protein family [Source:TAIR;Acc:AT1G75590]
AT1G75600							5.13179	0.00146922	5.96087	0.000472087			-	no cluster	Histone H3-like 3 [Source:UniProtKB/Swiss-Prot;Acc:Q9LR02]
AT1G75630							-1.04888	0.0415371	-1.45898	0.0020473			AVA-P4	Cluster 1	V-type proton ATPase subunit c4 [Source:UniProtKB/Swiss-Prot;Acc:P59229]
AT1G75640							-7.84168	0.000414519					-	Cluster 1	Leucine-rich receptor-like protein kinase family protein [Source:TAIR;Acc:AT1G75640]
AT1G75670									-1.90655	0.0417103			-	Cluster 6	DNA-directed RNA polymerases [Source:TAIR;Acc:AT1G75670]
AT1G75680							-2.24466	9.99041e-05	-2.71783	0.000142949			AtGH9B7	Cluster 5	Endoglucanase 10 [Source:UniProtKB/Swiss-Prot;Acc:Q8LCP6]
AT1G75710							-3.48096	0.00869283					-	Cluster 1	C2H2-like zinc finger protein [Source:TAIR;Acc:AT1G75710]
AT1G75750							-2.06235	0.00071567	-3.6778	1.0187e-07	-2.29054	0.000690753	GASA1	Cluster 5	Gibberellin-regulated protein 1 [Source:UniProtKB/Swiss-Prot;Acc:P46689]
AT1G75780			-2.42772	0.045596	-3.17225	0.000604417	-5.6704	5.18614e-05	-8.93833	0.00150796			TUB1	Cluster 1	Tubulin beta-1 chain [Source:UniProtKB/Swiss-Prot;Acc:P12411]
AT1G75820									-2.27349	0.0037793			ATCLV1	Cluster 6	Receptor protein kinase CLAVATA1 [Source:UniProtKB/Swiss-Prot;Acc:Q9SYQ8]
AT1G75830							7.37211	5.18828e-05	9.78127	3.49225e-07	6.7779	0.0492886	LCR67	Cluster 8	Defensin-like protein 13 [Source:UniProtKB/Swiss-Prot;Acc:P30224]
AT1G75840							-1.26338	0.0231866	-1.44608	0.00980195	-1.79354	0.00640178	ARAC5	Cluster 1	Rac-like GTP-binding protein ARAC5 [Source:UniProtKB/Swiss-Prot;Acc:Q38937]
AT1G75860											1.16992	0.0398471	-	Cluster 4	unknown protein; BEST Arabidopsis thaliana protein match is: unknown protein (TAIR:AT1G20100.1); Has 258 Blast hits to 235 proteins in 58 species: Archae - 0; Bacteria - 4; Metazoa - 59; Fungi - 16; Plants - 90; Viruses - 0; Other Eukaryotes - 89 (s /.../ NCBI BLink). [Source:TAIR;Acc:AT1G75860]
AT1G75950									1.02975	0.0421952	1.37987	0.00504115	ASK1	Cluster 4	SKP1-like protein 1A [Source:UniProtKB/Swiss-Prot;Acc:Q39255]
AT1G75990							-1.33514	0.0140431	-1.96064	0.00558314	-2.42815	0.0227295	-	Cluster 2	26S proteasome non-ATPase regulatory subunit 3 homolog B [Source:UniProtKB/Swiss-Prot;Acc:Q9LQR8]
AT1G76010											-1.47243	0.0319546	-	Cluster 2	Alba DNA/RNA-binding protein [Source:TAIR;Acc:AT1G76010]
AT1G76020									-7.0654	0.0211784			-	Cluster 1	Thioredoxin superfamily protein [Source:TAIR;Acc:AT1G76020]
AT1G76030									-1.11948	0.0343626			AtVAB1	Cluster 6	V-type proton ATPase subunit B1 [Source:UniProtKB/Swiss-Prot;Acc:P11574]
AT1G76050									-6.71904	0.023607			-	Cluster 6	RNA pseudouridine synthase 2, chloroplastic [Source:UniProtKB/Swiss-Prot;Acc:Q3ECD0]
AT1G76060											-2.68515	0.0109698	EMB1793	Cluster 2	LYR family of Fe/S cluster biogenesis protein [Source:TAIR;Acc:AT1G76060]
AT1G76062									-6.37469	0.0481941			MIR835A	no cluster	MIR835a; miRNA [Source:TAIR;Acc:AT1G76062]
AT1G76070							1.94811	0.000166311	2.77955	1.41676e-07			-	Cluster 3	Uncharacterized protein At1g76070 [Source:UniProtKB/Swiss-Prot;Acc:Q9SGS5]
AT1G76080							2.02705	0.0202378	3.22159	0.000166614			ATCDSP32	Cluster 8	Thioredoxin-like protein CDSP32, chloroplastic [Source:UniProtKB/Swiss-Prot;Acc:Q9SGS4]
AT1G76090							-1.24662	0.0365262	-1.52779	0.0152358			SMT3	Cluster 5	24-methylenesterol C-methyltransferase 3 [Source:UniProtKB/Swiss-Prot;Acc:Q94JS4]
AT1G76110					5.14566	0.0207277							-	no cluster	High mobility group B protein 9 [Source:UniProtKB/Swiss-Prot;Acc:Q9SGS2]
AT1G76130									2.27059	0.046556			AMY2	Cluster 7	Probable alpha-amylase 2 [Source:UniProtKB/Swiss-Prot;Acc:Q8LFG1]
AT1G76150							1.15951	0.0187885	1.32744	0.00452145			ATECH2	Cluster 3	Enoyl-CoA hydratase 2, peroxisomal [Source:UniProtKB/Swiss-Prot;Acc:Q8VYI3]
AT1G76185							-1.45517	0.00546293	-1.7742	0.00245178	-9.62345	3.8478e-05	-	Cluster 2	unknown protein; BEST Arabidopsis thaliana protein match is: unknown protein (TAIR:AT1G20460.1); Has 37 Blast hits to 37 proteins in 11 species: Archae - 0; Bacteria - 0; Metazoa - 0; Fungi - 0; Plants - 37; Viruses - 0; Other Eukaryotes - 0 (source /.../ BLink). [Source:TAIR;Acc:AT1G76185]
AT1G76200									-1.19671	0.00260125			-	no cluster	NADH dehydrogenase [ubiquinone] 1 beta subcomplex subunit 2 [Source:UniProtKB/Swiss-Prot;Acc:Q8LDK3]
AT1G76220							-5.75451	0.0268622					-	no cluster	Arabidopsis protein of unknown function (DUF241) [Source:TAIR;Acc:AT1G76220]
AT1G76240					-2.57404	0.0279384	-4.31767	0.00301469	-7.77487	0.0129333			-	Cluster 5	Arabidopsis protein of unknown function (DUF241) [Source:TAIR;Acc:AT1G76240]
AT1G76260											-7.65998	0.0412816	DWA2	Cluster 2	WD repeat-containing protein DWA2 [Source:UniProtKB/Swiss-Prot;Acc:Q6NPN9]
AT1G76270									-2.11231	0.0496201			-	Cluster 6	O-fucosyltransferase family protein [Source:TAIR;Acc:AT1G76270]
AT1G76300											-2.08023	0.0300915	SmD3	Cluster 2	Small nuclear ribonucleoprotein SmD3a [Source:UniProtKB/Swiss-Prot;Acc:Q9S7E6]
AT1G76320									-2.76301	0.032342			CPD25	Cluster 2	Protein FAR1-RELATED SEQUENCE 4 [Source:UniProtKB/Swiss-Prot;Acc:Q6NQJ7]
AT1G76520							2.53256	7.51345e-05	2.01112	0.00300114			-	Cluster 7	Auxin efflux carrier family protein [Source:TAIR;Acc:AT1G76520]
AT1G76540							-2.87777	0.00213948					CDKB2;1	Cluster 1	Cyclin-dependent kinase B2-1 [Source:UniProtKB/Swiss-Prot;Acc:Q8LF80]
AT1G76600	2.33839	0.0112769			1.94429	0.00903203	4.7313	7.78116e-11	4.08289	1.17502e-09	2.7596	2.48578e-05	-	Cluster 3	unknown protein; FUNCTIONS IN: molecular_function unknown; INVOLVED IN: N-terminal protein myristoylation; LOCATED IN: nucleolus, nucleus; EXPRESSED IN: 24 plant structures; EXPRESSED DURING: 15 growth stages; BEST Arabidopsis thaliana protein match /.../nknown protein (TAIR:AT1G21010.1); Has 220 Blast hits to 220 proteins in 14 species: Archae - 0; Bacteria - 0; Metazoa - 0; Fungi - 0; Plants - …
AT1G76650							6.77653	7.52997e-07	6.5779	9.07224e-07	5.30058	4.73849e-05	CML38	Cluster 3	Calcium-binding protein CML38 [Source:UniProtKB/Swiss-Prot;Acc:Q9SRE6]
AT1G76660											1.97981	0.00826594	-	no cluster	Uncharacterized protein At1g76660 [Source:UniProtKB/Swiss-Prot;Acc:Q9SRE5]
AT1G76670							-1.40053	0.00428128					-	no cluster	UDP-galactose transporter 2 [Source:UniProtKB/Swiss-Prot;Acc:Q9SRE4]
AT1G76700							1.83853	3.60352e-05	1.98218	1.03947e-05			-	Cluster 8	Chaperone protein dnaJ 10 [Source:UniProtKB/Swiss-Prot;Acc:Q8GYX8]
AT1G76790							-2.91962	4.33295e-05					IGMT5	Cluster 5	O-methyltransferase family protein [Source:TAIR;Acc:AT1G76790]
AT1G76810											1.28107	0.0339223	-	Cluster 4	eukaryotic translation initiation factor 2 (eIF-2) family protein [Source:TAIR;Acc:AT1G76810]
AT1G76878							-6.16626	0.0272949					-	Cluster 1	other RNA [Source:TAIR;Acc:AT1G76878]
AT1G76970									1.33517	0.0215096			-	no cluster	Target of Myb protein 1 [Source:TAIR;Acc:AT1G76970]
AT1G77000									1.41644	0.0195123	1.97343	0.00405554	ATSKP2;2	no cluster	F-box protein SKP2B [Source:UniProtKB/Swiss-Prot;Acc:O49286]
AT1G77030							-1.31764	0.0359017	-1.75559	0.0152983			-	Cluster 5	Putative DEAD-box ATP-dependent RNA helicase 29 [Source:UniProtKB/Swiss-Prot;Acc:O49289]
AT1G77120							7.76922	3.70809e-09	8.33824	9.26463e-10	8.67083	2.03604e-09	ADH	Cluster 3	Alcohol dehydrogenase class-P [Source:UniProtKB/Swiss-Prot;Acc:P06525]
AT1G77150							8.69221	3.91603e-07	7.56012	9.30144e-07	6.61282	0.000572383	-	Cluster 8	Pentatricopeptide repeat (PPR) superfamily protein [Source:TAIR;Acc:AT1G77150]
AT1G77210					2.00554	0.00352689	3.50944	1.13518e-08	3.12883	1.91444e-07	1.88589	0.027307	AtSTP14	no cluster	Sugar transport protein 14 [Source:UniProtKB/Swiss-Prot;Acc:Q8GW61]
AT1G77230									-1.7457	0.0240428	-3.15658	0.029469	-	Cluster 2	Tetratricopeptide repeat (TPR)-like superfamily protein [Source:TAIR;Acc:AT1G77230]
AT1G77320							-6.0774	0.0128586					MEI1	no cluster	transcription coactivators [Source:TAIR;Acc:AT1G77320]
AT1G77330							-2.94768	3.90932e-05	-3.43608	5.07125e-05	-2.62063	0.00775886	-	Cluster 1	1-aminocyclopropane-1-carboxylate oxidase 5 [Source:UniProtKB/Swiss-Prot;Acc:Q0WPW4]
AT1G77350							-1.20191	0.0171807	-1.26181	0.0234895			-	Cluster 1	unknown protein; FUNCTIONS IN: molecular_function unknown; INVOLVED IN: biological_process unknown; LOCATED IN: endomembrane system; EXPRESSED IN: 23 plant structures; EXPRESSED DURING: 13 growth stages; CONTAINS InterPro DOMAIN/s: Protein of unknow /.../tion KRTCAP2 (InterPro:IPR018614); Has 141 Blast hits to 141 proteins in 57 species: Archae - 0; Bacteria - 0; Metazoa - 96; Fungi - 0; Plants -…
AT1G77380											-2.06206	0.0155031	AAP3	Cluster 2	Amino acid permease 3 [Source:UniProtKB/Swiss-Prot;Acc:Q39134]
AT1G77450							2.12194	0.00129623	2.49109	0.000135404	2.15739	0.0123415	anac032	Cluster 3	NAC domain containing protein 32 [Source:TAIR;Acc:AT1G77450]
AT1G77470									-2.17511	0.00140887	-2.18403	0.0439754	EMB2810	Cluster 6	Replication factor C subunit 5 [Source:UniProtKB/Swiss-Prot;Acc:Q9CAQ8]
AT1G77550									-3.49174	0.018423			-	Cluster 6	tubulin-tyrosine ligases;tubulin-tyrosine ligases [Source:TAIR;Acc:AT1G77550]
AT1G77580							-6.4649	0.0225943					-	Cluster 1	Filament-like plant protein 1 [Source:UniProtKB/Swiss-Prot;Acc:Q9CAP9]
AT1G77690							-3.14729	1.24267e-05	-3.90888	6.59173e-05	-2.12256	0.041237	LAX3	Cluster 5	Auxin transporter-like protein 3 [Source:UniProtKB/Swiss-Prot;Acc:Q9CA25]
AT1G77720									-2.21784	0.0456199	-8.31213	0.0353139	PPK1	Cluster 2	putative protein kinase 1 [Source:TAIR;Acc:AT1G77720]
AT1G77750									-2.91143	0.00287512			-	Cluster 6	Small ribosomal subunit protein S13, mitochondrial [Source:UniProtKB/Swiss-Prot;Acc:Q9CA19]
AT1G77760							3.31789	0.000318939	4.41157	7.93669e-06	4.51991	3.55222e-05	GNR1	Cluster 3	Nitrate reductase [NADH] 1 [Source:UniProtKB/Swiss-Prot;Acc:P11832]
AT1G77850									-4.04767	0.00165543			ARF17	Cluster 6	Auxin response factor 17 [Source:UniProtKB/Swiss-Prot;Acc:Q84WU6]
AT1G77890									1.97366	0.011381	2.67933	0.00318067	-	Cluster 3, Cluster 8	DNA-directed RNA polymerase II protein [Source:TAIR;Acc:AT1G77890]
AT1G77940							-1.9868	0.000318939	-2.17545	0.000225196			-	Cluster 1	60S ribosomal protein L30-2 [Source:UniProtKB/Swiss-Prot;Acc:Q8VZ19]
AT1G78040							-1.72087	0.000212085	-2.36228	7.02496e-07	-1.22972	0.0340584	-	Cluster 5	Pollen Ole e 1 allergen and extensin family protein [Source:TAIR;Acc:AT1G78040]
AT1G78060							-2.67093	8.93117e-06	-2.6567	0.00011882	-9.75719	9.36787e-05	-	Cluster 2	Probable beta-D-xylosidase 7 [Source:UniProtKB/Swiss-Prot;Acc:Q9SGZ5]
AT1G78070							1.38721	0.0309998					-	no cluster	Transducin/WD40 repeat-like superfamily protein [Source:TAIR;Acc:AT1G78070]
AT1G78080									-1.13706	0.0388881	-1.92665	0.00048438	RAP2.4	Cluster 2	Ethylene-responsive transcription factor RAP2-4 [Source:UniProtKB/Swiss-Prot;Acc:Q8H1E4]
AT1G78100							-1.5345	0.00643456	-3.28438	9.31937e-06	-1.88085	0.0249086	AUF1	Cluster 6	F-box protein At1g78100 [Source:UniProtKB/Swiss-Prot;Acc:Q9C9S2]
AT1G78120							-1.90744	0.023627					TPR12	Cluster 6	Tetratricopeptide repeat (TPR)-like superfamily protein [Source:TAIR;Acc:AT1G78120]
AT1G78130									-7.16414	0.0233863			UNE2	Cluster 6	Major facilitator superfamily protein [Source:TAIR;Acc:AT1G78130]
AT1G78240									1.59436	0.0194822			OSU1	no cluster	Probable pectin methyltransferase QUA2 [Source:UniProtKB/Swiss-Prot;Acc:Q9C9Q8]
AT1G78260							-2.52517	0.0421513					-	no cluster	RNA-binding (RRM/RBD/RNP motifs) family protein [Source:TAIR;Acc:AT1G78260]
AT1G78310							2.28516	0.000270292					VQ9	Cluster 3	VQ motif-containing protein 9 [Source:UniProtKB/Swiss-Prot;Acc:Q9M9F0]
AT1G78370			-5.90454	0.040256									ATGSTU20	no cluster	Glutathione S-transferase U20 [Source:UniProtKB/Swiss-Prot;Acc:Q8L7C9]
AT1G78410							6.54923	9.46066e-05	5.33273	0.000537417			-	Cluster 8	VQ motif-containing protein 10 [Source:UniProtKB/Swiss-Prot;Acc:Q8VYI5]
AT1G78430							-6.55581	0.00338139					RIP4	Cluster 1	Interactor of constitutive active ROPs 4 [Source:UniProtKB/Swiss-Prot;Acc:Q9M9F9]
AT1G78460							2.55908	0.00021395	3.53957	4.43461e-07	3.03084	0.000724862	-	no cluster	SOUL heme-binding family protein [Source:TAIR;Acc:AT1G78460]
AT1G78490									3.43424	0.017871			CYP708A3	no cluster	cytochrome P450, family 708, subfamily A, polypeptide 3 [Source:TAIR;Acc:AT1G78490]
AT1G78570									-1.16963	0.0444044			ATRHM1	no cluster	Trifunctional UDP-glucose 4,6-dehydratase/UDP-4-keto-6-deoxy-D-glucose 3,5-epimerase/UDP-4-keto-L-rhamnose-reductase RHM1 [Source:UniProtKB/Swiss-Prot;Acc:Q9SYM5]
AT1G78580									-6.63102	0.0348574			ATTPS1	Cluster 5	Alpha,alpha-trehalose-phosphate synthase [UDP-forming] 1 [Source:UniProtKB/Swiss-Prot;Acc:Q9SYM4]
AT1G78620									-2.45963	0.00235774			-	Cluster 5	Protein of unknown function DUF92, transmembrane [Source:TAIR;Acc:AT1G78620]
AT1G78650							-6.79857	0.00110555					POLD3	Cluster 1	DNA-directed DNA polymerases [Source:TAIR;Acc:AT1G78650]
AT1G78680							-1.25422	0.0387564					ATGGH2	Cluster 5	Gamma-glutamyl hydrolase 2 [Source:UniProtKB/Swiss-Prot;Acc:O65355]
AT1G78720							2.30865	0.0437169					-	Cluster 3	SecY protein transport family protein [Source:TAIR;Acc:AT1G78720]
AT1G78770							-3.98024	0.00108448					APC6	no cluster	Anaphase-promoting complex subunit 6 [Source:UniProtKB/Swiss-Prot;Acc:B3DNN5]
AT1G78830							3.24523	7.11561e-06	4.29714	2.88276e-08			-	Cluster 3	Curculin-like (mannose-binding) lectin family protein [Source:TAIR;Acc:AT1G78830]
AT1G78850							2.61956	1.1834e-05	4.34339	2.93064e-10	2.59397	4.73849e-05	-	Cluster 3	D-mannose binding lectin protein with Apple-like carbohydrate-binding domain [Source:TAIR;Acc:AT1G78850]
AT1G78860							-3.19915	0.00999548	-8.21309	0.0106078			-	no cluster	D-mannose binding lectin protein with Apple-like carbohydrate-binding domain [Source:TAIR;Acc:AT1G78860]
AT1G78870									1.6404	0.0194358			UBC13A	Cluster 7	Ubiquitin-conjugating enzyme E2 35 [Source:UniProtKB/Swiss-Prot;Acc:Q94A97]
AT1G78880									-1.19626	0.0175405	-1.78699	0.00118663	-	no cluster	Ubiquitin-specific protease family C19-related protein [Source:TAIR;Acc:AT1G78880]
AT1G78882									-1.19626	0.0175405	-1.78699	0.00118663	CPuORF56	no cluster	conserved peptide upstream open reading frame 56 [Source:TAIR;Acc:AT1G78882]
AT1G78895							1.36471	0.00396822	1.46675	0.00201811	1.49015	0.00854044	-	Cluster 3	Reticulon-like protein B22 [Source:UniProtKB/Swiss-Prot;Acc:Q8GWH5]
AT1G78915							-2.94677	0.0238551	-7.03246	0.0124783			-	Cluster 6	Tetratricopeptide repeat (TPR)-like superfamily protein [Source:TAIR;Acc:AT1G78915]
AT1G78920											-1.77877	0.0119011	AtVHP2;1	Cluster 2	Pyrophosphate-energized membrane proton pump 2 [Source:UniProtKB/Swiss-Prot;Acc:Q56ZN6]
AT1G78930									-7.58163	0.00217488			-	Cluster 6	Mitochondrial transcription termination factor family protein [Source:TAIR;Acc:AT1G78930]
AT1G79075							-2.01882	0.00106407	-2.47343	0.000298254	-1.63626	0.0492346	-	Cluster 1	other RNA [Source:TAIR;Acc:AT1G79075]
AT1G79150									-2.50438	0.0038773			-	Cluster 6	binding [Source:TAIR;Acc:AT1G79150]
AT1G79160							3.16239	5.31178e-05	3.37215	3.6235e-05	2.43683	0.0274591	-	Cluster 3	unknown protein; BEST Arabidopsis thaliana protein match is: unknown protein (TAIR:AT1G16500.1); Has 104 Blast hits to 102 proteins in 13 species: Archae - 0; Bacteria - 0; Metazoa - 0; Fungi - 0; Plants - 104; Viruses - 0; Other Eukaryotes - 0 (sou /.../CBI BLink). [Source:TAIR;Acc:AT1G79160]
AT1G79190											-8.34806	0.0139867	-	Cluster 2	ARM repeat superfamily protein [Source:TAIR;Acc:AT1G79190]
AT1G79200									-1.83108	0.0129118			SCI1	Cluster 2	unknown protein; Has 30201 Blast hits to 17322 proteins in 780 species: Archae - 12; Bacteria - 1396; Metazoa - 17338; Fungi - 3422; Plants - 5037; Viruses - 0; Other Eukaryotes - 2996 (source: NCBI BLink). [Source:TAIR;Acc:AT1G79200]
AT1G79245							1.35797	0.00996316	2.11637	1.49014e-05	1.68192	0.00299568	-	no cluster	pseudogene of unknown protein [Source:TAIR;Acc:AT1G79245]
AT1G79310									-2.04484	0.0122709			AtMC7	Cluster 6	Metacaspase-7 [Source:UniProtKB/Swiss-Prot;Acc:Q6XPT5]
AT1G79360					2.2407	0.0112393	3.58439	7.08046e-08	3.40176	3.09943e-07	3.34446	2.85794e-05	ATOCT2	Cluster 3	Organic cation/carnitine transporter 2 [Source:UniProtKB/Swiss-Prot;Acc:O64515]
AT1G79380									-1.29214	0.045523			RGLG4	Cluster 1	Ca(2)-dependent phospholipid-binding protein (Copine) family [Source:TAIR;Acc:AT1G79380]
AT1G79390							-1.37068	0.00206328	-1.40723	0.00495457	-1.48055	0.0430112	-	no cluster	unknown protein; Has 30201 Blast hits to 17322 proteins in 780 species: Archae - 12; Bacteria - 1396; Metazoa - 17338; Fungi - 3422; Plants - 5037; Viruses - 0; Other Eukaryotes - 2996 (source: NCBI BLink). [Source:TAIR;Acc:AT1G79390]
AT1G79420							-5.86725	0.0459656					-	no cluster	Protein of unknown function (DUF620) [Source:TAIR;Acc:AT1G79420]
AT1G79440							1.11223	0.0307672	1.80239	6.62036e-05			ALDH5F1	Cluster 8	Succinate-semialdehyde dehydrogenase, mitochondrial [Source:UniProtKB/Swiss-Prot;Acc:Q9SAK4]
AT1G79470									-7.67066	0.000986639			-	Cluster 6	Inosine-5'-monophosphate dehydrogenase 1 [Source:UniProtKB/Swiss-Prot;Acc:P47996]
AT1G79500					-1.59089	0.0440797	-2.18478	0.00583015					AtkdsA1	Cluster 5	2-dehydro-3-deoxyphosphooctonate aldolase 1 [Source:UniProtKB/Swiss-Prot;Acc:Q9AV97]
AT1G79530							-1.09867	0.0210236	-1.0694	0.0284932			GAPCP-1	Cluster 5	Glyceraldehyde-3-phosphate dehydrogenase GAPCP1, chloroplastic [Source:UniProtKB/Swiss-Prot;Acc:Q9SAJ6]
AT1G79570											-3.20633	0.0168244	-	Cluster 2	Protein kinase superfamily protein with octicosapeptide/Phox/Bem1p domain [Source:TAIR;Acc:AT1G79570]
AT1G79600											1.49718	0.040514	ABC1K3	Cluster 4	Uncharacterized aarF domain-containing protein kinase At1g79600, chloroplastic [Source:UniProtKB/Swiss-Prot;Acc:Q9MA15]
AT1G79620							-4.72064	0.000776518	-3.2856	0.0429516			-	Cluster 1	Leucine-rich repeat protein kinase family protein [Source:TAIR;Acc:AT1G79620]
AT1G79670									1.66171	0.0098453			RFO1	no cluster	Wall-associated receptor kinase-like 22 [Source:UniProtKB/Swiss-Prot;Acc:Q8RY17]
AT1G79680							8.82872	1.83879e-11	9.74053	2.74675e-13	5.70226	2.38665e-07	ATWAKL10	Cluster 3	Wall-associated receptor kinase-like 10 [Source:UniProtKB/Swiss-Prot;Acc:Q8VYA3]
AT1G79690							1.27923	0.0357777	2.92682	1.89422e-07			atnudt3	Cluster 3	Nudix hydrolase 3 [Source:UniProtKB/Swiss-Prot;Acc:Q8L831]
AT1G79820							-2.59002	0.0312838					SGB1	Cluster 2	Probable plastidic glucose transporter 3 [Source:UniProtKB/Swiss-Prot;Acc:Q2V4B9]
AT1G79850									-1.75516	0.00264773			CS17	Cluster 6	30S ribosomal protein S17, chloroplastic [Source:UniProtKB/Swiss-Prot;Acc:P16180]
AT1G79880							-1.19186	0.0390932					AtLa2	no cluster	La protein 2 [Source:UniProtKB/Swiss-Prot;Acc:Q0V7U7]
AT1G79990									-1.40023	0.00930472	-2.17805	0.000782441	-	Cluster 6	Coatomer subunit beta'-1 [Source:UniProtKB/Swiss-Prot;Acc:Q9CAA0]
AT1G80000							-2.71539	4.11014e-06	-3.18789	8.99361e-06	-2.58057	0.00208555	-	Cluster 5	CASC3/Barentsz eIF4AIII binding [Source:TAIR;Acc:AT1G80000]
AT1G80010											-3.11971	0.0299947	FRS8	Cluster 2	Protein FAR1-RELATED SEQUENCE 8 [Source:UniProtKB/Swiss-Prot;Acc:Q9S793]
AT1G80050									-1.44456	0.00419889	-1.7316	0.00546826	APT2	Cluster 6	Adenine phosphoribosyltransferase 2 [Source:UniProtKB/Swiss-Prot;Acc:Q42563]
AT1G80120									2.74281	0.000200898			-	Cluster 8	Protein LURP-one-related 5 [Source:UniProtKB/Swiss-Prot;Acc:Q9SSC7]
AT1G80150									-6.6503	0.0277671			-	no cluster	Pentatricopeptide repeat-containing protein At1g80150, mitochondrial [Source:UniProtKB/Swiss-Prot;Acc:Q8GW57]
AT1G80160					2.73755	0.0154135	6.65632	1.36782e-09	6.48085	1.17833e-09	5.93421	2.07878e-08	GLYI7	Cluster 3	Lactoylglutathione lyase / glyoxalase I family protein [Source:TAIR;Acc:AT1G80160]
AT1G80170							-3.44536	0.00028551					-	Cluster 1	Probable polygalacturonase At1g80170 [Source:UniProtKB/Swiss-Prot;Acc:Q94AJ5]
AT1G80210									-1.3242	0.0357933			AtBRCC36A	Cluster 6	Mov34/MPN/PAD-1 family protein [Source:TAIR;Acc:AT1G80210]
AT1G80230											1.21228	0.0451153	-	Cluster 4	Cytochrome c oxidase subunit 5b-2, mitochondrial [Source:UniProtKB/Swiss-Prot;Acc:Q9SSB8]
AT1G80240							-2.35519	0.000938986	-1.48655	0.0462663			DGR1	Cluster 5	Protein of unknown function, DUF642 [Source:TAIR;Acc:AT1G80240]
AT1G80245											-2.20875	0.0202529	-	Cluster 2	Spc97 / Spc98 family of spindle pole body (SBP) component [Source:TAIR;Acc:AT1G80245]
AT1G80260									-2.46319	0.000909484			emb1427	Cluster 6	Spc97 / Spc98 family of spindle pole body (SBP) component [Source:TAIR;Acc:AT1G80260]
AT1G80270							-1.95941	0.0138752					PPR596	Cluster 1	Pentatricopeptide repeat-containing protein At1g80270, mitochondrial [Source:UniProtKB/Swiss-Prot;Acc:Q9C977]
AT1G80290									-2.31689	0.0113559			-	Cluster 5	Glycosyltransferase family protein 64 C3 [Source:UniProtKB/Swiss-Prot;Acc:Q9C975]
AT1G80300							2.23015	1.24848e-07	2.38563	2.27855e-08	1.48696	0.00537047	ATNTT1	Cluster 3	ADP,ATP carrier protein 1, chloroplastic [Source:UniProtKB/Swiss-Prot;Acc:Q39002]
AT1G80310							-1.91609	0.00986536	-1.82139	0.0316202			MOT2	no cluster	Molybdate transporter 2 [Source:UniProtKB/Swiss-Prot;Acc:Q0WP36]
AT1G80380							3.55003	8.08609e-10	3.23564	4.80272e-09	3.23115	1.93072e-08	-	Cluster 4	D-glycerate 3-kinase, chloroplastic [Source:UniProtKB/Swiss-Prot;Acc:Q944I4]
AT1G80440							1.80614	0.000227783	1.25615	0.0188897			KMD1	Cluster 3	F-box/kelch-repeat protein At1g80440 [Source:UniProtKB/Swiss-Prot;Acc:Q9M8L2]
AT1G80680											-2.20797	0.0145385	MOS3	Cluster 2	Nuclear pore complex protein NUP96 [Source:UniProtKB/Swiss-Prot;Acc:Q8LLD0]
AT1G80690							-8.03145	0.00300379					-	Cluster 1	PPPDE putative thiol peptidase family protein [Source:TAIR;Acc:AT1G80690]
AT1G80720							-1.77935	0.0252817					-	Cluster 1	Mitochondrial glycoprotein family protein [Source:TAIR;Acc:AT1G80720]
AT1G80770											-7.82859	0.0429425	PDE318	Cluster 2	P-loop containing nucleoside triphosphate hydrolases superfamily protein [Source:TAIR;Acc:AT1G80770]
AT1G80780											1.60762	0.0107114	-	Cluster 4	Probable CCR4-associated factor 1 homolog 6 [Source:UniProtKB/Swiss-Prot;Acc:Q9SAI2]
AT1G80790							-1.24706	0.0150535	-1.70536	0.00129081			FDM5	Cluster 5	Factor of DNA methylation 5 [Source:UniProtKB/Swiss-Prot;Acc:Q9SAI1]
AT1G80820							6.33791	1.50508e-09	6.10234	8.75735e-10	4.97603	3.85454e-06	ATCCR2	Cluster 3	Cinnamoyl-CoA reductase 2 [Source:UniProtKB/Swiss-Prot;Acc:Q9SAH9]
AT1G80840							3.42703	0.00288385	3.76123	0.00245801			ATWRKY40	Cluster 3	Probable WRKY transcription factor 40 [Source:UniProtKB/Swiss-Prot;Acc:Q9SAH7]
AT1G80850							-2.38458	0.0268622	-7.37737	0.00370907			-	Cluster 6	DNA glycosylase superfamily protein [Source:TAIR;Acc:AT1G80850]
AT1G80910							-1.62628	0.00947486			-2.21997	0.0495113	-	Cluster 2	Protein of unknown function (DUF1712) [Source:TAIR;Acc:AT1G80910]
AT1G80920							2.4947	2.04853e-08	2.33311	9.19321e-08	1.61461	0.00106179	AtJ8	Cluster 3	Chaperone protein dnaJ 8, chloroplastic [Source:UniProtKB/Swiss-Prot;Acc:Q9SAG8]
AT1G80940									1.18933	0.0414026			-	Cluster 4	unknown protein; Has 35333 Blast hits to 34131 proteins in 2444 species: Archae - 798; Bacteria - 22429; Metazoa - 974; Fungi - 991; Plants - 531; Viruses - 0; Other Eukaryotes - 9610 (source: NCBI BLink). [Source:TAIR;Acc:AT1G80940]
AT1G80980							-6.26401	0.0193753					-	Cluster 5	unknown protein; FUNCTIONS IN: molecular_function unknown; INVOLVED IN: biological_process unknown; LOCATED IN: mitochondrion; BEST Arabidopsis thaliana protein match is: unknown protein (TAIR:AT1G80700.1); Has 477 Blast hits to 341 proteins in 85 s /.../: Archae - 2; Bacteria - 44; Metazoa - 78; Fungi - 37; Plants - 42; Viruses - 0; Other Eukaryotes - 274 (source: NCBI BLink). [Source:TAIR;Acc:A…
AT2G01010									9.10247	0.000270419	8.38472	0.00126969	-	Cluster 4	rRNA [Source:TAIR;Acc:AT2G01010]
AT2G01029									8.01127	4.30606e-07	10.0721	1.02498e-08	-	Cluster 4	transposable element gene [Source:TAIR;Acc:AT2G01029]
AT2G01070							-2.32025	7.24703e-05	-3.17943	0.000287618	-8.77444	0.00238128	-	Cluster 2	Lung seven transmembrane receptor family protein [Source:TAIR;Acc:AT2G01070]
AT2G01120							-3.20209	0.00103947	-7.61711	0.00256558			ATORC4	Cluster 5	origin recognition complex subunit 4 [Source:TAIR;Acc:AT2G01120]
AT2G01210							-2.91438	0.0298577					-	Cluster 1	Leucine-rich repeat protein kinase family protein [Source:TAIR;Acc:AT2G01210]
AT2G01250							-1.27994	0.00922109	-1.14211	0.0282039			-	Cluster 1	60S ribosomal protein L7-2 [Source:UniProtKB/Swiss-Prot;Acc:P60040]
AT2G01260									-1.2699	0.0205426			-	Cluster 6	Protein of unknown function (DUF789) [Source:TAIR;Acc:AT2G01260]
AT2G01275							-6.03395	0.0333824					-	Cluster 1	RING/FYVE/PHD zinc finger superfamily protein [Source:TAIR;Acc:AT2G01275]
AT2G01300									5.64445	2.96795e-06			-	Cluster 8	unknown protein; BEST Arabidopsis thaliana protein match is: unknown protein (TAIR:AT1G15010.1); Has 73 Blast hits to 73 proteins in 12 species: Archae - 0; Bacteria - 0; Metazoa - 0; Fungi - 0; Plants - 73; Viruses - 0; Other Eukaryotes - 0 (source /.../ BLink). [Source:TAIR;Acc:AT2G01300]
AT2G01340							7.22376	1.42095e-13	8.24771	5.83287e-15	6.78041	2.76714e-11	At17.1	Cluster 3	Encodes a protein whose expression is responsive to nematode infection. [Source:TAIR;Acc:AT2G01340]
AT2G01400							-6.16018	0.0124836					-	no cluster	unknown protein; Has 19 Blast hits to 19 proteins in 6 species: Archae - 0; Bacteria - 0; Metazoa - 0; Fungi - 0; Plants - 19; Viruses - 0; Other Eukaryotes - 0 (source: NCBI BLink). [Source:TAIR;Acc:AT2G01400]
AT2G01505							-6.4405	0.00326329	-6.56664	0.0345775			CLE16	Cluster 5	CLAVATA3/ESR (CLE)-related protein 16 [Source:UniProtKB/Swiss-Prot;Acc:Q8S8M2]
AT2G01520					-2.76099	0.0234555	-8.15898	2.63167e-06	-5.1294	0.000121185	-3.91487	0.00311887	MLP328	Cluster 5	MLP-like protein 328 [Source:UniProtKB/Swiss-Prot;Acc:Q9ZVF3]
AT2G01530							-2.58565	7.90503e-05	-2.1164	0.00092683			MLP329	Cluster 5	MLP-like protein 329 [Source:UniProtKB/Swiss-Prot;Acc:Q9ZVF2]
AT2G01670									1.47451	0.0103698			atnudt17	no cluster	Nudix hydrolase 17, mitochondrial [Source:UniProtKB/Swiss-Prot;Acc:Q9ZU95]
AT2G01680							-1.46711	0.0148926					-	Cluster 1	Ankyrin repeat-containing protein At2g01680 [Source:UniProtKB/Swiss-Prot;Acc:Q9ZU96]
AT2G01740							-5.67587	0.047931					-	Cluster 1	Pentatricopeptide repeat-containing protein At2g01740 [Source:UniProtKB/Swiss-Prot;Acc:Q9ZUA2]
AT2G01750							-1.76394	0.0428158					ATMAP70-3	Cluster 2	Microtubule-associated protein 70-3 [Source:UniProtKB/Swiss-Prot;Acc:Q9ZUA3]
AT2G01830							-2.87065	0.000244978	-2.40962	0.0130661	-8.80667	0.00621051	AHK4	Cluster 2	Histidine kinase 4 [Source:UniProtKB/Swiss-Prot;Acc:Q9C5U0]
AT2G01890									-1.45457	0.0333791			ATPAP8	Cluster 6	Purple acid phosphatase 8 [Source:UniProtKB/Swiss-Prot;Acc:Q8VYZ2]
AT2G01910							-1.23535	0.0144072	-2.04863	8.51995e-05			ATMAP65-6	Cluster 5	65-kDa microtubule-associated protein 6 [Source:UniProtKB/Swiss-Prot;Acc:Q9SIS3]
AT2G01913									-6.93428	0.0387391			-	no cluster	unknown protein; Has 35333 Blast hits to 34131 proteins in 2444 species: Archae - 798; Bacteria - 22429; Metazoa - 974; Fungi - 991; Plants - 531; Viruses - 0; Other Eukaryotes - 9610 (source: NCBI BLink). [Source:TAIR;Acc:AT2G01913]
AT2G01950							-2.06245	0.00208224			-2.27649	0.0476156	BRL2	Cluster 1	Serine/threonine-protein kinase BRI1-like 2 [Source:UniProtKB/Swiss-Prot;Acc:Q9ZPS9]
AT2G01970											-1.6425	0.0276077	-	Cluster 2	Transmembrane 9 superfamily member 3 [Source:UniProtKB/Swiss-Prot;Acc:Q9ZPS7]
AT2G01990							-3.92704	5.60161e-06	-8.25665	8.90181e-05			-	no cluster	unknown protein; BEST Arabidopsis thaliana protein match is: unknown protein (TAIR:AT1G14630.1); Has 118 Blast hits to 118 proteins in 14 species: Archae - 0; Bacteria - 0; Metazoa - 0; Fungi - 0; Plants - 118; Viruses - 0; Other Eukaryotes - 0 (sou /.../CBI BLink). [Source:TAIR;Acc:AT2G01990]
AT2G02010							7.43316	0.000269766	10.096	1.89394e-07	6.69181	0.0271206	GAD4	Cluster 8	Glutamate decarboxylase 4 [Source:UniProtKB/Swiss-Prot;Acc:Q9ZPS3]
AT2G02100							-1.46939	0.00432361	-2.52948	3.0493e-06	-2.19391	0.000353649	LCR69	Cluster 6	Defensin-like protein 2 [Source:UniProtKB/Swiss-Prot;Acc:Q39182]
AT2G02130					-1.80541	0.0299316	-3.25256	3.34297e-05	-3.43664	9.37702e-05	-2.33938	0.0278053	LCR68	Cluster 1	Defensin-like protein 1 [Source:UniProtKB/Swiss-Prot;Acc:Q9ZUL7]
AT2G02180							1.59175	0.000907239	1.31257	0.0109659			TOM3	Cluster 8	Tobamovirus multiplication protein 3 [Source:UniProtKB/Swiss-Prot;Acc:Q9ZUM2]
AT2G02220							1.39069	0.00230633					ATPSKR1	Cluster 7	Phytosulfokine receptor 1 [Source:UniProtKB/Swiss-Prot;Acc:Q9ZVR7]
AT2G02370							1.49548	0.00301469	1.19226	0.0342969			-	Cluster 3	SNARE associated Golgi protein family [Source:TAIR;Acc:AT2G02370]
AT2G02390							1.95227	0.00480171					ATGSTZ1	Cluster 3	Glutathione S-transferase Z1 [Source:UniProtKB/Swiss-Prot;Acc:Q9ZVQ3]
AT2G02480							-1.68795	0.0202329					STI	Cluster 2	Protein STICHEL [Source:UniProtKB/Swiss-Prot;Acc:O64728]
AT2G02510									-1.38524	0.00306625			-	Cluster 6	NADH dehydrogenase [ubiquinone] 1 beta subcomplex subunit 3-A [Source:UniProtKB/Swiss-Prot;Acc:O64725]
AT2G02590							-1.9834	0.0404023					-	no cluster	FUNCTIONS IN: molecular_function unknown; INVOLVED IN: biological_process unknown; LOCATED IN: chloroplast; EXPRESSED IN: 21 plant structures; EXPRESSED DURING: 13 growth stages; CONTAINS InterPro DOMAIN/s: Putative small multi-drug export (InterPro /.../9577); Has 405 Blast hits to 405 proteins in 185 species: Archae - 65; Bacteria - 295; Metazoa - 0; Fungi - 0; Plants - 23; Viruses - 0; Other E…
AT2G02610							-3.51826	0.0176024					-	Cluster 1	Cysteine/Histidine-rich C1 domain family protein [Source:TAIR;Acc:AT2G02610]
AT2G02630							-7.59375	0.00100238					-	Cluster 1	Cysteine/Histidine-rich C1 domain family protein [Source:TAIR;Acc:AT2G02630]
AT2G02700											5.13666	0.0364096	-	no cluster	Cysteine/Histidine-rich C1 domain family protein [Source:TAIR;Acc:AT2G02700]
AT2G02730							1.3267	0.0196407					-	no cluster	Protein of unknown function (DUF1664) [Source:TAIR;Acc:AT2G02730]
AT2G02740									-1.92681	0.0480151			ATWHY3	Cluster 6	Single-stranded DNA-binding protein WHY3, chloroplastic [Source:UniProtKB/Swiss-Prot;Acc:Q66GR6]
AT2G02770									-2.41094	0.0270807			-	Cluster 6	4'-phosphopantetheinyl transferase superfamily [Source:TAIR;Acc:AT2G02770]
AT2G02780							-7.45631	0.00268308	-7.22056	0.0308105			-	Cluster 1	Probable LRR receptor-like serine/threonine-protein kinase At2g02780 [Source:UniProtKB/Swiss-Prot;Acc:C0LGJ9]
AT2G02860							1.30739	0.00271777					ATSUC3	Cluster 8	Sucrose transport protein SUC3 [Source:UniProtKB/Swiss-Prot;Acc:O80605]
AT2G02870							1.73828	0.0073216	2.37256	0.000195837	1.66871	0.0275357	-	Cluster 3	F-box/kelch-repeat protein SKIP11 [Source:UniProtKB/Swiss-Prot;Acc:Q8L736]
AT2G02930							3.22678	2.54987e-06	2.69989	6.03374e-05	2.06339	0.00654459	ATGSTF3	no cluster	Glutathione S-transferase F3 [Source:UniProtKB/Swiss-Prot;Acc:Q9SLM6]
AT2G02960							-1.78146	0.00141704	-1.54007	0.0124605			-	Cluster 5	RING/FYVE/PHD zinc finger superfamily protein [Source:TAIR;Acc:AT2G02960]
AT2G03090			-3.1186	0.0209481	-3.2826	0.00108154	-8.74525	0.00013102					EXPA15	Cluster 1	Expansin-A15 [Source:UniProtKB/Swiss-Prot;Acc:O80622]
AT2G03240							2.2073	3.60975e-05	2.24721	3.07163e-05			-	Cluster 3	Phosphate transporter PHO1 homolog 5 [Source:UniProtKB/Swiss-Prot;Acc:Q6R8G5]
AT2G03270									1.87498	0.00464589	1.9958	0.023372	-	Cluster 4	DNA-binding protein, putative [Source:TAIR;Acc:AT2G03270]
AT2G03330											-8.4663	0.0198851	-	Cluster 2	unknown protein; BEST Arabidopsis thaliana protein match is: unknown protein (TAIR:AT3G11810.1); Has 370 Blast hits to 370 proteins in 33 species: Archae - 0; Bacteria - 0; Metazoa - 0; Fungi - 0; Plants - 368; Viruses - 0; Other Eukaryotes - 2 (sou /.../CBI BLink). [Source:TAIR;Acc:AT2G03330]
AT2G03350									-7.63678	0.00264213			-	Cluster 6	Protein of unknown function, DUF538 [Source:TAIR;Acc:AT2G03350]
AT2G03360							2.69312	0.00113845					-	Cluster 7	Glycosyltransferase family 61 protein [Source:TAIR;Acc:AT2G03360]
AT2G03440											-1.72538	0.0303539	ATNRP1	Cluster 2	nodulin-related protein 1 [Source:TAIR;Acc:AT2G03440]
AT2G03450									-2.8799	7.5778e-05	-2.81586	0.00299568	ATPAP9	Cluster 6	Probable inactive purple acid phosphatase 9 [Source:UniProtKB/Swiss-Prot;Acc:Q9ZQ81]
AT2G03470							1.61639	0.00010719	2.06698	5.02911e-07	1.92612	2.64261e-05	-	Cluster 4	ELM2 domain-containing protein [Source:TAIR;Acc:AT2G03470]
AT2G03590							-3.45961	0.00357069	-2.80138	0.0331386			ATUPS1	Cluster 1	Ureide permease 1 [Source:UniProtKB/Swiss-Prot;Acc:Q9ZPR7]
AT2G03670									-7.02549	0.010162			CDC48B	Cluster 6	Cell division control protein 48 homolog B [Source:UniProtKB/Swiss-Prot;Acc:Q9ZPR1]
AT2G03680							-1.78616	1.79988e-05	-1.92096	1.17228e-05	-1.30965	0.0152661	SKU6	Cluster 1	Protein SPIRAL1 [Source:UniProtKB/Swiss-Prot;Acc:Q9SJW3]
AT2G03730							1.51058	0.00239975	1.12318	0.0460874			ACR5	no cluster	ACT domain-containing protein ACR5 [Source:UniProtKB/Swiss-Prot;Acc:Q9ZPQ8]
AT2G03750									4.65606	0.00452738			-	no cluster	Cytosolic sulfotransferase 11 [Source:UniProtKB/Swiss-Prot;Acc:Q8RV79]
AT2G03780											-8.46402	0.0195524	-	Cluster 2	Translin family protein [Source:TAIR;Acc:AT2G03780]
AT2G03980									3.65885	0.00872253			-	Cluster 8	GDSL esterase/lipase At2g03980 [Source:UniProtKB/Swiss-Prot;Acc:Q9SIF5]
AT2G04040							6.30366	1.636e-09	7.28937	3.56825e-11	2.8898	0.0314067	ATDTX1	Cluster 3	MATE efflux family protein DTX1 [Source:UniProtKB/Swiss-Prot;Acc:Q9SIA5]
AT2G04090							-6.64994	0.025854					-	Cluster 1	MATE efflux family protein 8 [Source:UniProtKB/Swiss-Prot;Acc:Q9SIA1]
AT2G04160							-1.82261	0.019156	-1.99523	0.026523			AIR3	Cluster 1	Subtilisin-like protease SBT5.3 [Source:UniProtKB/Swiss-Prot;Acc:Q9ZSP5]
AT2G04170							-3.7232	0.000102101					-	Cluster 1	TRAF-like family protein [Source:TAIR;Acc:AT2G04170]
AT2G04240									-1.62152	0.000204965			XERICO	Cluster 5, Cluster 6	Probable E3 ubiquitin-protein ligase XERICO [Source:UniProtKB/Swiss-Prot;Acc:Q9SI09]
AT2G04280							-2.20198	8.53981e-07	-2.5828	1.70249e-06			-	Cluster 5	unknown protein; FUNCTIONS IN: molecular_function unknown; INVOLVED IN: biological_process unknown; EXPRESSED IN: 24 plant structures; EXPRESSED DURING: 13 growth stages; BEST Arabidopsis thaliana protein match is: unknown protein (TAIR:AT4G12700.1) /.../130 Blast hits to 130 proteins in 16 species: Archae - 0; Bacteria - 0; Metazoa - 0; Fungi - 0; Plants - 124; Viruses - 0; Other Eukaryotes - 6 …
AT2G04390							-1.15417	0.0434475	-1.44997	0.0101029	-2.09643	0.00242033	-	Cluster 2	40S ribosomal protein S17-1 [Source:UniProtKB/Swiss-Prot;Acc:P49205]
AT2G04400							2.90228	1.11476e-10	3.55401	3.22675e-13			-	Cluster 8	Indole-3-glycerol phosphate synthase, chloroplastic [Source:UniProtKB/Swiss-Prot;Acc:P49572]
AT2G04550									1.1976	0.0413929			DSPTP1E	Cluster 3	Protein-tyrosine-phosphatase IBR5 [Source:UniProtKB/Swiss-Prot;Acc:Q84JU4]
AT2G04625									7.20757	0.000951814			-	no cluster	transposable element gene [Source:TAIR;Acc:AT2G04625]
AT2G04660									-7.10952	0.0124783			APC2	Cluster 6	Anaphase-promoting complex subunit 2 [Source:UniProtKB/Swiss-Prot;Acc:Q8H1U5]
AT2G04780					-2.0075	0.00788541	-5.26247	4.76093e-07	-5.15664	1.73082e-05			FLA7	Cluster 5	Fasciclin-like arabinogalactan protein 7 [Source:UniProtKB/Swiss-Prot;Acc:Q9SJ81]
AT2G04795					1.2001	0.0348007							-	Cluster 2	unknown protein; BEST Arabidopsis thaliana protein match is: unknown protein (TAIR:AT5G35732.1); Has 18 Blast hits to 18 proteins in 6 species: Archae - 0; Bacteria - 0; Metazoa - 0; Fungi - 0; Plants - 18; Viruses - 0; Other Eukaryotes - 0 (source: /.../BLink). [Source:TAIR;Acc:AT2G04795]
AT2G04800									-2.50643	9.87017e-07	-1.52541	0.00979869	-	Cluster 6	unknown protein; FUNCTIONS IN: molecular_function unknown; INVOLVED IN: N-terminal protein myristoylation; LOCATED IN: cellular_component unknown; EXPRESSED IN: hypocotyl, root; Has 4 Blast hits to 4 proteins in 1 species: Archae - 0; Bacteria - 0; /.../a - 0; Fungi - 0; Plants - 4; Viruses - 0; Other Eukaryotes - 0 (source: NCBI BLink). [Source:TAIR;Acc:AT2G04800]
AT2G04850					-1.82322	0.0165439	-5.23305	1.08789e-05	-8.94234	0.000105971	-8.63335	0.0133719	-	Cluster 1	Cytochrome b561 and DOMON domain-containing protein At2g04850 [Source:UniProtKB/Swiss-Prot;Acc:Q9SJ74]
AT2G04940									-1.48345	0.00100169	-1.37333	0.0488599	-	Cluster 6	scramblase-related [Source:TAIR;Acc:AT2G04940]
AT2G05000							7.0763	0.00024834					-	no cluster	transposable element gene [Source:TAIR;Acc:AT2G05000]
AT2G05120									-3.50969	0.00176596			-	Cluster 6	Nuclear pore complex protein NUP133 [Source:UniProtKB/Swiss-Prot;Acc:F4IGA5]
AT2G05160									-7.36174	0.0234851			-	Cluster 5	Zinc finger CCCH domain-containing protein 18 [Source:UniProtKB/Swiss-Prot;Acc:Q9SJ41]
AT2G05170											-1.97539	0.0103267	ATVPS11	Cluster 2	Vacuolar protein-sorting-associated protein 11 homolog [Source:UniProtKB/Swiss-Prot;Acc:Q9SJ40]
AT2G05210									-7.65977	0.00753421			ATPOT1	Cluster 6	Protection of telomeres protein 1a [Source:UniProtKB/Swiss-Prot;Acc:Q56Y52]
AT2G05370									4.47129	0.00779529			-	Cluster 8	BEST Arabidopsis thaliana protein match is: RNA-dependent RNA polymerase 6 (TAIR:AT3G49500.1); Has 65 Blast hits to 37 proteins in 13 species: Archae - 0; Bacteria - 0; Metazoa - 0; Fungi - 0; Plants - 65; Viruses - 0; Other Eukaryotes - 0 (source: /.../Link). [Source:TAIR;Acc:AT2G05370]
AT2G05390							2.91213	0.0275651			3.91498	0.0296281	-	Cluster 3	transposable element gene [Source:TAIR;Acc:AT2G05390]
AT2G05400											2.26099	0.00425876	-	Cluster 4	Ubiquitin-specific protease family C19-related protein [Source:TAIR;Acc:AT2G05400]
AT2G05520											-1.98981	0.00636017	ATGRP-3	no cluster	Glycine-rich protein 3 [Source:UniProtKB/Swiss-Prot;Acc:Q9SL15]
AT2G05540							2.34716	0.0394101	3.62822	0.00235571			-	Cluster 7	Glycine-rich protein family [Source:TAIR;Acc:AT2G05540]
AT2G05580							3.37964	0.000380212	3.90143	0.00015534			-	Cluster 3	Glycine-rich protein family [Source:TAIR;Acc:AT2G05580]
AT2G05632									-2.29962	0.0135962			-	Cluster 6	unknown protein; FUNCTIONS IN: molecular_function unknown; INVOLVED IN: biological_process unknown; LOCATED IN: cellular_component unknown; Has 30201 Blast hits to 17322 proteins in 780 species: Archae - 12; Bacteria - 1396; Metazoa - 17338; Fungi - /.../ Plants - 5037; Viruses - 0; Other Eukaryotes - 2996 (source: NCBI BLink). [Source:TAIR;Acc:AT2G05632]
AT2G05790							-3.12817	0.00017728	-3.71169	0.00153511			-	Cluster 5	O-Glycosyl hydrolases family 17 protein [Source:TAIR;Acc:AT2G05790]
AT2G05812											1.47466	0.0391487	-	no cluster	Potential natural antisense gene, locus overlaps with AT2G05810 [Source:TAIR;Acc:AT2G05812]
AT2G05920							-2.21102	0.000139881	-2.18738	0.000279256			-	Cluster 5	Subtilase family protein [Source:TAIR;Acc:AT2G05920]
AT2G05940									2.65036	0.00137769			RIPK	no cluster	Protein kinase superfamily protein [Source:TAIR;Acc:AT2G05940]
AT2G05990							-2.30391	0.00186507	-2.7622	0.00230759			ENR1	Cluster 6	Enoyl-[acyl-carrier-protein] reductase [NADH], chloroplastic [Source:UniProtKB/Swiss-Prot;Acc:Q9SLA8]
AT2G06050							1.41332	0.0032044	1.25409	0.0144975			AtOPR3	Cluster 8	12-oxophytodienoate reductase 3 [Source:UniProtKB/Swiss-Prot;Acc:Q9FUP0]
AT2G06255							2.33039	7.01484e-05	1.97859	0.00164506	2.57735	0.000269826	ELF4-L3	Cluster 4	Protein ELF4-LIKE 3 [Source:UniProtKB/Swiss-Prot;Acc:Q8S8F5]
AT2G06850					-1.69331	0.0138478	-3.32629	1.58812e-05	-3.08055	0.00129865	-3.32404	0.0297115	EXGT-A1	Cluster 1	Xyloglucan endotransglucosylase/hydrolase protein 4 [Source:UniProtKB/Swiss-Prot;Acc:Q39099]
AT2G07170							-3.07994	0.0282619					-	Cluster 1	ARM repeat superfamily protein [Source:TAIR;Acc:AT2G07170]
AT2G07180							1.38837	0.00206129	2.35096	3.79127e-08	1.52913	0.00296004	-	Cluster 3	Protein kinase superfamily protein [Source:TAIR;Acc:AT2G07180]
AT2G07340							-1.40247	0.0185283			-2.35419	0.0376516	PFD1	Cluster 2	PREFOLDIN 1 [Source:TAIR;Acc:AT2G07340]
AT2G07360											-1.53642	0.0159423	-	Cluster 6	SH3 domain-containing protein [Source:TAIR;Acc:AT2G07360]
AT2G07667									2.49897	0.0109311	4.13747	3.80956e-05	-	Cluster 4	unknown protein; FUNCTIONS IN: molecular_function unknown; INVOLVED IN: biological_process unknown; LOCATED IN: mitochondrion; BEST Arabidopsis thaliana protein match is: unknown protein (TAIR:ATMG01180.1); Has 3 Blast hits to 3 proteins in 1 specie /.../hae - 0; Bacteria - 0; Metazoa - 0; Fungi - 0; Plants - 3; Viruses - 0; Other Eukaryotes - 0 (source: NCBI BLink). [Source:TAIR;Acc:AT2G07667]
AT2G07676									5.25741	0.00206592			-	no cluster	unknown protein; BEST Arabidopsis thaliana protein match is: unknown protein (TAIR:ATMG00970.1); Has 9 Blast hits to 9 proteins in 2 species: Archae - 0; Bacteria - 0; Metazoa - 0; Fungi - 0; Plants - 9; Viruses - 0; Other Eukaryotes - 0 (source: NC /.../nk). [Source:TAIR;Acc:AT2G07676]
AT2G07677									2.85576	0.049354			-	Cluster 4	auxin-responsive factor (ARF) -related, low similarity to auxin response factor 10 (Arabidopsis thaliana) GI:6165644; blastp match of 82% identity and 6.9e-77 P-value to GP [Source:TAIR;Acc:AT2G07677]
AT2G07687									2.5724	0.0299957	4.38698	0.000228185	-	Cluster 4	Cytochrome c oxidase, subunit III [Source:TAIR;Acc:AT2G07687]
AT2G07690							-7.17269	0.0212075					MCM5	no cluster	DNA replication licensing factor MCM5 [Source:UniProtKB/Swiss-Prot;Acc:O80786]
AT2G07693									3.42576	0.00305895	3.45074	0.0129647	-	Cluster 4	transposable element gene [Source:TAIR;Acc:AT2G07693]
AT2G07697									2.6259	0.0463138	4.59798	0.00147508	-	Cluster 4	transposable element gene [Source:TAIR;Acc:AT2G07697]
AT2G07698									2.56654	9.71448e-05	2.56792	0.00100939	-	Cluster 4	ATPase, F1 complex, alpha subunit protein [Source:TAIR;Acc:AT2G07698]
AT2G07706											3.66617	0.000427016	-	Cluster 4	unknown protein; BEST Arabidopsis thaliana protein match is: unknown protein (TAIR:ATMG00470.1); Has 35333 Blast hits to 34131 proteins in 2444 species: Archae - 798; Bacteria - 22429; Metazoa - 974; Fungi - 991; Plants - 531; Viruses - 0; Other Euk /.../s - 9610 (source: NCBI BLink). [Source:TAIR;Acc:AT2G07706]
AT2G07709									3.68228	2.2915e-07	3.18903	7.17654e-05	-	Cluster 4	pseudogene, similar to NADH dehydrogenase, blastp match of 93% identity and 1.1e-175 P-value to GP [Source:TAIR;Acc:AT2G07709]
AT2G07711									3.64722	7.57534e-08	3.96259	2.05357e-07	-	Cluster 4	pseudogene, similar to NADH dehydrogenase subunit 5, blastp match of 97% identity and 2.2e-244 P-value to GP [Source:TAIR;Acc:AT2G07711]
AT2G07712									3.7676	0.0171347			-	Cluster 4	pseudogene, similar to maturase-related protein, blastp match of 86% identity and 2.9e-305 P-value to GP [Source:TAIR;Acc:AT2G07712]
AT2G07715							2.52169	0.034598	4.4769	1.06674e-05	3.98122	0.00100939	-	Cluster 4	Nucleic acid-binding, OB-fold-like protein [Source:TAIR;Acc:AT2G07715]
AT2G07717									4.31008	0.000179605			-	no cluster	pseudogene, similar to NADH-ubiquinone oxidoreductase chain 4 (EC 1.6.5.3). (Field mustard), blastp match of 99% identity and 2.0e-226 P-value to SP [Source:TAIR;Acc:AT2G07717]
AT2G07722											4.59192	0.0412175	-	Cluster 4	unknown protein; BEST Arabidopsis thaliana protein match is: unknown protein (TAIR:ATMG00620.1); Has 15 Blast hits to 15 proteins in 5 species: Archae - 0; Bacteria - 0; Metazoa - 0; Fungi - 0; Plants - 15; Viruses - 0; Other Eukaryotes - 0 (source: /.../BLink). [Source:TAIR;Acc:AT2G07722]
AT2G07723									2.70004	0.00585163	3.57033	0.0022201	-	Cluster 4	pseudogene, similar to orf454~homology with two ORFs from Marchantia polymorpha mtDNA (orf169 and orf322), high similarity to 3'-terminal part of ccl1 of Rhodobacter, blastp match of 76% identity and 3.4e-193 P-value to GP [Source:TAIR;Acc:AT2G07723]
AT2G07727							2.5115	0.00253625	4.68925	6.68587e-09	3.43871	0.000482409	-	Cluster 3, Cluster 4	Di-haem cytochrome, transmembrane;Cytochrome b/b6, C-terminal [Source:TAIR;Acc:AT2G07727]
AT2G07728									3.29359	0.00839506	3.6085	0.0210841	-	Cluster 4	unknown protein; FUNCTIONS IN: molecular_function unknown; INVOLVED IN: biological_process unknown; LOCATED IN: cellular_component unknown; EXPRESSED IN: cultured cell; Has 1 Blast hits to 1 proteins in 1 species: Archae - 0; Bacteria - 0; Metazoa - /.../ngi - 0; Plants - 1; Viruses - 0; Other Eukaryotes - 0 (source: NCBI BLink). [Source:TAIR;Acc:AT2G07728]
AT2G07732									3.61437	2.75514e-05	3.8095	0.000288684	-	Cluster 4	Ribulose bisphosphate carboxylase large chain, catalytic domain [Source:TAIR;Acc:AT2G07732]
AT2G07765									5.3096	0.00021045			-	Cluster 8	pre-tRNA [Source:TAIR;Acc:AT2G07765]
AT2G07774									3.8321	3.02953e-05	4.30575	0.00014666	-	Cluster 4	unknown protein; Has 30201 Blast hits to 17322 proteins in 780 species: Archae - 12; Bacteria - 1396; Metazoa - 17338; Fungi - 3422; Plants - 5037; Viruses - 0; Other Eukaryotes - 2996 (source: NCBI BLink). [Source:TAIR;Acc:AT2G07774]
AT2G07787									4.29258	0.023611			-	no cluster	unknown protein; Has 35333 Blast hits to 34131 proteins in 2444 species: Archae - 798; Bacteria - 22429; Metazoa - 974; Fungi - 991; Plants - 531; Viruses - 0; Other Eukaryotes - 9610 (source: NCBI BLink). [Source:TAIR;Acc:AT2G07787]
AT2G07795									4.32172	0.0106067	6.39693	6.32789e-05	-	Cluster 4	unknown protein; Has 35333 Blast hits to 34131 proteins in 2444 species: Archae - 798; Bacteria - 22429; Metazoa - 974; Fungi - 991; Plants - 531; Viruses - 0; Other Eukaryotes - 9610 (source: NCBI BLink). [Source:TAIR;Acc:AT2G07795]
AT2G07798									3.93111	0.000472072	4.11255	0.00164083	-	Cluster 4	unknown protein; FUNCTIONS IN: molecular_function unknown; INVOLVED IN: biological_process unknown; LOCATED IN: cellular_component unknown; BEST Arabidopsis thaliana protein match is: unknown protein (TAIR:ATMG01220.1); Has 3 Blast hits to 3 protein /.../ species: Archae - 0; Bacteria - 0; Metazoa - 0; Fungi - 0; Plants - 3; Viruses - 0; Other Eukaryotes - 0 (source: NCBI BLink). [Source:TAIR;Acc…
AT2G07806											4.09797	0.0211373	-	Cluster 4	unknown protein; FUNCTIONS IN: molecular_function unknown; INVOLVED IN: biological_process unknown; LOCATED IN: cellular_component unknown; Has 1 Blast hits to 1 proteins in 1 species: Archae - 0; Bacteria - 0; Metazoa - 0; Fungi - 0; Plants - 1; Vi /.../- 0; Other Eukaryotes - 0 (source: NCBI BLink). [Source:TAIR;Acc:AT2G07806]
AT2G07808									3.00143	9.70516e-05	4.32294	1.03684e-07	-	Cluster 4	Pseudogene of ATMG01330 [Source:TAIR;Acc:AT2G07808]
AT2G07811									3.08675	0.000687766	3.79966	0.000182757	-	Cluster 4	pseudogene of mitochondrial protein [Source:TAIR;Acc:AT2G07811]
AT2G09795							-1.46996	0.0011257	-1.51334	0.00226436			-	no cluster	other RNA [Source:TAIR;Acc:AT2G09795]
AT2G10930							-5.89277	0.0229212					-	Cluster 1	unknown protein; BEST Arabidopsis thaliana protein match is: unknown protein (TAIR:AT5G48500.1); Has 7 Blast hits to 7 proteins in 1 species: Archae - 0; Bacteria - 0; Metazoa - 0; Fungi - 0; Plants - 7; Viruses - 0; Other Eukaryotes - 0 (source: NC /.../nk). [Source:TAIR;Acc:AT2G10930]
AT2G11280							2.63235	0.0351612	3.37814	0.0174408			-	Cluster 7	pseudogene, hypothetical protein [Source:TAIR;Acc:AT2G11280]
AT2G11300									3.73046	0.0402736			-	Cluster 8	transposable element gene [Source:TAIR;Acc:AT2G11300]
AT2G11320									3.98225	0.0154131			-	no cluster	transposable element gene [Source:TAIR;Acc:AT2G11320]
AT2G11890									-1.64928	0.00125889	-1.98603	0.0112853	-	Cluster 6	Triphosphate tunel metalloenzyme 3 [Source:UniProtKB/Swiss-Prot;Acc:Q9SIY3]
AT2G11910							-1.37677	0.0102911	-2.33154	1.40071e-05	-1.41435	0.0283373	-	Cluster 6	unknown protein; FUNCTIONS IN: molecular_function unknown; INVOLVED IN: biological_process unknown; LOCATED IN: chloroplast envelope; EXPRESSED IN: 22 plant structures; EXPRESSED DURING: 13 growth stages; Has 92883 Blast hits to 31060 proteins in 15 /.../cies: Archae - 765; Bacteria - 32670; Metazoa - 21164; Fungi - 12252; Plants - 4238; Viruses - 1282; Other Eukaryotes - 20512 (source: NCBI BLin…
AT2G12400							-2.56897	2.20847e-05	-2.97302	6.53896e-05	-2.06822	0.023372	-	Cluster 6	unknown protein; FUNCTIONS IN: molecular_function unknown; INVOLVED IN: biological_process unknown; LOCATED IN: endomembrane system; EXPRESSED IN: 25 plant structures; EXPRESSED DURING: 13 growth stages; BEST Arabidopsis thaliana protein match is: u /.../ protein (TAIR:AT2G25270.1); Has 177 Blast hits to 172 proteins in 23 species: Archae - 0; Bacteria - 2; Metazoa - 3; Fungi - 0; Plants - 164; V…
AT2G12462							-7.00026	0.00191483	-7.02873	0.015854			-	Cluster 1	BEST Arabidopsis thaliana protein match is: Sterile alpha motif (SAM) domain-containing protein (TAIR:AT1G15760.1); Has 35333 Blast hits to 34131 proteins in 2444 species: Archae - 798; Bacteria - 22429; Metazoa - 974; Fungi - 991; Plants - 531; Vir /.../ 0; Other Eukaryotes - 9610 (source: NCBI BLink). [Source:TAIR;Acc:AT2G12462]
AT2G12490											1.79689	0.0282138	-	Cluster 4	transposable element gene [Source:TAIR;Acc:AT2G12490]
AT2G13100											-2.07112	0.0379291	AtG3Pp5	Cluster 2	Putative glycerol-3-phosphate transporter 5 [Source:UniProtKB/Swiss-Prot;Acc:Q9SL56]
AT2G13360							1.42254	0.016352			1.34065	0.0473624	AGT	Cluster 4	Serine--glyoxylate aminotransferase [Source:UniProtKB/Swiss-Prot;Acc:Q56YA5]
AT2G13540									-1.70841	0.0410595			ABH1	Cluster 2	Nuclear cap-binding protein subunit 1 [Source:UniProtKB/Swiss-Prot;Acc:Q9SIU2]
AT2G13610									4.51934	0.00753959			ABCG5	no cluster	ABC transporter G family member 5 [Source:UniProtKB/Swiss-Prot;Acc:Q9SIT6]
AT2G13650							1.22495	0.0336617	2.12233	4.06435e-05			GONST1	Cluster 7	GDP-mannose transporter GONST1 [Source:UniProtKB/Swiss-Prot;Acc:Q941R4]
AT2G13665							1.61369	0.00298395					-	no cluster	other RNA [Source:TAIR;Acc:AT2G13665]
AT2G13690									-7.7333	0.00101331			-	Cluster 5	BTB/POZ domain-containing protein At2g13690 [Source:UniProtKB/Swiss-Prot;Acc:Q9SKH2]
AT2G13820							-2.58129	0.00304038	-2.78314	0.0141892			AtXYP2	Cluster 5	Non-specific lipid-transfer protein-like protein At2g13820 [Source:UniProtKB/Swiss-Prot;Acc:Q9ZQI8]
AT2G13910							-7.06066	0.000449852	-7.00451	0.00940193			-	Cluster 1	pseudogene, CHP-rich zinc finger protein, putative [Source:TAIR;Acc:AT2G13910]
AT2G13960									1.68406	0.0350454			-	Cluster 4	Homeodomain-like superfamily protein [Source:TAIR;Acc:AT2G13960]
AT2G14095							-6.23194	0.0389253					-	Cluster 1	unknown protein; FUNCTIONS IN: molecular_function unknown; INVOLVED IN: biological_process unknown; LOCATED IN: mitochondrion; EXPRESSED IN: 7 plant structures; EXPRESSED DURING: 4 anthesis, C globular stage, petal differentiation and expansion stag /.../ 106 Blast hits to 103 proteins in 21 species: Archae - 0; Bacteria - 5; Metazoa - 0; Fungi - 4; Plants - 87; Viruses - 0; Other Eukaryotes - 10…
AT2G14100							-2.18866	0.000178906	-1.69691	0.00596807			CYP705A13	Cluster 5	cytochrome P450, family 705, subfamily A, polypeptide 13 [Source:TAIR;Acc:AT2G14100]
AT2G14120											-1.5383	0.0213371	DRP3B	Cluster 2	Dynamin-related protein 3B [Source:UniProtKB/Swiss-Prot;Acc:Q8LFT2]
AT2G14170							2.04743	4.92321e-05	1.71501	0.00101865			ALDH6B2	no cluster	Methylmalonate-semialdehyde dehydrogenase [acylating], mitochondrial [Source:UniProtKB/Swiss-Prot;Acc:Q0WM29]
AT2G14247							4.35649	1.62519e-05	5.85169	1.9301e-07	4.363	0.000102684	-	Cluster 3	Expressed protein [Source:TAIR;Acc:AT2G14247]
AT2G14290							4.0582	0.00399245	4.47504	0.00039731			-	Cluster 8	F-box protein At2g14290 [Source:UniProtKB/Swiss-Prot;Acc:Q9ZQ60]
AT2G14530							-2.31707	0.0132003					TBL13	Cluster 1	Protein trichome birefringence-like 13 [Source:UniProtKB/Swiss-Prot;Acc:Q9ZQR5]
AT2G14750							1.39071	0.0185076	2.36903	3.12174e-05			AKN1	Cluster 8	Adenylyl-sulfate kinase 1, chloroplastic [Source:UniProtKB/Swiss-Prot;Acc:Q43295]
AT2G14820							-2.75832	0.028328					MEL3	Cluster 1	BTB/POZ domain-containing protein NPY2 [Source:UniProtKB/Swiss-Prot;Acc:O80970]
AT2G14835									-1.20549	0.0103351	-1.14432	0.0448084	-	Cluster 6	RING/U-box superfamily protein [Source:TAIR;Acc:AT2G14835]
AT2G14878											2.10694	9.22844e-05	-	Cluster 4	0
AT2G14890							-4.61805	2.06547e-09	-4.31138	3.47316e-08	-2.49026	0.00088202	AGP9	Cluster 5	Classical arabinogalactan protein 9 [Source:UniProtKB/Swiss-Prot;Acc:Q9C5S0]
AT2G14900							-2.79459	0.00309567	-2.48434	0.028304			-	Cluster 5	Gibberellin-regulated protein 7 [Source:UniProtKB/Swiss-Prot;Acc:O82328]
AT2G14960							-7.09147	0.00538163					GH3.1	Cluster 1	Probable indole-3-acetic acid-amido synthetase GH3.1 [Source:UniProtKB/Swiss-Prot;Acc:O82333]
[truncated: 5,058 more rows]

## Sheet: Sheet 2
Cluster	GOID	GOTerm	Bonferroni corrected p-value	% Associated Genes	No. Genes	Associated Genes
Cluster 1	GO:0060560	developmental growth involved in morphogenesis	0.045415	7.85498	26	[ACAT2, AGC1.5, AGP14, AT2G37540, AT3G43960, ATCSLB05, CAP1, CBL9, EXLA1, EXPA11, EXPA15, EXPA4, EXPB1, FEI2, HAM2, HAM3, LNG2, MOP10, RIC4, ROPGEF4, SPR1, THE1, TUB1, XT2, XTH4, maMYB]
	GO:0080147	root hair cell development	0.0302606	14.2857	11	[AGP14, AT3G43960, ATCSLB05, CAP1, HAM2, HAM3, LRL3, MOP10, ROPGEF4, XT2, maMYB]
	GO:0006260	DNA replication	0.00817743	11.8519	16	[AT3G52630, AT3G55490, CDC45, CDT1A, CYCA2;3, DEL1, FZR2, ICU2, MCM3, MCM4, PARP1, PCNA2, POLD3, SIM, TSO2, UVI4-LIKE]
	GO:0010393	galacturonan metabolic process	0.0368481	10.9489	15	[AT1G04680, AT1G05310, AT1G67750, AT3G10720, AT3G53190, AT5G51490, AT5G64640, GATL5, GAUT12, IRX3, LGT8, MSR1, PARVUS, RGXT1, TBL3]
	GO:0045488	pectin metabolic process	0.0340071	11.0294	15	[AT1G04680, AT1G05310, AT1G67750, AT3G10720, AT3G53190, AT5G51490, AT5G64640, GATL5, GAUT12, IRX3, LGT8, MSR1, PARVUS, RGXT1, TBL3]
	GO:0051726	regulation of cell cycle	0.035295	9.13242	20	[AUR3, BARD1, CDC45, CDKB2;1, CDT1A, CYCA2;3, CYCB1;3, CYCB1;4, CYCB2;3, DEL1, MAD2, MKK6, MSH2, NP1, SHR, SIM, SUV2, TOPII, TSO2, UVI4-LIKE]
	GO:0045786	negative regulation of cell cycle	0.011044	19.5652	9	[BARD1, CDT1A, DEL1, MAD2, MSH2, SHR, SIM, SUV2, TOPII]
	GO:0045229	external encapsulating structure organization	3.2536e-11	10.6464	56	[AT1G02460, AT1G05310, AT1G05660, AT1G80170, AT3G10720, AT4G29360, AT5G51490, AT5G64640, ATCSLB05, CASP3, CASP4, CASP5, COB, COBL1, CSLA03, CSLA14, CSLB02, EXLA1, EXPA11, EXPA15, EXPA4, EXPB1, EXT12, F8H, FEI2, GATL5, GAUT12, GH9B13, GH9C1, GH9C2, IRX3, IRX6, KICP-02, LGT8, MAP70-1, MSR1, PARVUS, PER64, PGSIP1, PGSIP3, RCI3, RGXT1, RHS18, RIC4, ROPGEF4, TBL3, XTH12, XTH13, XTH14, XTH15, XTH21, XT…
	GO:0071555	cell wall organization	1.86691e-12	11.3821	56	[AT1G02460, AT1G05310, AT1G05660, AT1G80170, AT3G10720, AT4G29360, AT5G51490, AT5G64640, ATCSLB05, CASP3, CASP4, CASP5, COB, COBL1, CSLA03, CSLA14, CSLB02, EXLA1, EXPA11, EXPA15, EXPA4, EXPB1, EXT12, F8H, FEI2, GATL5, GAUT12, GH9B13, GH9C1, GH9C2, IRX3, IRX6, KICP-02, LGT8, MAP70-1, MSR1, PARVUS, PER64, PGSIP1, PGSIP3, RCI3, RGXT1, RHS18, RIC4, ROPGEF4, TBL3, XTH12, XTH13, XTH14, XTH15, XTH21, XT…
	GO:0007166	cell surface receptor signaling pathway	0.0237279	9.13043	21	[AT1G10850, AT1G67510, AT1G79620, AT2G02780, AT2G15300, AT2G41820, AT3G08680, AT3G56370, AT4G23740, AT4G28650, AT4G36180, AT5G43020, AT5G56040, BRL2, IMK2, LYK3, PERK13, RLK, SRF6, SRF7, SRF8]
	GO:0007167	enzyme linked receptor protein signaling pathway	0.0001772	14.1732	18	[AT1G10850, AT1G67510, AT1G79620, AT2G02780, AT2G15300, AT2G41820, AT3G08680, AT3G56370, AT4G23740, AT4G28650, AT4G36180, AT5G43020, AT5G56040, BRL2, IMK2, RLK, SRF6, SRF7]
	GO:0007169	transmembrane receptor protein tyrosine kinase signaling pathway	0.0001772	14.1732	18	[AT1G10850, AT1G67510, AT1G79620, AT2G02780, AT2G15300, AT2G41820, AT3G08680, AT3G56370, AT4G23740, AT4G28650, AT4G36180, AT5G43020, AT5G56040, BRL2, IMK2, RLK, SRF6, SRF7]
	GO:0042546	cell wall biogenesis	1.06337e-13	16.7382	39	[AT1G67330, ATCSLB05, COB, COBL1, CSLB02, CSLD5, ESK1, F8H, FLA11, FLA12, GATL5, GAUT12, GXM2, GXMT1, IRX1, IRX15, IRX3, IRX6, MAP70-1, MSR1, MYB20, NAC070, PARVUS, PGSIP1, PGSIP3, RGXT1, RHS13, RIC4, TBL3, TED6, XTH12, XTH13, XTH14, XTH15, XTH21, XTH31, XTH4, XTH8, XTH9]
	GO:0071669	plant-type cell wall organization or biogenesis	7.13286e-09	13.3333	34	[ATCSLB05, COB, COBL1, CSLB02, CSLD5, EXLA1, EXPA11, EXPA15, EXPA4, EXPB1, EXT12, FEI2, FLA11, FLA12, GATL5, IRX1, IRX15, IRX3, IRX6, MAP70-1, MSR1, MYB20, NAC070, PER64, PGSIP1, PGSIP3, RCI3, RGXT1, RHS13, RHS18, RIC4, ROPGEF4, TBL3, TED6]
	GO:0009832	plant-type cell wall biogenesis	1.80351e-05	13.6646	22	[ATCSLB05, COB, COBL1, CSLB02, CSLD5, FLA11, FLA12, GATL5, IRX1, IRX15, IRX3, IRX6, MAP70-1, MSR1, MYB20, NAC070, PGSIP1, PGSIP3, RGXT1, RHS13, RIC4, TED6]
	GO:0009664	plant-type cell wall organization	5.021e-06	16	20	[COB, COBL1, EXLA1, EXPA11, EXPA15, EXPA4, EXPB1, EXT12, FEI2, GATL5, IRX3, IRX6, MSR1, PER64, RCI3, RGXT1, RHS18, RIC4, ROPGEF4, TBL3]
	GO:0009834	plant-type secondary cell wall biogenesis	0.00931794	16.1765	11	[FLA11, FLA12, IRX1, IRX15, IRX3, IRX6, MYB20, NAC070, PGSIP1, PGSIP3, TED6]
	GO:0022402	cell cycle process	2.92117e-07	10.9467	37	[AGP18, AT1G64625, AT2G41670, ATCSLB05, ATK1, ATK5, AUR3, BARD1, CDC45, CDKB2;1, CER4, CPI1, CSLB02, CSLD5, CYCA2;3, DEL1, FBL17, FZR2, HIK, HTR12, IRX1, IRX3, KINESIN-12B, KIS, MAD2, MAP65-2, MET1, MKK6, MSH2, NPSN11, PHS1, POK2, SIM, SUV2, TOPII, TRM7, UVI4-LIKE]
	GO:0000278	mitotic cell cycle	1.18881e-05	11.8421	27	[AT2G41670, ATCSLB05, AUR3, CDC45, CDKB2;1, CPI1, CSLB02, CSLD5, CYCA2;3, FBL17, HIK, IRX1, IRX3, KINESIN-12B, KIS, MAD2, MAP65-2, MET1, MKK6, NP1, NPSN11, POK2, SHR, SIM, TOPII, TRM7, UVI4-LIKE]
	GO:0000910	cytokinesis	6.07956e-05	16.0377	17	[AT2G41670, ATCSLB05, AUR3, CPI1, CSLB02, CSLD5, HIK, IRX1, IRX3, KINESIN-12B, KIS, MAP65-2, MET1, MKK6, NPSN11, POK2, TRM7]
	GO:1903047	mitotic cell cycle process	1.4096e-06	14.4578	24	[AT2G41670, ATCSLB05, AUR3, CDC45, CDKB2;1, CPI1, CSLB02, CSLD5, CYCA2;3, FBL17, HIK, IRX1, IRX3, KINESIN-12B, KIS, MAD2, MAP65-2, MET1, NPSN11, POK2, SIM, TOPII, TRM7, UVI4-LIKE]
	GO:0032506	cytokinetic process	0.0226003	16.129	10	[AT2G41670, CPI1, CSLD5, HIK, KINESIN-12B, KIS, MAP65-2, NPSN11, POK2, TRM7]
	GO:0061640	cytoskeleton-dependent cytokinesis	6.07258e-05	17.0213	16	[AT2G41670, ATCSLB05, CPI1, CSLB02, CSLD5, HIK, IRX1, IRX3, KINESIN-12B, KIS, MAP65-2, MET1, MKK6, NPSN11, POK2, TRM7]
	GO:0000281	mitotic cytokinesis	0.000230045	16.4835	15	[AT2G41670, ATCSLB05, CPI1, CSLB02, CSLD5, HIK, IRX1, IRX3, KINESIN-12B, KIS, MAP65-2, MET1, NPSN11, POK2, TRM7]
	GO:1902410	mitotic cytokinetic process	0.0226003	16.129	10	[AT2G41670, CPI1, CSLD5, HIK, KINESIN-12B, KIS, MAP65-2, NPSN11, POK2, TRM7]
	GO:0000911	cytokinesis by cell plate formation	0.0195896	16.3934	10	[AT2G41670, CPI1, CSLD5, HIK, KINESIN-12B, KIS, MAP65-2, NPSN11, POK2, TRM7]
	GO:0005975	carbohydrate metabolic process	1.3089e-05	6.917	70	[AT1G02460, AT1G04680, AT1G05310, AT1G05660, AT1G24320, AT1G67330, AT1G67750, AT1G80170, AT2G43600, AT3G01260, AT3G10720, AT3G52990, AT3G53190, AT3G59850, AT4G23500, AT4G29360, AT5G51490, AT5G57330, AT5G64640, ATCSLB05, BGAL3, BGAL8, BGLU25, CSLB02, CSLD5, CTL2, ESK1, F8H, FEI2, GATL5, GAUT12, GDPD5, GH9B13, GH9C1, GH9C2, GLX1, GXM2, GXMT1, GulLO3, HEXO2, IRX1, IRX15, IRX3, LGT8, LSF2, MAN7, MSR1…
	GO:0042546	cell wall biogenesis	1.06337e-13	16.7382	39	[AT1G67330, ATCSLB05, COB, COBL1, CSLB02, CSLD5, ESK1, F8H, FLA11, FLA12, GATL5, GAUT12, GXM2, GXMT1, IRX1, IRX15, IRX3, IRX6, MAP70-1, MSR1, MYB20, NAC070, PARVUS, PGSIP1, PGSIP3, RGXT1, RHS13, RIC4, TBL3, TED6, XTH12, XTH13, XTH14, XTH15, XTH21, XTH31, XTH4, XTH8, XTH9]
	GO:0071669	plant-type cell wall organization or biogenesis	7.13286e-09	13.3333	34	[ATCSLB05, COB, COBL1, CSLB02, CSLD5, EXLA1, EXPA11, EXPA15, EXPA4, EXPB1, EXT12, FEI2, FLA11, FLA12, GATL5, IRX1, IRX15, IRX3, IRX6, MAP70-1, MSR1, MYB20, NAC070, PER64, PGSIP1, PGSIP3, RCI3, RGXT1, RHS13, RHS18, RIC4, ROPGEF4, TBL3, TED6]
	GO:0044262	cellular carbohydrate metabolic process	1.48369e-05	9.31373	38	[AT1G67330, ATCSLB05, CSLB02, ESK1, F8H, FEI2, GAUT12, GDPD5, GH9B13, GH9C1, GH9C2, GXM2, GXMT1, IRX1, IRX15, IRX3, LSF2, MAN7, MSR1, PARVUS, PGSIP1, PGSIP3, PHS1, POM1, RGXT1, SBE2.1, TBL3, XT2, XTH12, XTH13, XTH14, XTH15, XTH21, XTH31, XTH4, XTH8, XTH9, XYL1]
	GO:0005976	polysaccharide metabolic process	9.24913e-11	11.5942	48	[AT1G04680, AT1G05310, AT1G67330, AT1G67750, AT2G43600, AT3G10720, AT3G53190, AT5G51490, AT5G64640, ATCSLB05, CSLB02, CSLD5, ESK1, F8H, FEI2, GATL5, GAUT12, GH9B13, GH9C1, GH9C2, GXM2, GXMT1, IRX1, IRX15, IRX3, LGT8, LSF2, MAN7, MSR1, PARVUS, PGSIP1, PGSIP3, PHS1, POM1, RGXT1, SBE2.1, TBL3, XT2, XTH12, XTH13, XTH14, XTH15, XTH21, XTH31, XTH4, XTH8, XTH9, XYL1]
	GO:0009832	plant-type cell wall biogenesis	1.80351e-05	13.6646	22	[ATCSLB05, COB, COBL1, CSLB02, CSLD5, FLA11, FLA12, GATL5, IRX1, IRX15, IRX3, IRX6, MAP70-1, MSR1, MYB20, NAC070, PGSIP1, PGSIP3, RGXT1, RHS13, RIC4, TED6]
	GO:0044036	cell wall macromolecule metabolic process	1.90853e-11	20	28	[AT1G67330, AT2G43600, CTL2, ESK1, F8H, GAUT12, GXM2, GXMT1, IRX15, IRX3, MAN7, MSR1, PARVUS, PGSIP1, PGSIP3, RGXT1, TBL3, XT2, XTH12, XTH13, XTH14, XTH15, XTH21, XTH31, XTH4, XTH8, XTH9, XYL1]
	GO:0034637	cellular carbohydrate biosynthetic process	0.0101136	9.67742	21	[AT1G67330, ATCSLB05, CSLB02, ESK1, F8H, FEI2, GAUT12, GXM2, GXMT1, IRX1, IRX15, IRX3, MSR1, PARVUS, PGSIP1, PGSIP3, POM1, RGXT1, SBE2.1, TBL3, XT2]
	GO:0044264	cellular polysaccharide metabolic process	3.83183e-10	13.7037	37	[AT1G67330, ATCSLB05, CSLB02, ESK1, F8H, FEI2, GAUT12, GH9B13, GH9C1, GH9C2, GXM2, GXMT1, IRX1, IRX15, IRX3, LSF2, MAN7, MSR1, PARVUS, PGSIP1, PGSIP3, PHS1, POM1, RGXT1, SBE2.1, TBL3, XT2, XTH12, XTH13, XTH14, XTH15, XTH21, XTH31, XTH4, XTH8, XTH9, XYL1]
	GO:0070589	cellular component macromolecule biosynthetic process	6.08313e-06	25.4902	13	[AT1G67330, ESK1, F8H, GAUT12, GXM2, GXMT1, IRX15, MSR1, PARVUS, PGSIP1, PGSIP3, RGXT1, TBL3]
	GO:0000271	polysaccharide biosynthetic process	2.04536e-05	12.6316	24	[AT1G67330, ATCSLB05, CSLB02, CSLD5, ESK1, F8H, FEI2, GATL5, GAUT12, GXM2, GXMT1, IRX1, IRX15, IRX3, LGT8, MSR1, PARVUS, PGSIP1, PGSIP3, POM1, RGXT1, SBE2.1, TBL3, XT2]
	GO:0010383	cell wall polysaccharide metabolic process	3.20427e-10	21.2389	24	[AT1G67330, ESK1, F8H, GAUT12, GXM2, GXMT1, IRX15, MSR1, PARVUS, PGSIP1, PGSIP3, RGXT1, TBL3, XT2, XTH12, XTH13, XTH14, XTH15, XTH21, XTH31, XTH4, XTH8, XTH9, XYL1]
	GO:0044042	glucan metabolic process	4.62056e-05	11.7371	25	[ATCSLB05, CSLB02, FEI2, GH9B13, GH9C1, GH9C2, IRX1, IRX3, LSF2, PGSIP1, PHS1, POM1, SBE2.1, TBL3, XT2, XTH12, XTH13, XTH14, XTH15, XTH21, XTH31, XTH4, XTH8, XTH9, XYL1]
	GO:0006073	cellular glucan metabolic process	4.62056e-05	11.7371	25	[ATCSLB05, CSLB02, FEI2, GH9B13, GH9C1, GH9C2, IRX1, IRX3, LSF2, PGSIP1, PHS1, POM1, SBE2.1, TBL3, XT2, XTH12, XTH13, XTH14, XTH15, XTH21, XTH31, XTH4, XTH8, XTH9, XYL1]
	GO:0033692	cellular polysaccharide biosynthetic process	9.09385e-05	12.963	21	[AT1G67330, ATCSLB05, CSLB02, ESK1, F8H, FEI2, GAUT12, GXM2, GXMT1, IRX1, IRX15, IRX3, MSR1, PARVUS, PGSIP1, PGSIP3, POM1, RGXT1, SBE2.1, TBL3, XT2]
	GO:0044038	cell wall macromolecule biosynthetic process	6.08313e-06	25.4902	13	[AT1G67330, ESK1, F8H, GAUT12, GXM2, GXMT1, IRX15, MSR1, PARVUS, PGSIP1, PGSIP3, RGXT1, TBL3]
	GO:0010410	hemicellulose metabolic process	1.78626e-10	24.1758	22	[AT1G67330, ESK1, F8H, GAUT12, GXM2, GXMT1, IRX15, PARVUS, PGSIP1, PGSIP3, TBL3, XT2, XTH12, XTH13, XTH14, XTH15, XTH21, XTH31, XTH4, XTH8, XTH9, XYL1]
	GO:0070592	cell wall polysaccharide biosynthetic process	3.58763e-06	26.5306	13	[AT1G67330, ESK1, F8H, GAUT12, GXM2, GXMT1, IRX15, MSR1, PARVUS, PGSIP1, PGSIP3, RGXT1, TBL3]
	GO:0010411	xyloglucan metabolic process	0.000904148	20.3704	11	[XT2, XTH12, XTH13, XTH14, XTH15, XTH21, XTH31, XTH4, XTH8, XTH9, XYL1]
	GO:0045491	xylan metabolic process	2.11528e-06	30.7692	12	[AT1G67330, ESK1, F8H, GAUT12, GXM2, GXMT1, IRX15, PARVUS, PGSIP1, PGSIP3, TBL3, XYL1]
	GO:0045492	xylan biosynthetic process	1.69701e-06	35.4839	11	[AT1G67330, ESK1, F8H, GAUT12, GXM2, GXMT1, IRX15, PARVUS, PGSIP1, PGSIP3, TBL3]
	GO:0010413	glucuronoxylan metabolic process	0.0150819	41.6667	5	[F8H, GAUT12, PARVUS, PGSIP1, PGSIP3]
	GO:0010417	glucuronoxylan biosynthetic process	0.0150819	41.6667	5	[F8H, GAUT12, PARVUS, PGSIP1, PGSIP3]
Cluster 2	GO:0006810	transport	3.18761e-06	5.28185	119	[AAC1, AAP3, AAT1, ABCB1, ABCI1, ABCI21, ABH1, ACA4, ACA8, ACBP4, AGG2, AT1G05030, AT1G06210, AT1G15370, AT1G48230, AT1G51650, AT1G53710, AT1G62020, AT1G62510, AT1G67300, AT1G69460, AT1G80910, AT2G01970, AT2G20790, AT2G21390, AT2G30060, AT2G34250, AT2G45810, AT3G01130, AT3G03960, AT3G08947, AT3G11320, AT3G15920, AT3G17430, AT3G61240, AT4G02620, AT4G03115, AT4G04340, AT4G23460, AT4G31490, AT4G3239…
	GO:0042752	regulation of circadian rhythm	0.0298632	16.0714	9	[CKA2, CRY1, ELF4-L2, FRS4, FRS8, JMJD5, STIPL1, TCP11, UVR8]
	GO:0006888	ER to Golgi vesicle-mediated transport	0.00321498	20.9302	9	[AT1G53710, AT1G62020, AT2G21390, AT5G58030, ATFP8, BS14A, CEF, NPSN12, NPSN13]
	GO:0016192	vesicle-mediated transport	0.0218248	7.2165	28	[AT1G06210, AT1G53710, AT1G62020, AT1G69460, AT1G80910, AT2G20790, AT2G21390, AT4G23460, AT4G34450, AT5G58030, ATFP8, BS14A, CEF, EDA10, EXO70D1, NPSN12, NPSN13, POK, PRA1.B1, PRA1.B4, RABA4B, SEC6, SNX2b, SPK1, VAMP713, VPS11, VPS24.1, VPS35A]
	GO:0009606	tropism	0.0357592	12.9412	11	[ABCB1, AUX1, CRY1, EIR1, IDD14, NPH4, NTMC2T4, SCR, SGR9, SPK1, ZIP4]
	GO:0009629	response to gravity	0.0227913	13.5802	11	[ABCB1, AUX1, EIR1, IDD14, NPH4, NTMC2T4, PGM3, SCR, SGR9, SPK1, ZIP4]
	GO:0009630	gravitropism	0.0370099	14.0845	10	[ABCB1, AUX1, EIR1, IDD14, NPH4, NTMC2T4, SCR, SGR9, SPK1, ZIP4]
	GO:0008104	protein localization	0.00032126	6.88623	46	[ABH1, AT1G06210, AT1G69460, AT2G20790, AT2G30060, AT2G34250, AT3G15920, AT4G23460, AT4G31490, AT4G34450, AT5G11710, AT5G41685, AT5G61880, ATFP8, ATG18C, BS14A, CEF, EDA10, FTIP1, GDI2, GIP1, HSP60-2, HST, IMPA-1, IMPA-6, MOS11, NPSN12, NPSN13, PRF3, RABA1d, RABA4B, SAD2, SAR3, SCAMP4, SCR, SEC6, SHD, SNX2b, TIM10, TOC34, Tudor1, VAMP713, VPS11, VPS24.1, VPS35A, ZIP4]
	GO:0051649	establishment of localization in cell	0.000198426	7.34767	41	[AAC1, ABH1, AT1G06210, AT1G53710, AT1G62020, AT1G69460, AT2G20790, AT2G21390, AT2G30060, AT3G08947, AT4G23460, AT4G31490, AT4G34450, AT5G11710, AT5G41685, AT5G43960, AT5G58030, AT5G61880, ATFP8, BS14A, CEF, HSP60-2, HST, IMPA-1, IMPA-6, MEE31, MOS11, NIG, NPSN12, NPSN13, POK, RABA4B, SAD2, SAR3, SNX2b, TIM10, TOC34, VPS11, VPS24.1, VPS35A, ZIP4]
	GO:0070727	cellular macromolecule localization	0.00380287	7.25275	33	[ABH1, AT1G06210, AT1G69460, AT2G20790, AT2G30060, AT4G23460, AT4G31490, AT4G34450, AT5G11710, AT5G41685, AT5G61880, ATG18C, CEF, FTIP1, GIP1, HSP60-2, HST, IMPA-1, IMPA-6, MOS11, NPSN12, NPSN13, PRF3, SAD2, SAR3, SCR, SEC6, TIM10, TOC34, UGP1, VPS11, VPS35A, ZIP4]
	GO:0045184	establishment of protein localization	0.00279062	6.64506	41	[ABH1, AT1G06210, AT1G69460, AT2G20790, AT2G30060, AT2G34250, AT3G15920, AT4G23460, AT4G31490, AT4G34450, AT5G11710, AT5G41685, AT5G61880, ATFP8, ATG18C, BS14A, CEF, EDA10, GDI2, HSP60-2, HST, IMPA-1, IMPA-6, MOS11, NPSN12, NPSN13, RABA1d, RABA4B, SAD2, SAR3, SCAMP4, SHD, SNX2b, TIM10, TOC34, Tudor1, VAMP713, VPS11, VPS24.1, VPS35A, ZIP4]
	GO:0046907	intracellular transport	9.14768e-05	7.63501	41	[AAC1, ABH1, AT1G06210, AT1G53710, AT1G62020, AT1G69460, AT2G20790, AT2G21390, AT2G30060, AT3G08947, AT4G23460, AT4G31490, AT4G34450, AT5G11710, AT5G41685, AT5G43960, AT5G58030, AT5G61880, ATFP8, BS14A, CEF, HSP60-2, HST, IMPA-1, IMPA-6, MEE31, MOS11, NIG, NPSN12, NPSN13, POK, RABA4B, SAD2, SAR3, SNX2b, TIM10, TOC34, VPS11, VPS24.1, VPS35A, ZIP4]
	GO:0034613	cellular protein localization	0.00281873	7.60095	32	[ABH1, AT1G06210, AT1G69460, AT2G20790, AT2G30060, AT4G23460, AT4G31490, AT4G34450, AT5G11710, AT5G41685, AT5G61880, ATG18C, CEF, FTIP1, GIP1, HSP60-2, HST, IMPA-1, IMPA-6, MOS11, NPSN12, NPSN13, PRF3, SAD2, SAR3, SCR, SEC6, TIM10, TOC34, VPS11, VPS35A, ZIP4]
	GO:0071702	organic substance transport	0.00144593	5.69676	65	[AAC1, AAP3, AAT1, ABH1, ACBP4, AT1G05030, AT1G06210, AT1G48230, AT1G62510, AT1G67300, AT1G69460, AT2G20790, AT2G30060, AT2G34250, AT2G45810, AT3G11320, AT3G15920, AT3G17430, AT3G61240, AT4G23460, AT4G31490, AT4G32390, AT4G34450, AT5G11710, AT5G17630, AT5G41685, AT5G42420, AT5G57100, AT5G61880, ATFP8, ATG18C, AUX1, BS14A, CEF, CLT2, DIT2.1, DWA1, EDA10, G3Pp4, G3Pp5, GDI2, HSP60-2, HST, IMPA-1, I…
	GO:0071705	nitrogen compound transport	0.0076692	5.86881	51	[AAC1, AAP3, AAT1, ABH1, AT1G06210, AT1G69460, AT2G20790, AT2G30060, AT2G34250, AT2G45810, AT3G15920, AT3G61240, AT4G23460, AT4G31490, AT4G34450, AT5G11710, AT5G41685, AT5G42420, AT5G61880, ATFP8, ATG18C, AUX1, BS14A, CEF, CLT2, DIT2.1, DWA1, EDA10, GDI2, HSP60-2, HST, IMPA-1, IMPA-6, MOS11, NPSN12, NPSN13, RABA1d, RABA4B, SAD2, SAR3, SCAMP4, SHD, SNX2b, TIM10, TOC34, Tudor1, VAMP713, VPS11, VPS2…
	GO:0042886	amide transport	0.0120611	6.23145	42	[ABH1, AT1G06210, AT1G69460, AT2G20790, AT2G30060, AT2G34250, AT3G15920, AT4G23460, AT4G31490, AT4G34450, AT5G11710, AT5G41685, AT5G61880, ATFP8, ATG18C, BS14A, CEF, CLT2, EDA10, GDI2, HSP60-2, HST, IMPA-1, IMPA-6, MOS11, NPSN12, NPSN13, RABA1d, RABA4B, SAD2, SAR3, SCAMP4, SHD, SNX2b, TIM10, TOC34, Tudor1, VAMP713, VPS11, VPS24.1, VPS35A, ZIP4]
	GO:0015031	protein transport	0.00249611	6.68842	41	[ABH1, AT1G06210, AT1G69460, AT2G20790, AT2G30060, AT2G34250, AT3G15920, AT4G23460, AT4G31490, AT4G34450, AT5G11710, AT5G41685, AT5G61880, ATFP8, ATG18C, BS14A, CEF, EDA10, GDI2, HSP60-2, HST, IMPA-1, IMPA-6, MOS11, NPSN12, NPSN13, RABA1d, RABA4B, SAD2, SAR3, SCAMP4, SHD, SNX2b, TIM10, TOC34, Tudor1, VAMP713, VPS11, VPS24.1, VPS35A, ZIP4]
	GO:0015833	peptide transport	0.00702999	6.31579	42	[ABH1, AT1G06210, AT1G69460, AT2G20790, AT2G30060, AT2G34250, AT3G15920, AT4G23460, AT4G31490, AT4G34450, AT5G11710, AT5G41685, AT5G61880, ATFP8, ATG18C, BS14A, CEF, CLT2, EDA10, GDI2, HSP60-2, HST, IMPA-1, IMPA-6, MOS11, NPSN12, NPSN13, RABA1d, RABA4B, SAD2, SAR3, SCAMP4, SHD, SNX2b, TIM10, TOC34, Tudor1, VAMP713, VPS11, VPS24.1, VPS35A, ZIP4]
	GO:0006886	intracellular protein transport	0.0466953	7.16253	26	[ABH1, AT1G06210, AT1G69460, AT2G20790, AT2G30060, AT4G23460, AT4G31490, AT4G34450, AT5G11710, AT5G41685, AT5G61880, CEF, HSP60-2, HST, IMPA-1, IMPA-6, MOS11, NPSN12, NPSN13, SAD2, SAR3, TIM10, TOC34, VPS11, VPS35A, ZIP4]
Cluster 3	GO:0009611	response to wounding	1.09452e-16	17.4672	40	[ACS6, ACX1, ADC2, ASA1, AT1G51400, AT1G66760, AT1G72920, AT2G38870, AT3G15356, AT4G10265, AT4G10270, AT5G43570, ATAF1, BAP1, BCB, BT2, C4H, CML38, CYP79B3, DHS1, FBS1, FDH, GLIP1, HCHIB, IAR3, JAZ1, JAZ5, LOX1, LOX4, MES5, NAC3, NPR1, PEPR1, PKT3, RHL41, ROF1, SEN1, SQE3, TIFY7, WRKY40]
	GO:0009682	induced systemic resistance	7.76192e-06	32.2581	10	[CYP71A12, CYP71A13, CYP79B2, CYP79B3, CYP81F2, ERF4, GLIP1, MYB51, NPR1, SBT3.3]
	GO:0009723	response to ethylene	0.0084102	7.94702	24	[ACS6, ASA1, ASB1, AT1G21140, AT1G71520, AT2G33710, AT3G15356, AT3G25190, AT3G60490, ERF4, ERF6, ERF71, GLIP1, HCHIB, MBF1C, MYB15, MYB2, MYB51, ORS1, PAD4, PR4, Rap2.6L, TTG1, WRKY6]
	GO:0010193	response to ozone	0.000573619	24.3243	9	[AT1G51400, AT3G02840, AT4G11170, CML37, CYT1, GSH1, LOX4, SAG20, VTC5]
	GO:0010286	heat acclimation	0.000554918	21.2766	10	[AT4G17250, AT5G48570, DREB2A, DREB2C, HSA32, HSFA2, HSP81-2, Hop3, ROF1, WRKY33]
	GO:0012501	programmed cell death	0.0222492	10.0671	15	[AO1, BAG6, BCS1, BRG3, DELTA-OAT, DOX1, NPR1, PAD4, PLA2A, PLDDELTA, RIN2, RING, RPP13, RPS4, XND1]
	GO:0033554	cellular response to stress	0.000449627	6.13636	54	[ADH1, AT1G14550, AT1G21140, AT1G57630, AT3G02790, AT3G10040, AT3G25190, AT4G37710, AT5G48570, ATERDJ3A, ATL5, BCB, BCS1, CAT1, CYP79B2, CYP79B3, CYP81F2, CYP82C2, DELTA-OAT, DIN11, DIN4, DOX1, ELIP1, FLOT1, GSH1, HRS1, HSFA2, MAPKKK13, MAPKKK14, MAPKKK19, MYB2, MYB51, MYB62, NPR1, NTRC, OCT4, PAD4, PER4, PLA2A, PMSR2, PROPEP3, PS2, RIN2, RMA1, ROF1, RPP13, RPS4, Rap2.6L, SIGE, SR1, WRKY33, WRKY6…
	GO:0044248	cellular catabolic process	6.23885e-05	6.02968	65	[AAE3, ACX1, ADC2, ASPGB1, AT1G14550, AT1G71695, AT1G77890, AT1G80440, AT2G18150, AT2G43590, AT4G08780, AT4G26910, AT4G37520, AT5G28050, AT5G39580, ATCRT1, ATL2, ATL5, AlaAT1, BAG6, BRG3, BT1, BT2, CAT1, CNI1, CSY2, CYP79B2, CYP79B3, DELTA-OAT, DOX1, ECH2, ERD5, ETFQO, GSH1, GSTF6, GSTU11, GSTU12, GSTU2, GSTU3, GSTU4, GSTZ1, HSPRO2, IBR10, IVD, MCCB, NPR3, NTRC, PER4, PKT3, PRXCA, PRXCB, Prx37, R…
	GO:0044550	secondary metabolite biosynthetic process	6.14845e-05	8.98204	30	[AKN2, AT5G14700, BCB, BGLU46, C4H, CCOAMT, CCR2, CRL1, CTF2B, CYP706A1, CYP706A2, CYP71A12, CYP71A13, CYP71B14, CYP71B21, CYP71B22, CYP71B3, CYP71B6, CYP79B2, CYP79B3, CYP81F2, CYP82C2, CYP82C3, CYP89A5, GSH1, MYB51, NAC042, PAD3, PAD4, WRKY33]
	GO:0090333	regulation of stomatal closure	0.0272501	33.3333	5	[EXO70B1, EXO70B2, NHX2, PLDDELTA, ZIF1]
	GO:0009072	aromatic amino acid family metabolic process	0.000108696	18.0556	13	[ADT4, ASA1, ASB1, AT1G22410, AT2G45300, CM1, CYP79B2, CYP79B3, DHS1, GSTZ1, HSPRO2, TAT7, TSB1]
	GO:0009266	response to temperature stimulus	4.43328e-17	11.2875	64	[ADC2, ADH1, AOX1A, ARCK1, AT1G07400, AT1G52560, AT1G53540, AT1G54050, AT1G59860, AT2G19310, AT2G29500, AT4G17250, AT5G37670, AT5G48570, AT5G51440, ATERDJ3A, ATHSP22.0, BAG6, BAP1, BCB, BIP3, BT2, CCR2, CLPB4, CRL1, CYT1, CZF1, DIN10, DREB2A, DREB2C, EGY3, ELIP1, FER1, Fes1A, GSH1, GolS1, HPT1, HSA32, HSFA2, HSP101, HSP17.4, HSP17.6A, HSP17.6II, HSP21, HSP23.6-MITO, HSP70T-2, HSP81-2, HSP90.1, Ho…
	GO:0009408	response to heat	4.42257e-25	22.7053	47	[AT1G07400, AT1G52560, AT1G53540, AT1G54050, AT1G59860, AT2G19310, AT2G29500, AT4G17250, AT5G37670, AT5G48570, AT5G51440, ATERDJ3A, ATHSP22.0, BAG6, BAP1, BIP3, CLPB4, CRL1, CYT1, DREB2A, DREB2C, EGY3, ELIP1, Fes1A, GSH1, GolS1, HSA32, HSFA2, HSP101, HSP17.4, HSP17.6A, HSP17.6II, HSP21, HSP23.6-MITO, HSP70T-2, HSP81-2, HSP90.1, Hop3, Hsp70b, MBF1C, MTHSC70-2, NPR1, RBOHB, RHL41, ROF1, S6K2, WRKY3…
	GO:0009415	response to water	1.46628e-05	9.16905	32	[ADH1, AOC1, ARCK1, AVP1, CRL1, CYP79B2, DREB2A, ERD5, EXO70B1, EXO70B2, GSTF6, GolS1, HSP81-2, MBF1C, MSS1, MYB15, MYB2, NAC019, NAC047, NAC3, NTT1, OCT4, ORS1, PAD3, PID, PUB23, RD26, RDUF2, Rap2.6L, SEH, SUS3, WRKY33]
	GO:0009414	response to water deprivation	2.72137e-05	9.11765	31	[ADH1, AOC1, ARCK1, AVP1, CRL1, CYP79B2, DREB2A, ERD5, EXO70B1, EXO70B2, GSTF6, GolS1, HSP81-2, MBF1C, MSS1, MYB15, MYB2, NAC019, NAC3, NTT1, OCT4, ORS1, PAD3, PID, PUB23, RD26, RDUF2, Rap2.6L, SEH, SUS3, WRKY33]
	GO:0006970	response to osmotic stress	2.12313e-05	7.29002	46	[ADC2, ADH1, ARCK1, ASB1, ASG1, AT1G03220, AT1G59860, AT1G62480, AT1G78310, ATL5, AVP1, BT2, C2, CYT1, DELTA-OAT, FBA6, FBS1, Fes1A, GSTF6, GolS1, HSP17.6A, HSP81-2, MMP, MSS1, MTHSC70-2, MYB112, MYB15, MYB2, MYB51, NAC042, NFXL1, NHX2, NTT1, PHT3;2, PR4, RHL41, ROF1, RSR4, Rap2.6L, S6K2, SIGE, SIS, TSB1, TSPO, WRKY33, WRKY8]
	GO:0009651	response to salt stress	6.10798e-06	7.77385	44	[ADC2, ADH1, ARCK1, ASB1, ASG1, AT1G03220, AT1G59860, AT1G62480, AT1G78310, ATL5, AVP1, BT2, C2, CYT1, DELTA-OAT, FBA6, FBS1, Fes1A, GSTF6, GolS1, HSP81-2, MMP, MSS1, MTHSC70-2, MYB112, MYB15, MYB2, MYB51, NAC042, NFXL1, NHX2, NTT1, PHT3;2, PR4, RHL41, RSR4, Rap2.6L, S6K2, SIGE, SIS, TSB1, TSPO, WRKY33, WRKY8]
	GO:0014070	response to organic cyclic compound	0.0128361	7.23514	28	[ADH1, AT3G03990, AT5G65600, BAP1, BCS1, BSK1, BT1, BT2, DIN9, DOX1, EDS5, FBS1, GLIP1, HSPRO2, IBH1, IBR10, MYB112, MYB2, MYB51, MYB62, NPR1, ORS1, PAD4, PXMT1, Rap2.6L, WAKL10, WRKY40, XTH24]
	GO:0009751	response to salicylic acid	0.00200348	9.80392	20	[AT5G65600, BAP1, BCS1, BT1, BT2, DOX1, EDS5, FBS1, GLIP1, HSPRO2, MYB112, MYB2, MYB51, MYB62, NPR1, PAD4, PXMT1, Rap2.6L, WAKL10, WRKY40]
	GO:0044260	cellular macromolecule metabolic process	0.0454973	2.35822	163	[AGO3, AKINBETA1, APK2A, ARCK1, ASPGB1, AT-HSFB2B, AT1G01260, AT1G03740, AT1G14640, AT1G56130, AT1G61370, AT1G71520, AT1G78310, AT1G80440, AT2G23450, AT2G33710, AT2G43590, AT2G43760, AT3G02770, AT3G02790, AT3G10040, AT3G54130, AT3G60490, AT4G26120, AT4G27290, AT4G28400, AT4G28811, AT4G33910, AT4G39270, AT5G05140, AT5G15120, AT5G24430, AT5G25930, AT5G28050, AT5G39890, AT5G46910, AT5G57500, AT5G656…
	GO:0010467	gene expression	0.00254287	2.01117	90	[AGO3, AT-HSFB2B, AT1G01260, AT1G14640, AT1G71520, AT1G78310, AT2G33710, AT3G02790, AT3G10040, AT3G54130, AT3G60490, AT4G28811, AT5G05140, AT5G11140, AT5G46910, ATAF1, ATL5, BIP3, BT1, BT2, BZIP25, CLPB4, COL5, COL9, CZF1, DREB2A, DREB2C, ERF4, ERF6, ERF71, GRF7, HB1, HRS1, HSA32, HSFA2, HSFB2A, HSP101, HSP21, IAA10, IBH1, JAZ1, JAZ5, KNAT6, MAPKKK14, MBF1C, MPK11, MYB112, MYB122, MYB15, MYB2, MY…
	GO:0010035	response to inorganic substance	7.55323e-21	9.74576	92	[AAE3, ACS6, ACX1, ADH1, AER, AOC1, ARCK1, AT1G21140, AT1G51400, AT1G52560, AT1G54050, AT1G62480, AT2G19310, AT2G29500, AT2G41380, AT3G02790, AT3G02840, AT3G25190, AT3G28580, AT3G48450, AT4G11170, AT5G64250, AVP1, AlaAT1, AtCDC48B, BAG6, BT1, BT2, CAT1, CAX3, CML37, CRL1, CYP79B2, CYT1, DIN9, DOX1, DREB2A, EGY3, ERD5, EXO70B1, EXO70B2, FBA6, FDH, FER1, GSH1, GSTF6, GolS1, HCHIB, HMA5, HSFA2, HSP1…
	GO:0010038	response to metal ion	0.000692864	7.28745	36	[AAE3, ACS6, ACX1, ADH1, AER, AT1G21140, AT1G62480, AT2G41380, AT3G25190, AT5G64250, AlaAT1, AtCDC48B, CAT1, CAX3, CRL1, DIN9, FBA6, FDH, FER1, GSH1, GSTF6, HCHIB, HMA5, HSP23.6-MITO, Hop2, MMP, MTHSC70-2, MYB112, MYB15, MYB2, NIT2, PLA2A, RABA1g, ROF1, SAM-2, ZIF1]
	GO:0046686	response to cadmium ion	0.00237156	7.82123	28	[AAE3, ACX1, ADH1, AER, AT1G62480, AT2G41380, AT5G64250, AlaAT1, AtCDC48B, CAT1, CRL1, DIN9, FBA6, FDH, GSH1, GSTF6, HCHIB, HSP23.6-MITO, Hop2, MMP, MTHSC70-2, MYB112, MYB15, MYB2, NIT2, PLA2A, RABA1g, ROF1]
	GO:0015980	energy derivation by oxidation of organic compounds	0.000648198	12.6984	16	[ADH1, AOX1A, AT1G33055, AT2G36220, AT2G41730, AT3G27220, AT4G26910, AT5G10040, AT5G15120, CSY2, CYTC-1, CYTC-2, ETFQO, SDH1-1, SDH2-1, SDHAF2]
	GO:0045333	cellular respiration	4.04828e-05	15.534	16	[ADH1, AOX1A, AT1G33055, AT2G36220, AT2G41730, AT3G27220, AT4G26910, AT5G10040, AT5G15120, CSY2, CYTC-1, CYTC-2, ETFQO, SDH1-1, SDH2-1, SDHAF2]
	GO:0009061	anaerobic respiration	3.49487e-06	63.6364	7	[AT1G33055, AT2G36220, AT2G41730, AT3G27220, AT5G10040, AT5G15120, SDH1-1]
	GO:0072593	reactive oxygen species metabolic process	0.00675188	10.119	17	[AT1G14550, AT1G71695, AT2G18150, AT4G08780, AT4G37520, AT5G39580, AT5G65600, CAT1, NFXL1, NIA1, NIA2, NTRC, PAD4, PER4, PRXCA, PRXCB, Prx37]
	GO:0042743	hydrogen peroxide metabolic process	0.000346482	14.1509	15	[AT1G14550, AT1G71695, AT2G18150, AT4G08780, AT4G37520, AT5G39580, AT5G65600, CAT1, NFXL1, NTRC, PAD4, PER4, PRXCA, PRXCB, Prx37]
	GO:0042744	hydrogen peroxide catabolic process	0.00345312	14.4578	12	[AT1G14550, AT1G71695, AT2G18150, AT4G08780, AT4G37520, AT5G39580, CAT1, NTRC, PER4, PRXCA, PRXCB, Prx37]
	GO:0098754	detoxification	0.0485965	12.987	10	[GSTF6, GSTU11, GSTU12, GSTU2, GSTU3, GSTU4, GSTZ1, HMA5, NIT4, NTRC]
	GO:0009404	toxin metabolic process	1.09981e-07	25	15	[CYP71A13, CYP79B2, CYP79B3, GSH1, GSTF6, GSTU11, GSTU12, GSTU2, GSTU3, GSTU4, GSTZ1, NAC042, PAD3, PAD4, WRKY33]
	GO:0009636	response to toxic substance	0.000102289	14.5455	16	[DIN9, GSTF6, GSTU11, GSTU12, GSTU2, GSTU3, GSTU4, GSTZ1, HMA5, NFXL1, NIA1, NIA2, NIT4, NTRC, PMAT1, UGT73B4]
	GO:1901698	response to nitrogen compound	1.44783e-12	13.099	41	[ADH1, AT-HSFB2B, AT1G21140, AT1G71520, AT2G33710, AT3G15356, AT3G16530, AT3G25190, AT3G48450, AT4G26120, AT5G46910, AT5G66070, ATL2, BT2, CMPG2, CNI1, CYT1, CZF1, DOX1, ERF4, ERF6, FBS1, HRS1, HSFA2, HSFB2A, IAA10, IBR10, MYB15, NIT4, NRT2.6, PMZ, PUB23, PUB24, RDUF2, RHL41, RMA1, WRKY15, WRKY33, WRKY40, WRKY6, ZAT6]
	GO:0010243	response to organonitrogen compound	3.38954e-12	16.3265	32	[ADH1, AT-HSFB2B, AT1G71520, AT2G33710, AT3G15356, AT3G16530, AT4G26120, AT5G46910, AT5G66070, ATL2, CMPG2, CNI1, CZF1, ERF4, ERF6, FBS1, HSFA2, HSFB2A, IAA10, IBR10, MYB15, PMZ, PUB23, PUB24, RDUF2, RHL41, RMA1, WRKY15, WRKY33, WRKY40, WRKY6, ZAT6]
	GO:0010200	response to chitin	1.31453e-13	21.374	28	[AT-HSFB2B, AT1G71520, AT2G33710, AT3G15356, AT3G16530, AT4G26120, AT5G46910, AT5G66070, ATL2, CMPG2, CNI1, CZF1, ERF4, ERF6, HSFA2, HSFB2A, IAA10, MYB15, PMZ, PUB23, PUB24, RDUF2, RHL41, WRKY15, WRKY33, WRKY40, WRKY6, ZAT6]
	GO:0007165	signal transduction	0.0364289	4.68037	82	[ABCB21, AO1, AOX1A, APK2A, ARCK1, AT1G57630, AT1G66090, AT1G71520, AT1G72920, AT1G72940, AT1G80440, AT2G33710, AT3G04220, AT3G15356, AT3G48195, AT3G60490, AT4G11170, AT4G19530, AT4G39270, AT5G37740, AT5G41750, AT5G58120, AT5G65600, ATAF1, ATSIK, BCS1, BSK1, BT2, C2, CIPK26, DGK5, DREB2C, EID1, ERF4, ERF6, ERF71, EXO70B1, FBA6, GLIP1, HAB1, HCHIB, HRS1, IAA10, IBH1, IBR5, JAZ1, JAZ5, JRG21, Kin3,…
	GO:0070887	cellular response to chemical stimulus	7.50675e-06	6.08108	72	[ABCB21, ACS6, ADH1, AO1, ARCK1, AT1G14550, AT1G21140, AT1G57630, AT1G71520, AT1G80440, AT2G33710, AT3G02790, AT3G03990, AT3G10040, AT3G15356, AT3G25190, AT3G60490, AT4G37710, AT5G37740, AT5G65600, ATAF1, BCS1, BSK1, BT2, C2, CYP81F2, CYP82C2, DOX1, DREB2C, ERF4, ERF6, ERF71, EXO70B1, FLOT1, FQR1, GLIP1, HAB1, HCHIB, HRS1, HSFA2, IAA10, IBH1, IBR5, JAZ1, JAZ5, JRG21, MBF1C, MYB62, NAC3, NPR1, NPR…
	GO:0009725	response to hormone	2.48315e-08	5.99161	100	[AAE3, ABCB21, ACS6, ADC2, ADH1, AO1, ARCK1, ASA1, ASB1, ASG1, AT1G21140, AT1G71520, AT1G78830, AT1G80440, AT2G33710, AT3G15356, AT3G22060, AT3G25190, AT3G28580, AT3G60490, AT5G13370, AT5G37740, ATAF1, ATL5, BSK1, BT1, BT2, C2, CAT1, CNI1, CRL1, CYT1, DOX1, DREB2C, ERF4, ERF6, ERF71, EXO70B1, EXPA1, FBA6, FBS1, FER1, FQR1, GLIP1, GSH1, GolS1, HAB1, HCHIB, HRS1, IAA10, IBH1, IBR10, IBR5, ILL6, JAZ…
	GO:0071229	cellular response to acid chemical	0.00605243	6.84105	34	[AO1, ARCK1, AT3G15356, AT5G37740, AT5G65600, ATAF1, BCS1, BT2, C2, DOX1, DREB2C, ERF4, EXO70B1, HAB1, HRS1, IBH1, IBR5, JAZ1, JAZ5, JRG21, MYB62, NAC3, NPR1, NPR3, NRT2.6, OCT4, ORS1, PAD4, PKT3, PLDDELTA, PP2C5, TIFY7, WRKY51, XTH24]
	GO:1901701	cellular response to oxygen-containing compound	0.00494227	6.34675	41	[AO1, ARCK1, AT1G21140, AT3G02790, AT3G03990, AT3G15356, AT3G25190, AT5G37740, AT5G65600, ATAF1, BCS1, BSK1, BT2, C2, DOX1, DREB2C, ERF4, EXO70B1, HAB1, HRS1, IBH1, IBR5, JAZ1, JAZ5, JRG21, MYB62, NAC3, NPR1, NPR3, NRT2.6, NTRC, OCT4, ORS1, PAD4, PKT3, PLDDELTA, PP2C5, TIFY7, WRKY51, WRKY8, XTH24]
	GO:0002682	regulation of immune system process	0.000115544	14.4144	16	[AT4G19530, AT5G65600, C2, CYP79B3, ERF4, GLIP1, ILL6, NPR1, NPR3, PAD3, PRXCA, PRXCB, RIN2, RLP30, RPS4, WRKY40]
	GO:0032101	regulation of response to external stimulus	0.0104204	14.1026	11	[AT5G65600, C2, CYP79B3, EXO70B2, HRS1, ILL6, NPR1, PAD3, PAD4, WRKY40, WRKY75]
	GO:0050776	regulation of immune response	0.000160966	15	15	[AT4G19530, AT5G65600, C2, CYP79B3, ERF4, GLIP1, ILL6, NPR1, NPR3, PAD3, PRXCA, PRXCB, RIN2, RLP30, RPS4]
	GO:0009814	defense response, incompatible interaction	1.18907e-06	12.9032	24	[AT3G15356, AT5G38900, AT5G65600, BAG6, C2, CNI1, CYP79B3, DELTA-OAT, DOX1, GLIP1, GSH1, HCHIB, HSP81-2, HSP90.1, HSPRO2, ILL6, LOX1, MLO6, NPR1, NPR3, PAD3, PAD4, PR4, RPP13]
	GO:0009627	systemic acquired resistance	0.0485965	12.987	10	[AT5G65600, CYP79B3, DOX1, GLIP1, ILL6, NPR1, NPR3, PAD3, PAD4, PR4]
	GO:0045087	innate immune response	1.85384e-11	12.1662	41	[AT3G15356, AT4G19530, AT5G38900, AT5G65600, BAG6, BCS1, C2, CNI1, CYP71A12, CYP71A13, CYP79B2, CYP79B3, CYP81F2, DELTA-OAT, DOX1, EDS5, ERF4, GLIP1, GSH1, HCHIB, HSP81-2, HSP90.1, HSPRO2, ILL6, LOX1, MLO6, MYB51, NPR1, NPR3, PAD3, PAD4, PEPR1, PLA2A, PR4, PRXCA, PRXCB, RIN2, RLP30, RPP13, RPS4, SBT3.3]
	GO:0098542	defense response to other organism	6.31049e-07	6.88525	63	[AAE3, AGO3, AT2G38870, AT2G45220, AT3G15356, AT3G24510, AT5G38900, AT5G39580, AT5G65600, BAG6, C2, CNI1, CRK32, CYP71A12, CYP71A13, CYP79B2, CYP79B3, CYP81F2, CYT1, CZF1, DELTA-OAT, DIP2, DOX1, EDS5, ERD5, ERF4, EXO70B1, EXO70B2, FMO, GLIP1, GSH1, GSTF6, HCHIB, HSP81-2, HSP90.1, HSPRO2, ILL6, JAZ1, LOX1, MLO6, MYB51, NFXL1, NPR1, NPR3, PAD3, PAD4, PLA2A, PR4, PRXCA, PRXCB, PXMT1, RING, RLP30, RP…
	GO:0009814	defense response, incompatible interaction	1.18907e-06	12.9032	24	[AT3G15356, AT5G38900, AT5G65600, BAG6, C2, CNI1, CYP79B3, DELTA-OAT, DOX1, GLIP1, GSH1, HCHIB, HSP81-2, HSP90.1, HSPRO2, ILL6, LOX1, MLO6, NPR1, NPR3, PAD3, PAD4, PR4, RPP13]
	GO:0009627	systemic acquired resistance	0.0485965	12.987	10	[AT5G65600, CYP79B3, DOX1, GLIP1, ILL6, NPR1, NPR3, PAD3, PAD4, PR4]
	GO:0009816	defense response to bacterium, incompatible interaction	5.8437e-05	23.4043	11	[AT5G65600, C2, CNI1, DELTA-OAT, GSH1, HSP81-2, HSP90.1, HSPRO2, LOX1, NPR3, PAD4]
	GO:0070482	response to oxygen levels	1.72117e-16	33.8028	24	[ADH1, AT1G14550, AT1G57630, AT3G10040, AT4G33070, AT4G37710, AT5G15120, AT5G39890, AlaAT1, CYP81F2, CYP82C2, ERF71, FLOT1, HB1, HSFA2, NAC102, NIP2;1, NPR1, PAD4, PER4, PHI-1, PLA2A, PROPEP3, SUS4]
	GO:0001666	response to hypoxia	3.51639e-15	34.375	22	[ADH1, AT1G14550, AT1G57630, AT3G10040, AT4G37710, AT5G15120, AT5G39890, AlaAT1, CYP81F2, CYP82C2, FLOT1, HB1, HSFA2, NAC102, NIP2;1, NPR1, PAD4, PER4, PHI-1, PLA2A, PROPEP3, SUS4]
	GO:0036293	response to decreased oxygen levels	1.17422e-16	34.2857	24	[ADH1, AT1G14550, AT1G57630, AT3G10040, AT4G33070, AT4G37710, AT5G15120, AT5G39890, AlaAT1, CYP81F2, CYP82C2, ERF71, FLOT1, HB1, HSFA2, NAC102, NIP2;1, NPR1, PAD4, PER4, PHI-1, PLA2A, PROPEP3, SUS4]
	GO:0071453	cellular response to oxygen levels	5.55451e-09	42.8571	12	[ADH1, AT1G14550, AT1G57630, AT3G10040, AT4G37710, CYP81F2, CYP82C2, FLOT1, HSFA2, PER4, PLA2A, PROPEP3]
	GO:0036294	cellular response to decreased oxygen levels	5.55451e-09	42.8571	12	[ADH1, AT1G14550, AT1G57630, AT3G10040, AT4G37710, CYP81F2, CYP82C2, FLOT1, HSFA2, PER4, PLA2A, PROPEP3]
	GO:0071456	cellular response to hypoxia	1.87401e-09	46.1538	12	[ADH1, AT1G14550, AT1G57630, AT3G10040, AT4G37710, CYP81F2, CYP82C2, FLOT1, HSFA2, PER4, PLA2A, PROPEP3]
	GO:0006979	response to oxidative stress	2.36908e-23	14.2549	66	[ACS6, ADC2, ADH1, AER, AT1G07400, AT1G14550, AT1G21140, AT1G21520, AT1G51400, AT1G52560, AT1G54050, AT1G71695, AT2G18150, AT2G19310, AT2G29500, AT3G02790, AT3G02840, AT3G25190, AT3G28580, AT4G08780, AT4G11170, AT4G37520, AT5G37670, AT5G39580, BAG6, BCB, BT1, BT2, CAT1, CML37, CYT1, DIN10, DOX1, DREB2A, EGY3, ERD5, ERF6, FER1, GSH1, GSTF6, GolS1, HEMA2, HSFA2, HSP101, HSP17.6A, HSP21, HSP70T-2, H…
	GO:0009314	response to radiation	0.000515937	6.25	51	[AT1G35210, AT1G51400, AT1G52560, AT1G54050, AT1G66180, AT2G19310, AT2G29500, AT5G60750, BAG6, BCB, BCS1, C4H, CAT1, COL5, COL9, DIN4, DIN9, DREB2A, EGY3, EID1, ELIP1, ERF6, ETFQO, EXPA1, GRF7, GolS1, HB1, HSFA2, HSP101, HSP17.6A, HSP21, HSP70T-2, Hop3, J8, LRB1, MMP, NFXL1, NIA1, NIA2, PAD4, PKT3, PRXCA, PRXCB, PSBY, PXMT1, RHL41, RSR4, SIGE, SPT1, TCH3, TED4]
	GO:0000302	response to reactive oxygen species	4.49195e-18	20.2128	38	[ADH1, AT1G21140, AT1G51400, AT1G52560, AT1G54050, AT2G19310, AT2G29500, AT3G02790, AT3G02840, AT3G25190, AT3G28580, AT4G11170, AT5G37670, BAG6, BT1, BT2, CAT1, CML37, CYT1, DOX1, DREB2A, EGY3, ERF6, FER1, GSH1, GolS1, HSFA2, HSP101, HSP17.6A, HSP21, HSP70T-2, Hop3, LOX4, NAC3, NTRC, SAG20, VTC5, WRKY8]
	GO:0009416	response to light stimulus	0.000175314	6.4803	51	[AT1G35210, AT1G51400, AT1G52560, AT1G54050, AT1G66180, AT2G19310, AT2G29500, AT5G60750, BAG6, BCB, BCS1, C4H, CAT1, COL5, COL9, DIN4, DIN9, DREB2A, EGY3, EID1, ELIP1, ERF6, ETFQO, EXPA1, GRF7, GolS1, HB1, HSFA2, HSP101, HSP17.6A, HSP21, HSP70T-2, Hop3, J8, LRB1, MMP, NFXL1, NIA1, NIA2, PAD4, PKT3, PRXCA, PRXCB, PSBY, PXMT1, RHL41, RSR4, SIGE, SPT1, TCH3, TED4]
	GO:0042542	response to hydrogen peroxide	2.41635e-13	30.8824	21	[ADH1, AT1G52560, AT1G54050, AT2G19310, AT2G29500, BAG6, BT1, BT2, CAT1, DREB2A, EGY3, FER1, GolS1, HSFA2, HSP101, HSP17.6A, HSP21, HSP70T-2, Hop3, NAC3, WRKY8]
	GO:0009642	response to light intensity	1.12989e-08	15.4321	25	[AT1G52560, AT1G54050, AT2G19310, AT2G29500, AT5G60750, BAG6, BCB, DIN4, DIN9, EGY3, ELIP1, ERF6, ETFQO, GolS1, HSFA2, HSP101, HSP17.6A, HSP21, HSP70T-2, Hop3, NFXL1, PKT3, PSBY, RHL41, TCH3]
	GO:0009644	response to high light intensity	7.56613e-07	18.8889	17	[AT1G52560, AT1G54050, AT2G19310, AT2G29500, BAG6, EGY3, ELIP1, ERF6, GolS1, HSFA2, HSP101, HSP17.6A, HSP21, HSP70T-2, Hop3, PKT3, PSBY]
	GO:0001101	response to acid chemical	6.30655e-21	8.81131	106	[ACS6, ADC2, ADH1, AO1, AOC1, ARCK1, ASG1, AT1G51400, AT1G66180, AT3G02840, AT3G15356, AT3G22060, AT3G28580, AT3G48450, AT4G11170, AT5G37740, AT5G65600, ATAF1, AVP1, BAP1, BCS1, BSK1, BT1, BT2, C2, CAT1, CML37, CNI1, CRL1, CYP79B2, CYT1, DIN9, DOX1, DREB2A, DREB2C, EDS5, ERD5, ERF4, EXO70B1, EXO70B2, EXPA1, FBS1, GLIP1, GSH1, GSTF6, GolS1, HAB1, HRS1, HSP81-2, HSPRO2, IBH1, IBR10, IBR5, ILL6, JAZ…
	GO:0010033	response to organic substance	4.5873e-16	6.6437	135	[AAE3, ABCB21, ACS6, ADC2, ADH1, AO1, ARCK1, ASA1, ASB1, ASG1, AT-HSFB2B, AT1G21140, AT1G66180, AT1G71520, AT1G78830, AT1G80440, AT2G33710, AT3G03990, AT3G15356, AT3G16530, AT3G22060, AT3G25190, AT3G28580, AT3G60490, AT4G26120, AT5G13370, AT5G37740, AT5G46910, AT5G65600, AT5G66070, ATAF1, ATL2, ATL5, BAP1, BCS1, BSK1, BT1, BT2, C2, CAT1, CMPG2, CNI1, CRL1, CYT1, CZF1, DIN4, DIN9, DOX1, DREB2C, ED…
	GO:0070887	cellular response to chemical stimulus	7.50675e-06	6.08108	72	[ABCB21, ACS6, ADH1, AO1, ARCK1, AT1G14550, AT1G21140, AT1G57630, AT1G71520, AT1G80440, AT2G33710, AT3G02790, AT3G03990, AT3G10040, AT3G15356, AT3G25190, AT3G60490, AT4G37710, AT5G37740, AT5G65600, ATAF1, BCS1, BSK1, BT2, C2, CYP81F2, CYP82C2, DOX1, DREB2C, ERF4, ERF6, ERF71, EXO70B1, FLOT1, FQR1, GLIP1, HAB1, HCHIB, HRS1, HSFA2, IAA10, IBH1, IBR5, JAZ1, JAZ5, JRG21, MBF1C, MYB62, NAC3, NPR1, NPR…
	GO:1901700	response to oxygen-containing compound	7.45548e-33	9.29936	146	[ACS6, ADC2, ADH1, AO1, AOC1, ARCK1, ASG1, AT-HSFB2B, AT1G21140, AT1G51400, AT1G52560, AT1G54050, AT1G66180, AT1G71520, AT2G19310, AT2G29500, AT2G33710, AT3G02790, AT3G02840, AT3G03990, AT3G15356, AT3G16530, AT3G22060, AT3G25190, AT3G28580, AT3G48450, AT4G11170, AT4G26120, AT5G37670, AT5G37740, AT5G46910, AT5G65600, AT5G66070, ATAF1, ATL2, AVP1, BAG6, BAP1, BCS1, BSK1, BT1, BT2, C2, CAT1, CML37, …
	GO:0009725	response to hormone	2.48315e-08	5.99161	100	[AAE3, ABCB21, ACS6, ADC2, ADH1, AO1, ARCK1, ASA1, ASB1, ASG1, AT1G21140, AT1G71520, AT1G78830, AT1G80440, AT2G33710, AT3G15356, AT3G22060, AT3G25190, AT3G28580, AT3G60490, AT5G13370, AT5G37740, ATAF1, ATL5, BSK1, BT1, BT2, C2, CAT1, CNI1, CRL1, CYT1, DOX1, DREB2C, ERF4, ERF6, ERF71, EXO70B1, EXPA1, FBA6, FBS1, FER1, FQR1, GLIP1, GSH1, GolS1, HAB1, HCHIB, HRS1, IAA10, IBH1, IBR10, IBR5, ILL6, JAZ…
	GO:0033993	response to lipid	0.00286995	6.08365	48	[ADC2, ADH1, ARCK1, ASG1, AT3G03990, AT3G22060, AT3G28580, AT5G37740, ATAF1, BSK1, BT2, C2, CAT1, CNI1, CRL1, DOX1, DREB2C, ERF4, EXO70B1, EXPA1, FBS1, GolS1, HAB1, HRS1, IBH1, IBR5, LOX1, MBF1C, MPK11, MSS1, MYB112, MYB2, MYB51, MYB62, NTT1, ORS1, PAD3, PKT3, PLDDELTA, PMZ, PP2C5, RD26, RDUF2, RING, Rap2.6L, TSPO, WRKY8, XTH24]
	GO:0097305	response to alcohol	0.000131761	7.15503	42	[ADC2, ADH1, ARCK1, ASG1, AT3G22060, AT3G28580, AT5G37740, ATAF1, BSK1, BT2, C2, CAT1, CNI1, CRL1, DOX1, DREB2C, ERF4, EXO70B1, FBS1, GolS1, HAB1, HRS1, IBR5, LOX1, MBF1C, MPK11, MSS1, MYB112, MYB2, MYB51, NTT1, ORS1, PAD3, PKT3, PLDDELTA, PMZ, PP2C5, RD26, RDUF2, Rap2.6L, TSPO, WRKY8]
	GO:0009737	response to abscisic acid	0.000111897	7.20412	42	[ADC2, ADH1, ARCK1, ASG1, AT3G22060, AT3G28580, AT5G37740, ATAF1, BSK1, BT2, C2, CAT1, CNI1, CRL1, DOX1, DREB2C, ERF4, EXO70B1, FBS1, GolS1, HAB1, HRS1, IBR5, LOX1, MBF1C, MPK11, MSS1, MYB112, MYB2, MYB51, NTT1, ORS1, PAD3, PKT3, PLDDELTA, PMZ, PP2C5, RD26, RDUF2, Rap2.6L, TSPO, WRKY8]
	GO:0006082	organic acid metabolic process	4.86633e-09	6.93069	77	[AAE3, ACX1, ADC2, ADT4, AKN2, AO1, AOC1, ASA1, ASB1, AT1G22410, AT2G36580, AT2G45300, AT4G26910, AT4G33910, AlaAT1, BCAT-2, CM1, CSY2, CYP79B2, CYP79B3, CYP81F2, CYT1, DELTA-OAT, DHS1, DIN9, DOX1, ECH2, EDS5, ERD5, ETFQO, FBA6, FTM1, GAT1_2.1, GSH1, GSTZ1, GulLO2, GulLO5, HB1, HMT-1, HPT1, HRS1, HSPRO2, IBR10, ILL6, IVD, LOX1, LOX4, MCCB, MYB51, MYB62, NAC042, NAC047, NAC102, NATA1, NEK5, NFXL1,…
	GO:0044283	small molecule biosynthetic process	1.87363e-05	7.23077	47	[ACX1, ADT4, AKN2, AO1, AOC1, ASA1, ASB1, AT1G22410, AT2G45300, BCAT-2, C4H, CM1, CYP79B2, CYP79B3, CYT1, DELTA-OAT, DHS1, DIN9, DOX1, EDS5, ERD5, FBA6, FTM1, GulLO2, GulLO5, HB1, HMT-1, HPT1, LOX1, LOX4, MUR4, MYB62, NAC042, NFXL1, NIT1, NIT2, PAD4, PCK2, PDX1.2, PKT3, PLA2A, RSR4, SHM6, TAT7, THA1, TSB1, VTC5]
	GO:0016053	organic acid biosynthetic process	4.11852e-05	7.66284	40	[ACX1, ADT4, AKN2, AO1, AOC1, ASA1, ASB1, AT1G22410, AT2G45300, BCAT-2, CM1, CYP79B2, CYP79B3, CYT1, DELTA-OAT, DHS1, DIN9, DOX1, EDS5, ERD5, FTM1, GulLO2, GulLO5, HB1, HMT-1, HPT1, LOX1, LOX4, MYB62, NAC042, NFXL1, NIT1, NIT2, PAD4, PKT3, PLA2A, SHM6, THA1, TSB1, VTC5]
	GO:0043436	oxoacid metabolic process	4.16361e-09	6.95574	77	[AAE3, ACX1, ADC2, ADT4, AKN2, AO1, AOC1, ASA1, ASB1, AT1G22410, AT2G36580, AT2G45300, AT4G26910, AT4G33910, AlaAT1, BCAT-2, CM1, CSY2, CYP79B2, CYP79B3, CYP81F2, CYT1, DELTA-OAT, DHS1, DIN9, DOX1, ECH2, EDS5, ERD5, ETFQO, FBA6, FTM1, GAT1_2.1, GSH1, GSTZ1, GulLO2, GulLO5, HB1, HMT-1, HPT1, HRS1, HSPRO2, IBR10, ILL6, IVD, LOX1, LOX4, MCCB, MYB51, MYB62, NAC042, NAC047, NAC102, NATA1, NEK5, NFXL1,…
	GO:0006520	cellular amino acid metabolic process	2.95949e-06	8.8729	37	[ADC2, ADT4, AKN2, ASA1, ASB1, AT1G22410, AT2G45300, AT4G26910, AT4G33910, AlaAT1, BCAT-2, CM1, CYP79B2, CYP79B3, DELTA-OAT, DHS1, ERD5, ETFQO, GAT1_2.1, GSTZ1, HB1, HMT-1, HRS1, HSPRO2, IVD, MCCB, NAC042, NAC047, NATA1, NEK5, RSR4, SHM6, SYNC3, TAT7, THA1, TSB1, YLS5]
	GO:0019752	carboxylic acid metabolic process	4.1535e-08	7.06244	69	[AAE3, ACX1, ADC2, ADT4, AKN2, AO1, AOC1, ASA1, ASB1, AT1G22410, AT2G36580, AT2G45300, AT4G26910, AT4G33910, AlaAT1, BCAT-2, CM1, CSY2, CYP79B2, CYP79B3, CYT1, DELTA-OAT, DHS1, DIN9, DOX1, ECH2, EDS5, ERD5, ETFQO, FBA6, FTM1, GAT1_2.1, GSTZ1, GulLO2, GulLO5, HB1, HMT-1, HPT1, HRS1, HSPRO2, IBR10, ILL6, IVD, LOX1, LOX4, MCCB, MYB62, NAC042, NAC047, NATA1, NEK5, NFXL1, NIT1, NIT2, PAD4, PFK3, PKT3,…
	GO:1901605	alpha-amino acid metabolic process	0.000155737	9.21502	27	[ADC2, ADT4, AKN2, ASA1, ASB1, AT4G26910, AT4G33910, AlaAT1, BCAT-2, CYP79B2, CYP79B3, DELTA-OAT, ERD5, ETFQO, GAT1_2.1, HB1, HMT-1, HSPRO2, IVD, MCCB, NAC042, NATA1, SHM6, TAT7, THA1, TSB1, YLS5]
	GO:0046394	carboxylic acid biosynthetic process	4.11852e-05	7.66284	40	[ACX1, ADT4, AKN2, AO1, AOC1, ASA1, ASB1, AT1G22410, AT2G45300, BCAT-2, CM1, CYP79B2, CYP79B3, CYT1, DELTA-OAT, DHS1, DIN9, DOX1, EDS5, ERD5, FTM1, GulLO2, GulLO5, HB1, HMT-1, HPT1, LOX1, LOX4, MYB62, NAC042, NFXL1, NIT1, NIT2, PAD4, PKT3, PLA2A, SHM6, THA1, TSB1, VTC5]
	GO:0044282	small molecule catabolic process	1.20885e-05	12.8834	21	[AAE3, ACX1, ADC2, AT4G26910, AlaAT1, CSY2, CYP79B2, CYP79B3, DELTA-OAT, DOX1, ECH2, ERD5, ETFQO, GSTZ1, HSPRO2, IBR10, IVD, MCCB, PKT3, TAT7, THA1]
	GO:0016054	organic acid catabolic process	6.54839e-08	17.0732	21	[AAE3, ACX1, ADC2, AT4G26910, AlaAT1, CSY2, CYP79B2, CYP79B3, DELTA-OAT, DOX1, ECH2, ERD5, ETFQO, GSTZ1, HSPRO2, IBR10, IVD, MCCB, PKT3, TAT7, THA1]
	GO:0006520	cellular amino acid metabolic process	2.95949e-06	8.8729	37	[ADC2, ADT4, AKN2, ASA1, ASB1, AT1G22410, AT2G45300, AT4G26910, AT4G33910, AlaAT1, BCAT-2, CM1, CYP79B2, CYP79B3, DELTA-OAT, DHS1, ERD5, ETFQO, GAT1_2.1, GSTZ1, HB1, HMT-1, HRS1, HSPRO2, IVD, MCCB, NAC042, NAC047, NATA1, NEK5, RSR4, SHM6, SYNC3, TAT7, THA1, TSB1, YLS5]
	GO:0019752	carboxylic acid metabolic process	4.1535e-08	7.06244	69	[AAE3, ACX1, ADC2, ADT4, AKN2, AO1, AOC1, ASA1, ASB1, AT1G22410, AT2G36580, AT2G45300, AT4G26910, AT4G33910, AlaAT1, BCAT-2, CM1, CSY2, CYP79B2, CYP79B3, CYT1, DELTA-OAT, DHS1, DIN9, DOX1, ECH2, EDS5, ERD5, ETFQO, FBA6, FTM1, GAT1_2.1, GSTZ1, GulLO2, GulLO5, HB1, HMT-1, HPT1, HRS1, HSPRO2, IBR10, ILL6, IVD, LOX1, LOX4, MCCB, MYB62, NAC042, NAC047, NATA1, NEK5, NFXL1, NIT1, NIT2, PAD4, PFK3, PKT3,…
	GO:1901605	alpha-amino acid metabolic process	0.000155737	9.21502	27	[ADC2, ADT4, AKN2, ASA1, ASB1, AT4G26910, AT4G33910, AlaAT1, BCAT-2, CYP79B2, CYP79B3, DELTA-OAT, ERD5, ETFQO, GAT1_2.1, HB1, HMT-1, HSPRO2, IVD, MCCB, NAC042, NATA1, SHM6, TAT7, THA1, TSB1, YLS5]
	GO:0009063	cellular amino acid catabolic process	4.51057e-05	19.403	13	[ADC2, AT4G26910, AlaAT1, CYP79B2, CYP79B3, DELTA-OAT, ERD5, ETFQO, HSPRO2, IVD, MCCB, TAT7, THA1]
	GO:0046395	carboxylic acid catabolic process	6.54839e-08	17.0732	21	[AAE3, ACX1, ADC2, AT4G26910, AlaAT1, CSY2, CYP79B2, CYP79B3, DELTA-OAT, DOX1, ECH2, ERD5, ETFQO, GSTZ1, HSPRO2, IBR10, IVD, MCCB, PKT3, TAT7, THA1]
	GO:1901606	alpha-amino acid catabolic process	2.56243e-05	20.3125	13	[ADC2, AT4G26910, AlaAT1, CYP79B2, CYP79B3, DELTA-OAT, ERD5, ETFQO, HSPRO2, IVD, MCCB, TAT7, THA1]
	GO:0002682	regulation of immune system process	0.000115544	14.4144	16	[AT4G19530, AT5G65600, C2, CYP79B3, ERF4, GLIP1, ILL6, NPR1, NPR3, PAD3, PRXCA, PRXCB, RIN2, RLP30, RPS4, WRKY40]
	GO:0006952	defense response	4.36921e-13	6.92358	106	[AAE3, ACS6, ACX1, AGO3, APK2A, ARCK1, AT1G57630, AT1G66090, AT1G72920, AT1G72940, AT2G07180, AT2G15220, AT2G38870, AT2G41060, AT2G43590, AT2G45220, AT3G04220, AT3G15356, AT3G24510, AT4G11170, AT4G19530, AT5G22690, AT5G38900, AT5G39580, AT5G41750, AT5G43570, AT5G45240, AT5G58120, AT5G65600, AT5G66070, ATL2, BAG6, BAP1, BCS1, BRG3, C2, CCR2, CNI1, CRK32, CYP71A12, CYP71A13, CYP79B2, CYP79B3, CYP81…
	GO:0043207	response to external biotic stimulus	7.68466e-14	7.6292	93	[AAE3, ACX1, AGO3, AIG2, ANT1, ARCK1, ASA1, ASB1, AT1G59740, AT2G18150, AT2G38870, AT2G45220, AT3G02840, AT3G15356, AT3G16530, AT3G24510, AT5G38900, AT5G39580, AT5G64250, AT5G65600, At17.1, BAG6, BCB, BCS1, C2, CAX3, CNI1, CRK32, CYP71A12, CYP71A13, CYP79B2, CYP79B3, CYP81F2, CYT1, CZF1, DELTA-OAT, DHS1, DIP2, DOX1, EDS5, ERD5, ERF4, EXO70B1, EXO70B2, FBS1, FER1, FMO, GLIP1, GSH1, GSTF6, HCHIB, H…
	GO:0051707	response to other organism	7.12808e-14	7.64174	93	[AAE3, ACX1, AGO3, AIG2, ANT1, ARCK1, ASA1, ASB1, AT1G59740, AT2G18150, AT2G38870, AT2G45220, AT3G02840, AT3G15356, AT3G16530, AT3G24510, AT5G38900, AT5G39580, AT5G64250, AT5G65600, At17.1, BAG6, BCB, BCS1, C2, CAX3, CNI1, CRK32, CYP71A12, CYP71A13, CYP79B2, CYP79B3, CYP81F2, CYT1, CZF1, DELTA-OAT, DHS1, DIP2, DOX1, EDS5, ERD5, ERF4, EXO70B1, EXO70B2, FBS1, FER1, FMO, GLIP1, GSH1, GSTF6, HCHIB, H…
	GO:0045087	innate immune response	1.85384e-11	12.1662	41	[AT3G15356, AT4G19530, AT5G38900, AT5G65600, BAG6, BCS1, C2, CNI1, CYP71A12, CYP71A13, CYP79B2, CYP79B3, CYP81F2, DELTA-OAT, DOX1, EDS5, ERF4, GLIP1, GSH1, HCHIB, HSP81-2, HSP90.1, HSPRO2, ILL6, LOX1, MLO6, MYB51, NPR1, NPR3, PAD3, PAD4, PEPR1, PLA2A, PR4, PRXCA, PRXCB, RIN2, RLP30, RPP13, RPS4, SBT3.3]
	GO:0050776	regulation of immune response	0.000160966	15	15	[AT4G19530, AT5G65600, C2, CYP79B3, ERF4, GLIP1, ILL6, NPR1, NPR3, PAD3, PRXCA, PRXCB, RIN2, RLP30, RPS4]
	GO:0009617	response to bacterium	8.3162e-15	11.6883	54	[AIG2, ASA1, ASB1, AT2G45220, AT5G65600, BCS1, C2, CNI1, CRK32, CYP71A12, CYP71A13, CYP79B2, CYP79B3, CYP81F2, CYT1, DELTA-OAT, DHS1, DOX1, EDS5, ERD5, ERF4, EXO70B1, EXO70B2, FBS1, FER1, GLIP1, GSH1, GSTF6, HSP81-2, HSP90.1, HSPRO2, JAZ1, LOX1, LOX4, MYB51, NFXL1, NIT2, NPR1, NPR3, PAD3, PAD4, PRXCA, PRXCB, PXMT1, RING, RLP30, RPS4, SBT3.3, SR1, WAKL10, WRKY33, WRKY40, WRKY51, WRKY8]
	GO:0009620	response to fungus	0.00102443	6.90265	39	[AAE3, ACX1, AT2G38870, AT2G45220, AT3G15356, AT3G24510, AT5G38900, AT5G39580, AT5G64250, BAG6, CYP71A13, CYP81F2, CZF1, DOX1, EXO70B1, EXO70B2, FMO, GLIP1, GSH1, HCHIB, MLO6, NIA2, NPR1, NPR3, PAD3, PR4, PRXCA, PRXCB, PXMT1, RING, RLP30, SAG20, SR1, TI1, WAKL10, WRKY33, WRKY40, WRKY51, WRKY8]
	GO:0098542	defense response to other organism	6.31049e-07	6.88525	63	[AAE3, AGO3, AT2G38870, AT2G45220, AT3G15356, AT3G24510, AT5G38900, AT5G39580, AT5G65600, BAG6, C2, CNI1, CRK32, CYP71A12, CYP71A13, CYP79B2, CYP79B3, CYP81F2, CYT1, CZF1, DELTA-OAT, DIP2, DOX1, EDS5, ERD5, ERF4, EXO70B1, EXO70B2, FMO, GLIP1, GSH1, GSTF6, HCHIB, HSP81-2, HSP90.1, HSPRO2, ILL6, JAZ1, LOX1, MLO6, MYB51, NFXL1, NPR1, NPR3, PAD3, PAD4, PLA2A, PR4, PRXCA, PRXCB, PXMT1, RING, RLP30, RP…
	GO:0009814	defense response, incompatible interaction	1.18907e-06	12.9032	24	[AT3G15356, AT5G38900, AT5G65600, BAG6, C2, CNI1, CYP79B3, DELTA-OAT, DOX1, GLIP1, GSH1, HCHIB, HSP81-2, HSP90.1, HSPRO2, ILL6, LOX1, MLO6, NPR1, NPR3, PAD3, PAD4, PR4, RPP13]
	GO:0042742	defense response to bacterium	1.28529e-10	11.2601	42	[AT2G45220, AT5G65600, C2, CNI1, CRK32, CYP71A12, CYP71A13, CYP79B2, CYP79B3, CYP81F2, CYT1, DELTA-OAT, DOX1, EDS5, ERD5, ERF4, EXO70B1, EXO70B2, GLIP1, GSH1, GSTF6, HSP81-2, HSP90.1, HSPRO2, JAZ1, LOX1, MYB51, NFXL1, NPR1, NPR3, PAD4, PRXCA, PRXCB, PXMT1, RING, RPS4, SBT3.3, SR1, WRKY33, WRKY40, WRKY51, WRKY8]
	GO:0050832	defense response to fungus	0.0194916	6.57084	32	[AAE3, AT2G38870, AT3G15356, AT3G24510, AT5G38900, AT5G39580, BAG6, CYP71A13, CYP81F2, CZF1, DOX1, EXO70B1, EXO70B2, FMO, GLIP1, GSH1, HCHIB, MLO6, NPR1, NPR3, PAD3, PR4, PRXCA, PRXCB, RING, RLP30, SR1, TI1, WRKY33, WRKY40, WRKY51, WRKY8]
	GO:0023051	regulation of signaling	0.0187334	8.40336	20	[ABCB21, ARCK1, AT1G80440, AT5G37740, ATAF1, C2, ERF4, EXO70B1, HRS1, IBR5, JAZ1, JAZ5, JRG21, NPR1, NPR3, ORS1, PAD4, PKT3, PLDDELTA, TIFY7]
	GO:0048583	regulation of response to stimulus	1.0242e-06	8.13743	45	[ABCB21, ADH1, ARCK1, AT1G78310, AT1G80440, AT3G10040, AT4G19530, AT5G37740, AT5G65600, ATAF1, ATL5, BAP1, C2, COL9, CYP79B3, EDS5, EID1, ERF4, EXO70B1, EXO70B2, GLIP1, HPT1, HRS1, IBR5, ILL6, JAZ1, JAZ5, JRG21, MMP, NPR1, NPR3, ORS1, PAD3, PAD4, PKT3, PLDDELTA, PRXCA, PRXCB, RIN2, RLP30, RPS4, TIFY7, WRKY40, WRKY75, WRKY8]
	GO:0048584	positive regulation of response to stimulus	0.000526146	10.6952	20	[ADH1, ARCK1, AT4G19530, AT5G37740, AT5G65600, C2, ERF4, EXO70B1, EXO70B2, GLIP1, NPR3, PAD4, PKT3, PLDDELTA, PRXCA, PRXCB, RIN2, RLP30, RPS4, WRKY8]
	GO:0070887	cellular response to chemical stimulus	7.50675e-06	6.08108	72	[ABCB21, ACS6, ADH1, AO1, ARCK1, AT1G14550, AT1G21140, AT1G57630, AT1G71520, AT1G80440, AT2G33710, AT3G02790, AT3G03990, AT3G10040, AT3G15356, AT3G25190, AT3G60490, AT4G37710, AT5G37740, AT5G65600, ATAF1, BCS1, BSK1, BT2, C2, CYP81F2, CYP82C2, DOX1, DREB2C, ERF4, ERF6, ERF71, EXO70B1, FLOT1, FQR1, GLIP1, HAB1, HCHIB, HRS1, HSFA2, IAA10, IBH1, IBR5, JAZ1, JAZ5, JRG21, MBF1C, MYB62, NAC3, NPR1, NPR…
	GO:0010646	regulation of cell communication	0.0222195	8.29876	20	[ABCB21, ARCK1, AT1G80440, AT5G37740, ATAF1, C2, ERF4, EXO70B1, HRS1, IBR5, JAZ1, JAZ5, JRG21, NPR1, NPR3, ORS1, PAD4, PKT3, PLDDELTA, TIFY7]
	GO:0080134	regulation of response to stress	2.391e-06	10.3806	30	[ADH1, ARCK1, AT1G78310, AT3G10040, AT4G19530, AT5G65600, ATL5, BAP1, C2, CYP79B3, EDS5, ERF4, EXO70B2, GLIP1, HPT1, ILL6, JAZ1, JAZ5, NPR1, ORS1, PAD3, PAD4, PRXCA, PRXCB, RIN2, RLP30, RPS4, TIFY7, WRKY40, WRKY8]
	GO:0009966	regulation of signal transduction	0.0147476	8.54701	20	[ABCB21, ARCK1, AT1G80440, AT5G37740, ATAF1, C2, ERF4, EXO70B1, HRS1, IBR5, JAZ1, JAZ5, JRG21, NPR1, NPR3, ORS1, PAD4, PKT3, PLDDELTA, TIFY7]
	GO:0071229	cellular response to acid chemical	0.00605243	6.84105	34	[AO1, ARCK1, AT3G15356, AT5G37740, AT5G65600, ATAF1, BCS1, BT2, C2, DOX1, DREB2C, ERF4, EXO70B1, HAB1, HRS1, IBH1, IBR5, JAZ1, JAZ5, JRG21, MYB62, NAC3, NPR1, NPR3, NRT2.6, OCT4, ORS1, PAD4, PKT3, PLDDELTA, PP2C5, TIFY7, WRKY51, XTH24]
	GO:1901701	cellular response to oxygen-containing compound	0.00494227	6.34675	41	[AO1, ARCK1, AT1G21140, AT3G02790, AT3G03990, AT3G15356, AT3G25190, AT5G37740, AT5G65600, ATAF1, BCS1, BSK1, BT2, C2, DOX1, DREB2C, ERF4, EXO70B1, HAB1, HRS1, IBH1, IBR5, JAZ1, JAZ5, JRG21, MYB62, NAC3, NPR1, NPR3, NRT2.6, NTRC, OCT4, ORS1, PAD4, PKT3, PLDDELTA, PP2C5, TIFY7, WRKY51, WRKY8, XTH24]
	GO:0009753	response to jasmonic acid	5.60537e-08	12.5	29	[ACS6, ADC2, AO1, AT3G15356, BT2, CYT1, ERF4, FBS1, GSH1, ILL6, JAZ1, JAZ5, JRG21, LOX1, MMP, MYB15, MYB51, NAC3, NATA1, NPR1, NPR3, PAD4, PEPR1, Rap2.6L, SEN1, SQE3, TIFY7, VTC5, WRKY51]
	GO:0031347	regulation of defense response	2.68264e-05	11.0092	24	[ARCK1, AT4G19530, AT5G65600, BAP1, C2, CYP79B3, EDS5, ERF4, EXO70B2, GLIP1, HPT1, ILL6, JAZ1, JAZ5, NPR1, PAD3, PAD4, PRXCA, PRXCB, RIN2, RLP30, RPS4, TIFY7, WRKY40]
	GO:0009867	jasmonic acid mediated signaling pathway	0.0355053	12.3596	11	[AO1, ERF4, JAZ1, JAZ5, JRG21, NAC3, NPR1, NPR3, PAD4, TIFY7, WRKY51]
	GO:0071395	cellular response to jasmonic acid stimulus	0.0111267	12.9032	12	[AO1, AT3G15356, ERF4, JAZ1, JAZ5, JRG21, NAC3, NPR1, NPR3, PAD4, TIFY7, WRKY51]
	GO:2000022	regulation of jasmonic acid mediated signaling pathway	0.00324109	28	7	[JAZ1, JAZ5, JRG21, NPR1, NPR3, PAD4, TIFY7]
	GO:0098754	detoxification	0.0485965	12.987	10	[GSTF6, GSTU11, GSTU12, GSTU2, GSTU3, GSTU4, GSTZ1, HMA5, NIT4, NTRC]
	GO:0006790	sulfur compound metabolic process	0.0131816	7.2165	28	[AKN2, AT4G26910, CYP71A13, CYP79B2, CYP79B3, CYP81F2, GSH1, GSTF6, GSTL1, GSTU11, GSTU12, GSTU2, GSTU3, GSTU4, HMT-1, MYB51, NAC042, NAC047, NAC102, NBP35, NEK5, NUDX15, PAD3, PAD4, Rap2.6L, SAM-2, SUFE2, WRKY33]
	GO:0009404	toxin metabolic process	1.09981e-07	25	15	[CYP71A13, CYP79B2, CYP79B3, GSH1, GSTF6, GSTU11, GSTU12, GSTU2, GSTU3, GSTU4, GSTZ1, NAC042, PAD3, PAD4, WRKY33]
	GO:0009403	toxin biosynthetic process	9.07587e-07	57.1429	8	[CYP71A13, CYP79B2, CYP79B3, GSH1, NAC042, PAD3, PAD4, WRKY33]
	GO:0009625	response to insect	0.00429363	26.9231	7	[CYP79B2, CYP79B3, MYB122, MYB51, NPR1, PAD3, PAD4]
	GO:0009850	auxin metabolic process	0.0390085	13.3333	10	[AO1, ASA1, ASB1, CYP79B2, CYP79B3, IBR10, ILL6, NIT1, NIT2, TSB1]
	GO:0042430	indole-containing compound metabolic process	3.38027e-07	18.5567	18	[ASA1, ASB1, CYP71A13, CYP71B6, CYP79B2, CYP79B3, CYP81F2, GSH1, HSPRO2, IBR10, MYB51, NAC042, NIT1, NIT2, PAD3, PAD4, TSB1, WRKY33]
	GO:0052314	phytoalexin metabolic process	9.07587e-07	57.1429	8	[CYP71A13, CYP79B2, CYP79B3, GSH1, NAC042, PAD3, PAD4, WRKY33]
	GO:0042435	indole-containing compound biosynthetic process	8.49828e-08	25.4237	15	[ASA1, ASB1, CYP71A13, CYP79B2, CYP79B3, CYP81F2, GSH1, MYB51, NAC042, NIT1, NIT2, PAD3, PAD4, TSB1, WRKY33]
	GO:0046217	indole phytoalexin metabolic process	9.07587e-07	57.1429	8	[CYP71A13, CYP79B2, CYP79B3, GSH1, NAC042, PAD3, PAD4, WRKY33]
	GO:0052315	phytoalexin biosynthetic process	9.07587e-07	57.1429	8	[CYP71A13, CYP79B2, CYP79B3, GSH1, NAC042, PAD3, PAD4, WRKY33]
	GO:0052317	camalexin metabolic process	8.10733e-06	58.3333	7	[CYP71A13, CYP79B2, CYP79B3, NAC042, PAD3, PAD4, WRKY33]
	GO:0009700	indole phytoalexin biosynthetic process	9.07587e-07	57.1429	8	[CYP71A13, CYP79B2, CYP79B3, GSH1, NAC042, PAD3, PAD4, WRKY33]
	GO:0010120	camalexin biosynthetic process	8.10733e-06	58.3333	7	[CYP71A13, CYP79B2, CYP79B3, NAC042, PAD3, PAD4, WRKY33]
	GO:0048518	positive regulation of biological process	0.0457372	5.3787	49	[AAE3, ADH1, ARCK1, AT1G77890, AT4G19530, AT5G37740, AT5G65600, AtCDC48B, BAG6, BT2, BZIP25, C2, DREB2A, DREB2C, ELIP1, ERF4, EXO70B1, EXO70B2, GLIP1, HSFA2, HSP101, MAPKKK13, MAPKKK14, MAPKKK19, MBF1C, MYB2, NAC032, NAC047, NAC3, NF-YC2, NPR1, NPR3, PAD4, PI, PKT3, PLDDELTA, PRXCA, PRXCB, RD26, RIN2, RLP30, RPS4, Rap2.6L, S6K2, SIGE, SR1, SUFE2, WRKY33, WRKY8]
	GO:0002682	regulation of immune system process	0.000115544	14.4144	16	[AT4G19530, AT5G65600, C2, CYP79B3, ERF4, GLIP1, ILL6, NPR1, NPR3, PAD3, PRXCA, PRXCB, RIN2, RLP30, RPS4, WRKY40]
	GO:0048583	regulation of response to stimulus	1.0242e-06	8.13743	45	[ABCB21, ADH1, ARCK1, AT1G78310, AT1G80440, AT3G10040, AT4G19530, AT5G37740, AT5G65600, ATAF1, ATL5, BAP1, C2, COL9, CYP79B3, EDS5, EID1, ERF4, EXO70B1, EXO70B2, GLIP1, HPT1, HRS1, IBR5, ILL6, JAZ1, JAZ5, JRG21, MMP, NPR1, NPR3, ORS1, PAD3, PAD4, PKT3, PLDDELTA, PRXCA, PRXCB, RIN2, RLP30, RPS4, TIFY7, WRKY40, WRKY75, WRKY8]
	GO:0002684	positive regulation of immune system process	0.00077249	18.3333	11	[AT4G19530, AT5G65600, C2, ERF4, GLIP1, NPR3, PRXCA, PRXCB, RIN2, RLP30, RPS4]
	GO:0048584	positive regulation of response to stimulus	0.000526146	10.6952	20	[ADH1, ARCK1, AT4G19530, AT5G37740, AT5G65600, C2, ERF4, EXO70B1, EXO70B2, GLIP1, NPR3, PAD4, PKT3, PLDDELTA, PRXCA, PRXCB, RIN2, RLP30, RPS4, WRKY8]
	GO:0032101	regulation of response to external stimulus	0.0104204	14.1026	11	[AT5G65600, C2, CYP79B3, EXO70B2, HRS1, ILL6, NPR1, PAD3, PAD4, WRKY40, WRKY75]
	GO:0045087	innate immune response	1.85384e-11	12.1662	41	[AT3G15356, AT4G19530, AT5G38900, AT5G65600, BAG6, BCS1, C2, CNI1, CYP71A12, CYP71A13, CYP79B2, CYP79B3, CYP81F2, DELTA-OAT, DOX1, EDS5, ERF4, GLIP1, GSH1, HCHIB, HSP81-2, HSP90.1, HSPRO2, ILL6, LOX1, MLO6, MYB51, NPR1, NPR3, PAD3, PAD4, PEPR1, PLA2A, PR4, PRXCA, PRXCB, RIN2, RLP30, RPP13, RPS4, SBT3.3]
	GO:0050776	regulation of immune response	0.000160966	15	15	[AT4G19530, AT5G65600, C2, CYP79B3, ERF4, GLIP1, ILL6, NPR1, NPR3, PAD3, PRXCA, PRXCB, RIN2, RLP30, RPS4]
	GO:0080134	regulation of response to stress	2.391e-06	10.3806	30	[ADH1, ARCK1, AT1G78310, AT3G10040, AT4G19530, AT5G65600, ATL5, BAP1, C2, CYP79B3, EDS5, ERF4, EXO70B2, GLIP1, HPT1, ILL6, JAZ1, JAZ5, NPR1, ORS1, PAD3, PAD4, PRXCA, PRXCB, RIN2, RLP30, RPS4, TIFY7, WRKY40, WRKY8]
	GO:0050778	positive regulation of immune response	0.00077249	18.3333	11	[AT4G19530, AT5G65600, C2, ERF4, GLIP1, NPR3, PRXCA, PRXCB, RIN2, RLP30, RPS4]
	GO:0031347	regulation of defense response	2.68264e-05	11.0092	24	[ARCK1, AT4G19530, AT5G65600, BAP1, C2, CYP79B3, EDS5, ERF4, EXO70B2, GLIP1, HPT1, ILL6, JAZ1, JAZ5, NPR1, PAD3, PAD4, PRXCA, PRXCB, RIN2, RLP30, RPS4, TIFY7, WRKY40]
	GO:0031349	positive regulation of defense response	0.000328775	16.4557	13	[ARCK1, AT4G19530, AT5G65600, C2, ERF4, EXO70B2, GLIP1, PAD4, PRXCA, PRXCB, RIN2, RLP30, RPS4]
	GO:0045088	regulation of innate immune response	0.000554882	14.5833	14	[AT4G19530, AT5G65600, C2, CYP79B3, ERF4, GLIP1, ILL6, NPR1, PAD3, PRXCA, PRXCB, RIN2, RLP30, RPS4]
	GO:0045089	positive regulation of innate immune response	0.00344222	17.5439	10	[AT4G19530, AT5G65600, C2, ERF4, GLIP1, PRXCA, PRXCB, RIN2, RLP30, RPS4]
	GO:0009627	systemic acquired resistance	0.0485965	12.987	10	[AT5G65600, CYP79B3, DOX1, GLIP1, ILL6, NPR1, NPR3, PAD3, PAD4, PR4]
[truncated: 142 more rows]
