# Supplementary material for: A primary cell wall cellulose-dependent defense mechanism against vascular pathogens revealed by time-resolved dual transcriptomics
Source: BMC Biol. 2021 Aug 17;19:161. doi: 10.1186/s12915-021-01100-6 (PMC8371875; doi:10.1186/s12915-021-01100-6)
Supplement: Supplementary file 4 — Additional file 4: Table S3. Fo5176 differentially expressed genes (DEGs) during Arabidopsis root infection over time. Significant DEGs in Fo5176 during Arabidopsis root infection compared to in vitro germinated microconidia. Logarithmic fold-change (logFC) and corrected p-value (FDR) are presented in columns for each time point separately; gaps correspond to non-significant changes in gene expression at those time points. The genes are clustered based on their co-expression pattern (Additional file 5: Figure S2A). DEGs with the entry “no cluster” were not associated to a cluster by the clustering algorithm, DEGs only expressed in vitro were not included in the clustering (excluded). All DEGs were further analyzed for presence of carbohydrate active domains in their corresponding encoded protein sequences using the dbCAN2-meta server (http://bcb.unl.edu/dbCAN2/, 8 October 2020) and were highlighted in yellow (Additional file 5: Figure S2B). The genes were described based on IPR and PFAM; IPR_description: protein family classification by InterPro, PFAM: protein family classification by PFAM (both obtained from [10]). [file 12915_2021_1100_MOESM4_ESM.xlsx]

## Sheet: Sheet 1
																			Color code
																			Glycoside hydrolase
																			Other CAZY-domain
	2 dpt		3 dpt		4 dpt		6 dpt			Presence of carbohydrate active domains				Gene description
gene_id	logFC_2dpt	FDR_2dpt	logFC_3dpt	FDR_3dpt	logFC_4dpt	FDR_4dpt	logFC_6dpt	FDR_6dpt	Cluster	HMMER	HOTPep	DIAMOND	SIgnalP	IPR_description	PFAM
Foa3__FOXB_16928					-3.20309	0.0220869	-4.89663	0.0013461	Cluster5
Foa4__FOXB_14349	10.1718	0.000168887	11.2989	1.38711e-05	11.6302	8.27255e-06	7.8935	0.00142254	no Cluster
FoaXY1__FOXB_09699	3.73155	0.01865	4.78642	0.000958379	5.65546	0.000141871	5.42518	0.000203673	Cluster1
g10002							-3.50107	0.00873203	Cluster4					NmrA-like domain, NAD(P)-binding domain superfamily	NmrA-like family
g10008			4.36169	0.00275187	3.74636	0.00644419			Cluster4					Xylose isomerase-like superfamily
g10018			6.75752	0.0151609	9.24502	0.000182734	9.80565	7.87241e-05	Cluster1					Glutathione S-transferase, C-terminal domain, Glutathione S-transferase, N-terminal domain	Glutathione Transferase family, Glutathione S-transferase, C-terminal domain superfamily, Glutathione S-transferases, class Zeta , C-terminal, Thioredoxin-like superfamily, Glutathione S-transferases, class Zeta, Glutathione S-transferase, N-terminal, Glutathione S-transferase, C-terminal, Glutathione S-transferases, class Zeta , N-terminal, Glutathione S-transferase, C-terminal-like
g10019			4.79628	0.000169499	6.39612	7.97564e-06	6.89819	3.78295e-06	Cluster1					Fumarylacetoacetate (FAA) hydrolase family, Fumarylacetoacetase N-terminal	Fumarylacetoacetase, Fumarylacetoacetase, N-terminal domain superfamily, Fumarylacetoacetase-like, C-terminal, Fumarylacetoacetase-like, C-terminal domain superfamily, Fumarylacetoacetase, N-terminal
g1003			1.81851	0.0483761	2.20596	0.0106853	2.00273	0.0193938	Cluster1					Fcf1	rRNA-processing protein Fcf1/Utp23, PIN-like domain superfamily
g10034			-6.15898	0.00641209					Cluster2
g10042			7.54162	4.25806e-05	6.52602	0.000162384	6.5206	0.000158309	Cluster4
g10050					3.30575	0.0409787	3.22309	0.0437645	Cluster1
g10055			10.8902	1.34409e-05	12.3622	2.13213e-06	11.714	4.20141e-06	Cluster3	GH93(49-351)	GH93	GH93	Y(1-24)		Sialidase superfamily
g10059					6.77033	0.00312974	7.35285	0.00103032	Cluster1					Methyltransferase domain	S-adenosyl-L-methionine-dependent methyltransferase
g10060	-3.3228	0.0205219	-1.85911	0.0492439					Cluster2
g10061					7.08631	0.0152651	8.34107	0.00254525	Cluster2
g10069			2.59904	0.0482494	2.43365	0.0493442			Cluster4					FAD/NAD(P)-binding domain superfamily, FAD dependent oxidoreductase	FAD dependent oxidoreductase
g10097			-4.53645	0.0171614	-2.89732	0.0352492			no Cluster					NAD(P)-binding domain superfamily, Short-chain dehydrogenase/reductase SDR, Short-chain dehydrogenase/reductase, conserved site	short chain dehydrogenase
g10105	4.4284	0.00889642	6.41095	0.000185543	3.58496	0.0134705			Cluster4	CBM38(34-162)+GH32(220-516)	GH32	CBM38+GH32	Y(1-24)	Concanavalin A-like lectin/glucanase domain superfamily, Glycoside hydrolase, family 32, Glycosyl hydrolase family 32, N-terminal, Glycosyl hydrolase, five-bladed beta-propellor domain superfamily, Glycosyl hydrolase family 32, C-terminal	Glycosyl hydrolases family 32 N-terminal domain, Glycosyl hydrolases family 32 C terminal
g10129			5.58822	0.0299231	7.08098	0.00399935	9.20567	0.00042771	Cluster2
g10142					7.97352	0.00503258	7.10191	0.0153353	Cluster3					Enoyl-(Acyl carrier protein) reductase	Short-chain dehydrogenase/reductase SDR, Short-chain dehydrogenase/reductase, conserved site, NAD(P)-binding domain superfamily
g10143			6.73444	0.0386667	8.82825	0.00156834	8.95456	0.00122396	Cluster1	CE4(45-149)	N	N	N	Polysaccharide deacetylase	Peptidoglycan deacetylase PgdA-like, NodB homology domain, Glycoside hydrolase/deacetylase, beta/alpha-barrel
g10146			5.81961	0.0144405	7.53255	0.000282282	7.45763	0.000316626	Cluster1					Amidase	Amidase signature (AS) superfamily, Amidase signature domain
g10147					5.22333	0.0017926	6.14976	0.000453325	Cluster2					FAD/NAD(P)-binding domain superfamily, Phenol hydroxylase, C-terminal dimerisation domain, Thioredoxin-like superfamily, FAD-binding domain, Phenol hydroxylase, C-terminal TRX-fold domain superfamily	Phenol hydroxylase, C-terminal dimerisation domain, FAD binding domain
g10148					9.15251	0.00229764	11.3353	0.000170212	Cluster2					MFS transporter superfamily, Major facilitator superfamily domain, Major facilitator superfamily	Major Facilitator Superfamily
g10149			7.95765	0.00468002	10.2641	0.000135039	10.8419	6.58512e-05	Cluster1					NADH:flavin oxidoreductase / NADH oxidase family	NADH:flavin oxidoreductase/NADH oxidase, N-terminal, Aldolase-type TIM barrel
g10150					5.38121	0.0267144	6.55274	0.0064785	Cluster2					FAD/NAD(P)-binding domain superfamily, FAD-binding domain	FAD binding domain
g10151					5.61594	0.00168965	6.88346	0.000175381	Cluster2					Transcription factor domain, fungi, Zinc finger C2H2-type, Zinc finger C2H2 superfamily	Fungal specific transcription factor domain, Fungal specific transcription factor domain, Zinc finger, C2H2 type, Zinc finger, C2H2 type
g10153					7.90427	0.0165027			Cluster3					Transferase family	Transferase, Chloramphenicol acetyltransferase-like domain superfamily
g10154			6.73526	0.00404387	6.17533	0.00734443	5.47225	0.0219555	Cluster4					Transferase, Chloramphenicol acetyltransferase-like domain superfamily	Transferase family
g10155	13.2721	2.41014e-06	15.3146	2.04816e-07	14.8641	1.40494e-07	13.6918	3.98447e-07	Cluster4					Oxidoreductase, N-terminal, NAD(P)-binding domain superfamily, Oxidoreductase, C-terminal, Fungal transcription factor	Oxidoreductase family, NAD-binding Rossmann fold, Oxidoreductase family, C-terminal alpha/beta domain, Fungal specific transcription factor domain
g10156	10.6936	5.1776e-05	14.1977	7.66975e-07	15.4466	2.32693e-07	14.6734	4.38285e-07	Cluster3					Sugar (and other) transporter	Sugar/inositol transporter, Major facilitator, sugar transporter-like, Major facilitator superfamily domain, Sugar transporter, conserved site, MFS transporter superfamily
g1016	-2.61879	0.0125802							Cluster1						Stationary phase protein 5
g10160			9.37824	0.0147769					Cluster4					NAD(P)-binding domain superfamily, Short-chain dehydrogenase/reductase SDR	short chain dehydrogenase
g10162							7.30739	0.0111683	Cluster2					Zn(2)-C6 fungal-type DNA-binding domain, Transcription factor domain, fungi, Zn(2)-C6 fungal-type DNA-binding domain superfamily	Fungal specific transcription factor domain, Fungal Zn(2)-Cys(6) binuclear cluster domain
g10181					-2.40772	0.0342714	-2.21695	0.0487139	Cluster2
g10188					5.57801	0.0400127	5.76899	0.0299691	Cluster1					Sugar (and other) transporter	MFS transporter superfamily, Major facilitator superfamily domain, Sugar/inositol transporter, Major facilitator, sugar transporter-like, Sugar transporter, conserved site
g10189					2.61536	0.0161363	2.97148	0.00602463	Cluster1	AA7(51-258)	N	N	Y(1-23)	FAD binding domain	FAD-binding, type PCMH-like superfamily, FAD-binding domain, PCMH-type, FAD linked oxidase, N-terminal
g10197	-5.63617	0.00297684	-10.6027	1.01426e-05	-10.5381	6.5617e-06	-7.92303	4.83111e-05	Cluster5
g10211					-2.76435	0.0136654	-3.86187	0.00111144	no Cluster					Galactose-binding-like domain superfamily, Xaa-Pro dipeptidyl-peptidase, C-terminal, Xaa-Pro dipeptidyl-peptidase-like domain, CocE/Serine esterase, Alpha/Beta hydrolase fold	X-Pro dipeptidyl-peptidase C-terminal non-catalytic domain, X-Pro dipeptidyl-peptidase (S15 family), X-Pro dipeptidyl-peptidase (S15 family)
g10212			-3.4265	0.00661519	-4.38815	0.00025842	-4.45273	0.000207861	Cluster5					Aminotransferase, class I/classII, Aminotransferases, class-I, pyridoxal-phosphate-binding site, Pyridoxal phosphate-dependent transferase domain 1, Pyridoxal phosphate-dependent transferase, major domain, Pyridoxal phosphate-dependent transferase	Aminotransferase class I and II
g10227					5.961	0.0169703	6.5395	0.00653275	Cluster1					Helicase conserved C-terminal domain, SNF2 family N-terminal domain	P-loop containing nucleoside triphosphate hydrolase, Helicase, C-terminal, Helicase superfamily 1/2, ATP-binding domain, SNF2-like, N-terminal domain superfamily, SNF2-related, N-terminal domain
g10230			7.2493	0.0160095	10.6934	9.48919e-05	11.5128	3.62588e-05	Cluster2					MFS transporter superfamily, Sugar/inositol transporter, Sugar transporter, conserved site, Major facilitator, sugar transporter-like, Major facilitator superfamily domain	Sugar (and other) transporter
g10231	-9.64615	0.000844181	-4.91452	5.1781e-05	-2.83911	0.00195433			Cluster2					Protein of unknown function DUF1295	Protein of unknown function (DUF1295)
g10232					6.67574	0.018701	8.48187	0.00129828	Cluster2					Sugar/inositol transporter, Major facilitator superfamily domain, MFS transporter superfamily, Sugar transporter, conserved site, Major facilitator, sugar transporter-like	Sugar (and other) transporter
g10233			7.74371	0.00180246	12.0992	4.76484e-06	14.0047	9.9221e-07	Cluster2					Amino acid permease/ SLC12A domain, Amino acid permease, conserved site	Amino acid permease
g10238			11.4568	0.00152116	11.9775	0.000724759	12.8766	0.000351728	Cluster2					Major facilitator superfamily domain, Tetracycline resistance protein/drug resistance transporter, MFS transporter superfamily	Fungal trichothecene efflux pump (TRI12)
g10242							1.64657	0.045885	Cluster2	GH76(34-415)	GH76	GH76	N	Glycoside hydrolase, family 76, Mannan endo-1,6-alpha-mannosidase, Six-hairpin glycosidase superfamily	Glycosyl hydrolase family 76
g10243	-4.07591	0.0113275							Cluster3
g10245							-3.8523	0.00828151	Cluster4					Protein kinase domain, Tyrosine-protein kinase, active site, Protein kinase, ATP binding site, Protein kinase-like domain superfamily	Protein kinase domain
g1025							-2.48269	0.0193736	Cluster5					NAD(P)-binding domain superfamily, Methylenetetrahydrofolate dehydrogenase, NAD-binding domain, Tetrahydrofolate dehydrogenase/cyclohydrolase, catalytic domain, Tetrahydrofolate dehydrogenase/cyclohydrolase, NAD(P)-binding domain, Tetrahydrofolate dehydrogenase/cyclohydrolase	Tetrahydrofolate dehydrogenase/cyclohydrolase, catalytic domain, Tetrahydrofolate dehydrogenase/cyclohydrolase, NAD(P)-binding domain
g10258					5.04423	0.0201587			Cluster3	N	N	CBM48+GH13_8	N	ABC-transporter N-terminal, CDR ABC transporter, ABC-2 type transporter, ABC-2 type transporter, ABC transporter, ABC transporter	ABC transporter-like, ABC-transporter N-terminal domain, CDR ABC transporter, ABC-2 type transporter, ABC transporter, conserved site, AAA+ ATPase domain, ATP-binding cassette transporter, PDR-like subfamily G, domain 1, P-loop containing nucleoside triphosphate hydrolase, ATP-binding cassette transporter, PDR-like subfamily G, domain 2
g1026							-4.81015	0.00472758	Cluster5					Major facilitator superfamily, Major facilitator superfamily domain, MFS transporter superfamily, Nitrate transporter	Major Facilitator Superfamily
g10261	-9.19591	0.000825404							Cluster1					Histidine phosphatase superfamily (branch 1)	Histidine phosphatase superfamily, Histidine phosphatase superfamily, clade-1
g10262	-2.50651	0.0150203	-2.1707	0.00619614	-2.19842	0.00349642	-1.63416	0.0272017	no Cluster					Rossmann-like alpha/beta/alpha sandwich fold, CTP:phosphocholine cytidylyltransferase domain, Cytidyltransferase-like domain	Cytidylyltransferase-like
g10263					3.43213	0.00848088	3.38534	0.0087375	Cluster1					Amino-transferase class IV	Aminotransferase, class IV, conserved site, Aminotransferase class IV, Aminotransferase-like, PLP-dependent enzymes, Branched-chain-amino-acid aminotransferase-like, N-terminal, Branched-chain aminotransferase, Branched-chain-amino-acid aminotransferase-like, C-terminal, Branched-chain amino acid aminotransferase II
g10267			3.16934	0.000654694	2.33422	0.00662739	2.38606	0.00537264	Cluster4					Gamma-glutamyltranspeptidase, small subunit, Nucleophile aminohydrolases, N-terminal, Gamma-glutamyltranspeptidase, large subunit, C-terminal domain	Gamma-glutamyltranspeptidase
g10275	-3.16093	0.00206947	-3.34987	0.000490049	-4.09638	4.10627e-05	-4.00898	4.73897e-05	Cluster5					Carbonic anhydrase, Carbonic anhydrase, prokaryotic-like, conserved site, Carbonic anhydrase superfamily	Carbonic anhydrase
g10278			2.82759	0.0246138					Cluster4					Domain of unknown function DUF1989	Domain of unknown function (DUF1989)
g10279					-2.14784	0.00810488	-3.06224	0.000278624	Cluster5					Arylsulfotransferase-like	Arylsulfotransferase (ASST)
g10282	-2.41107	0.0362418							no Cluster					Dimeric alpha-beta barrel
g10283					-1.97283	0.0209938			no Cluster					AhpD-like, Carboxymuconolactone decarboxylase-like	Carboxymuconolactone decarboxylase family
g10284					6.2338	0.0332957			no Cluster
g10285			6.34424	0.00615508	5.23039	0.0195575	4.74785	0.0342833	Cluster4
g10286			5.08306	0.0196842					Cluster4
g10287			5.21241	0.0251958					Cluster4
g10288			6.48948	0.00599872	5.27373	0.0157983	5.28672	0.0147227	Cluster4					Tetratricopeptide-like helical domain superfamily
g10292					3.36878	0.0364423	3.32768	0.0369868	Cluster1					Serine carboxypeptidase	Serine carboxypeptidase, serine active site, Peptidase S10, serine carboxypeptidase, Alpha/Beta hydrolase fold
g10299					7.39016	0.00313996	8.82111	0.000292372	Cluster2					Protein kinase-like domain superfamily, Protein kinase domain	Protein kinase domain
g10304	-4.78563	0.000844181	-5.59144	1.46333e-05	-7.4245	8.59868e-07	-7.54494	8.27441e-07	Cluster5					Cation-transporting P-type ATPase, N-terminal, P-type ATPase, P-type ATPase, cytoplasmic domain N, Cation-transporting P-type ATPase, C-terminal, P-type ATPase, A domain superfamily, P-type ATPase, phosphorylation site, HAD superfamily, HAD-like superfamily, P-type ATPase, transmembrane domain superfamily	Cation transporter/ATPase, N-terminus, E1-E2 ATPase, Cation transporting ATPase, C-terminus, Cation transport ATPase (P-type), haloacid dehalogenase-like hydrolase
g1031							-4.34701	0.00628816	Cluster4
g10311							5.86827	0.0435181	Cluster2					Protein kinase-like domain superfamily, Protein kinase domain
g10321	-4.14178	0.0100809	-3.91174	0.000189652	-1.99221	0.0156153	-2.00377	0.0146452	Cluster1					Alpha/beta hydrolase family	Alpha/Beta hydrolase fold, Alpha/beta hydrolase fold-1
g10322							1.83891	0.0487959	Cluster1					Sugar (and other) transporter	Sugar/inositol transporter, Major facilitator, sugar transporter-like, MFS transporter superfamily, Major facilitator superfamily domain, Sugar transporter, conserved site
g10324	-2.1044	0.00822045	-2.04163	0.00354251	-2.15887	0.00149007	-2.23427	0.00100727	Cluster5					Actin/actin-like conserved site, ATPase, nucleotide binding domain, Actin family, Actin-related protein 2	Actin
g10328					-2.05537	0.0309278	-2.20909	0.0202556	Cluster5					Mannose-6-phosphate isomerase, RmlC-like jelly roll fold, Phosphomannose isomerase, type I, conserved site, Mannose-6-phosphate isomerase, type I, RmlC-like cupin domain superfamily	Phosphomannose isomerase type I
g10333			8.1717	0.0190695					Cluster5					Ribosomal protein S24e, Ribosomal protein L23/L15e core domain superfamily, Ribosomal S24e conserved site	Ribosomal protein S24e
g10334							2.84394	0.0186636	Cluster2
g10335					3.07382	0.00505887	3.06704	0.00488972	Cluster1						Zinc finger CCHC domain-containing protein 10
g10337			-2.65401	0.00604439	-4.88942	1.16719e-05	-6.21278	1.05082e-06	Cluster5
g10338			2.17328	0.0422574	2.31599	0.0220869	2.36818	0.0185812	no Cluster					Rpa43, N-terminal ribonucleoprotein (RNP) domain, RNA polymerase Rpb7-like, N-terminal domain superfamily, RPA43, OB domain	RPA43 OB domain in RNA Pol I
g1034			4.02908	0.00203192	3.22781	0.00792494	2.53204	0.0321873	Cluster4					NAD(P)-binding domain superfamily, Short-chain dehydrogenase/reductase SDR	Enoyl-(Acyl carrier protein) reductase
g10340	-7.2948	0.0301198	-2.77972	0.0184853	-3.54663	0.00113866	-2.61112	0.00922391	no Cluster	N	N	CBM20+GH15	N	Alkaline-phosphatase-like, core domain superfamily, Sulfatase, conserved site, Sulfatase, N-terminal, Zinc finger, RING-type, conserved site	Sulfatase
g10342	-4.20946	0.00411988	-5.56952	8.61173e-06	-3.63737	0.000104622	-2.48559	0.00349002	no Cluster					Amino acid transporter, transmembrane domain	Transmembrane amino acid transporter protein
g10345			-3.64354	0.0355751	-4.98944	0.00170784	-3.90283	0.00659171	Cluster5					Zn(2)-C6 fungal-type DNA-binding domain superfamily, Zn(2)-C6 fungal-type DNA-binding domain	Fungal Zn(2)-Cys(6) binuclear cluster domain
g10346	-3.42455	0.0319053							no Cluster					Ferredoxin-NADP reductase (FNR), nucleotide-binding domain, Flavoprotein pyridine nucleotide cytochrome reductase-like, FAD-binding domain, Oxidoreductase FAD/NAD(P)-binding, Globin/Protoglobin, FAD-binding domain, ferredoxin reductase-type, Globin-like superfamily, Riboflavin synthase-like beta-barrel, Globin, Flavohemoprotein	Oxidoreductase FAD-binding domain, Oxidoreductase NAD-binding domain, Globin
g1035							-1.98264	0.0257359	no Cluster					Histidine phosphatase superfamily
g10350					-1.77189	0.0211665	-1.75277	0.0214154	Cluster5					Manganese/iron superoxide dismutase, N-terminal domain superfamily, Manganese/iron superoxide dismutase, C-terminal domain superfamily, Manganese/iron superoxide dismutase, binding site, Manganese/iron superoxide dismutase, Manganese/iron superoxide dismutase, N-terminal, Manganese/iron superoxide dismutase, C-terminal	Iron/manganese superoxide dismutases, alpha-hairpin domain, Iron/manganese superoxide dismutases, C-terminal domain
g10351	-2.09117	0.0396527	-1.61194	0.0407331	-1.80278	0.0136619			no Cluster					GINS complex, subunit Psf3 superfamily, GINS, helical bundle-like domain superfamily, GINS complex, subunit Psf3, GINS subunit, domain A	GINS complex protein
g10364			-5.1547	0.0014532	-3.07548	0.00602936	-2.63389	0.0154832	Cluster5					Glyoxalase/Bleomycin resistance protein/Dihydroxybiphenyl dioxygenase, Vicinal oxygen chelate (VOC) domain, Glyoxalase/fosfomycin resistance/dioxygenase domain	Glyoxalase/Bleomycin resistance protein/Dioxygenase superfamily
g10365			-6.14724	0.0140553					Cluster5					F-box domain, F-box-like domain superfamily	F-box-like
g10378							5.75949	0.0445006	Cluster1
g10379							6.34341	0.0176611	Cluster2					Ankyrin repeat-containing domain superfamily, Ankyrin repeat, Peptidase S8/S53 domain, Peptidase S8/S53 domain superfamily, Peptidase S8, subtilisin-related, Ankyrin repeat-containing domain	Subtilase family, Ankyrin repeat
g10381							7.03289	0.0144901	Cluster2					Ankyrin repeat, Ankyrin repeat-containing domain superfamily, Ankyrin repeat-containing domain	Ankyrin repeats (3 copies), Ankyrin repeats (3 copies), Ankyrin repeats (3 copies), Ankyrin repeats (3 copies)
g10382					2.77474	0.0145483			Cluster3	AA2(60-222)	N	AA0	N	Peroxidase	Haem peroxidase, Haem peroxidase superfamily
g10387	7.65367	0.0131464	10.5632	4.66383e-05	10.9847	2.2565e-05	10.582	3.45066e-05	no Cluster	CE8(362-627)+CE8(777-1050)+CE8(1112-1408)+CE8(1460-1747)+CE8(1817-2104)	CE8	CE8	N	Major intrinsic protein, conserved site, Pectin lyase fold/virulence factor, Pectin lyase fold, Pectinesterase, catalytic	Pectinesterase, Pectinesterase, Pectinesterase, Pectinesterase, Pectinesterase
g10388					9.7565	0.00331333	10.084	0.00222137	Cluster1					Major Facilitator Superfamily	Major facilitator superfamily domain, Major facilitator superfamily, MFS transporter superfamily
g10391			3.78096	0.0123537	3.86994	0.00732582			no Cluster					PAN/Apple domain	PAN domain, PAN domain, PAN domain
g10398	6.79009	0.0381632			6.20736	0.0199126			Cluster5					Small-subunit processome, Utp12	Dip2/Utp12 Family
g10399					2.94635	0.0395189	3.88322	0.00631909	Cluster2					Bromodomain-like superfamily, Bromodomain, NET domain, NET domain superfamily	Bromodomain, Bromodomain, Bromodomain extra-terminal - transcription regulation
g10408					3.47502	0.0220442			Cluster3					Pyridoxal-dependent decarboxylase conserved domain	Pyridoxal phosphate-dependent transferase, major domain, Pyridoxal phosphate-dependent transferase domain 1, Pyridoxal phosphate-dependent transferase, Pyridoxal phosphate-dependent decarboxylase
g10410							1.97646	0.0246561	Cluster2					Zinc finger, RING-CH-type, Zinc finger, RING/FYVE/PHD-type	RING-variant domain
g10417			2.04806	0.0155114	2.3031	0.004394	2.54078	0.0017543	no Cluster					WD40 repeat, WD40-repeat-containing domain, WD repeat-containing protein WDR46/Utp7, WD40/YVTN repeat-like-containing domain superfamily, BING4, C-terminal domain, WD40-repeat-containing domain superfamily, WD40 repeat, conserved site	BING4CT (NUC141) domain, WD domain, G-beta repeat
g10418			1.9248	0.0275092	1.63867	0.0477459			Cluster5					AARP2CN, Bms1/Tsr1-type G domain, Ribosome biogenesis protein BMS1/TSR1, C-terminal, Ribosome biogenesis protein Bms1/Tsr1	AARP2CN (NUC121) domain, 40S ribosome biogenesis protein Tsr1 and BMS1 C-terminal
g10419					-1.7	0.0497578	-1.78935	0.0364022	Cluster5					CobW/HypB/UreG, nucleotide-binding domain, P-loop containing nucleoside triphosphate hydrolase, Urease accessory protein UreG	CobW/HypB/UreG, nucleotide-binding domain
g10422	-3.64577	0.0239868	-3.39152	0.00163279	-2.6497	0.00529802	-2.11582	0.0216477	Cluster2					Amino acid transporter, transmembrane domain	Transmembrane amino acid transporter protein
g10430					5.83281	0.00352591	5.17891	0.00913999	no Cluster					Cupredoxin
g10431							2.97686	0.0488056	Cluster5					ATPase, AAA-type, core, DNA polymerase III, clamp loader complex, gamma/delta/delta subunit, C-terminal, P-loop containing nucleoside triphosphate hydrolase, MgsA AAA+ ATPase C-terminal, AAA+ ATPase domain, Zinc finger, Rad18-type putative, AAA C-terminal domain	ATPase family associated with various cellular activities (AAA), MgsA AAA+ ATPase C terminal, AAA C-terminal domain
g10441	-8.23564	0.0224886	-8.23564	0.000325121	-7.12696	6.22783e-05	-8.23564	2.82376e-05	Cluster3	N	N	GH0	Y(1-30)
g10445			5.92055	0.0475809	6.65237	0.0115704	7.99078	0.00131638	Cluster2					Class II aldolase/adducin N-terminal, Class II aldolase/adducin N-terminal domain superfamily	Class II Aldolase and Adducin N-terminal domain
g10446			7.76109	0.0257411					Cluster4					NAD(P)-binding domain superfamily, NAD(P)-binding domain	NAD(P)H-binding
g10456	-3.14235	0.0495155							Cluster1					Protein of unknown function (DUF3984)	Protein of unknown function DUF3984
g10458					5.39854	0.0402937			Cluster3					Actin interacting protein 3	Actin interacting protein 3, C-terminal, Actin interacting protein 3-like, C-terminal
g10459			-3.08938	0.0145726					Cluster2
g10460			-3.66068	0.0485317	-3.59238	0.0176948	-3.29913	0.022642	no Cluster					EF-hand domain, EF-Hand 1, calcium-binding site, Mitochondrial substrate/solute carrier, Mitochondrial carrier protein, Mitochondrial carrier domain superfamily, EF-hand domain pair	EF-hand domain pair, EF-hand domain pair, Mitochondrial carrier protein, Mitochondrial carrier protein, Mitochondrial carrier protein
g10463							2.55852	0.0433817	Cluster2					P-loop containing nucleoside triphosphate hydrolase, DNA helicase Pif1-like, Helitron helicase-like domain	PIF1-like helicase, Helitron helicase-like domain at N-terminus
g10465	-3.89006	0.00179462	-3.92134	0.000123839	-4.74114	9.94954e-06	-4.26721	2.89045e-05	Cluster5
g10468	2.74433	0.0185045	3.27277	0.00123392	2.68501	0.00492663	2.78759	0.0034481	Cluster5					Domain of unknown function DUF4217, RNA helicase, DEAD-box type, Q motif, P-loop containing nucleoside triphosphate hydrolase, Helicase, C-terminal, ATP-dependent RNA helicase DEAD-box, conserved site, Helicase superfamily 1/2, ATP-binding domain, DEAD/DEAH box helicase domain	Domain of unknown function (DUF4217), DEAD/DEAH box helicase, Helicase conserved C-terminal domain
g10473					5.68067	0.0242383	5.10393	0.0497555	Cluster3					6-phosphofructo-2-kinase, Histidine phosphatase superfamily (branch 1)	Histidine phosphatase superfamily, clade-1, P-loop containing nucleoside triphosphate hydrolase, Histidine phosphatase superfamily, Phosphoglycerate/bisphosphoglycerate mutase, active site, Fructose-2,6-bisphosphatase, 6-phosphofructo-2-kinase
g1048	4.89639	2.7282e-05	5.08008	7.40795e-06	3.86095	8.20578e-05	2.99907	0.000828769	Cluster5					Ribosomal protein S19/S15, Ribosomal protein S19A/S15e, Ribosomal protein S19 conserved site, Ribosomal protein S19, superfamily	Ribosomal protein S19
g10487					8.25601	0.00995571	7.49184	0.0223303	Cluster3
g10490			3.68401	0.00505564	2.8739	0.0236059			Cluster4					Chromo/chromo shadow domain, Chromo-like domain superfamily
g10513	2.97801	0.03949	6.04864	2.21557e-05	5.53354	4.52257e-05	3.24147	0.0054941	Cluster4					Major facilitator superfamily, Major facilitator superfamily domain, MFS transporter superfamily	Major Facilitator Superfamily
g10516			4.95732	0.000709623	5.79675	6.89916e-05	5.42597	0.000148694	no Cluster					FAD-binding domain, FAD/NAD(P)-binding domain superfamily, Phenol hydroxylase, C-terminal TRX-fold domain superfamily, Phenol hydroxylase, C-terminal dimerisation domain, Thioredoxin-like superfamily	FAD binding domain, Phenol hydroxylase, C-terminal dimerisation domain
g10521							-4.13818	0.0242071	Cluster5					MHYT domain	Bacterial signalling protein N terminal repeat, Bacterial signalling protein N terminal repeat
g10532					6.64287	0.0205147	7.75189	0.00413016	Cluster2					Zinc finger C2H2-type, Zinc finger C2H2 superfamily	Zinc finger, C2H2 type
g10539							4.69691	0.000198848	Cluster2
g1054							3.0441	0.0357982	Cluster2
g10549							1.77641	0.0476884	Cluster5					NUDIX hydrolase-like domain superfamily, Domain of unknown function DUF4743, NUDIX hydrolase domain	Domain of unknown function (DUF4743), NUDIX domain
g1055	-7.67359	0.0110763							no Cluster					NAD(P)-binding domain superfamily, Oxidoreductase, N-terminal	Oxidoreductase family, NAD-binding Rossmann fold
g10567							1.62876	0.0476049	Cluster1	N	N	GH125	N	MOZ/SAS family, MYST family zinc finger domain, RNA binding activity-knot of a chromodomain	Acyl-CoA N-acyltransferase, Histone acetyltransferase domain, MYST-type, Chromo-like domain superfamily, MYST, zinc finger domain, RNA binding activity-knot of a chromodomain, Histone acetyltransferase Esa1/KAT5/Tip60, Winged helix-like DNA-binding domain superfamily
g1057							-1.6377	0.0254793	Cluster5					Alpha-D-phosphohexomutase, alpha/beta/alpha domain II, Alpha-D-phosphohexomutase, C-terminal domain superfamily, Alpha-D-phosphohexomutase, C-terminal, Alpha-D-phosphohexomutase, alpha/beta/alpha domain III, Alpha-D-phosphohexomutase superfamily, Alpha-D-phosphohexomutase, alpha/beta/alpha I/II/III, Alpha-D-phosphohexomutase, conserved site, Alpha-D-phosphohexomutase, alpha/beta/alpha domain I	Phosphoglucomutase/phosphomannomutase, alpha/beta/alpha domain II, Phosphoglucomutase/phosphomannomutase, C-terminal domain, Phosphoglucomutase/phosphomannomutase, alpha/beta/alpha domain III, Phosphoglucomutase/phosphomannomutase, alpha/beta/alpha domain I
g10570			-3.16513	0.000958379	-2.55383	0.00235134	-2.42441	0.00340584	Cluster5					NAD(P)-binding domain superfamily, Short-chain dehydrogenase/reductase SDR, Short-chain dehydrogenase/reductase, conserved site	short chain dehydrogenase
g10576	-2.55628	0.0480404	-3.00489	0.00175143	-3.45104	0.000191539	-3.12432	0.000487006	Cluster5					Polyketide synthase, enoylreductase domain, Alcohol dehydrogenase, zinc-type, conserved site, Metal-dependent hydrolase, GroES-like superfamily, Peptidase M19, Alcohol dehydrogenase, N-terminal, Alcohol dehydrogenase, C-terminal, NAD(P)-binding domain superfamily	Alcohol dehydrogenase GroES-like domain, Zinc-binding dehydrogenase, Membrane dipeptidase (Peptidase family M19)
g10579							-2.0609	0.00908274	Cluster5	GH128(42-280)	GH128	GH128	N	Uncharacterised protein family, glycosyl hydrolase catalytic domain, Glycoside hydrolase superfamily	Glycosyl hydrolase catalytic core
g10580			4.23521	0.00106666	3.5488	0.00331019	2.71706	0.0193938	Cluster4					Thiolase-like, Thiolase, Thiolase, C-terminal, Thiolase, N-terminal, Thiolase, conserved site	Thiolase, C-terminal domain, Thiolase, N-terminal domain
g10588			-4.08576	0.0313898					Cluster2					Alpha/beta hydrolase fold-1, Alpha/Beta hydrolase fold	alpha/beta hydrolase fold
g10590	-8.82915	0.00344587	-6.61694	3.3389e-05	-5.48613	1.76957e-05	-6.81273	2.89886e-06	Cluster3	GT4(245-405)	N	GT4	N	Glycosyl transferase 4-like domain, Glycosyl transferases group 1	Glycosyltransferase subfamily 4-like, N-terminal domain, Glycosyl transferase, family 1
g10601					-1.98791	0.020282	-2.18468	0.0104206	Cluster5					Aldo/keto reductase, Aldo/keto reductase, conserved site, NADP-dependent oxidoreductase domain, NADP-dependent oxidoreductase domain superfamily	Aldo/keto reductase family
g10607							2.84774	0.00902598	Cluster2					MFS transporter superfamily, Major facilitator superfamily, Major facilitator superfamily domain	Major Facilitator Superfamily
g10609			6.42205	0.0080721					no Cluster					Major facilitator superfamily, MFS transporter superfamily, Major facilitator superfamily domain	Major Facilitator Superfamily
g10610			5.75449	0.000285663	6.81915	2.63733e-05	5.3874	0.000419574	Cluster3					Alcohol dehydrogenase GroES-associated, Zinc-binding dehydrogenase, Alcohol dehydrogenase GroES-like domain	Alcohol dehydrogenase GroES-associated, Alcohol dehydrogenase, C-terminal, Alcohol dehydrogenase, zinc-type, conserved site, Alcohol dehydrogenase, N-terminal, GroES-like superfamily, NAD(P)-binding domain superfamily
g10611	-7.7299	0.0433903							Cluster3					Alternaria alternata allergen 1	Alternaria alternata allergen 1
g10613	-3.50682	0.0112519			-3.00808	0.00420302	-2.66475	0.00991274	Cluster4					XAP5 protein	XAP5, circadian clock regulator
g10615	-1.94429	0.0185102							Cluster4					Transcriptional regulator PAI 2-type, FMN-binding split barrel	Putative FMN-binding domain
g10620							2.65376	0.00490731	Cluster2
g10623			3.23162	0.0169012					Cluster4					Mss4-like superfamily, Glutathione-dependent formaldehyde-activating enzyme/centromere protein V	Glutathione-dependent formaldehyde-activating enzyme
g10624			2.80856	0.0294313	2.65673	0.0297877			Cluster4					Major facilitator superfamily domain, MFS transporter superfamily, Major facilitator, sugar transporter-like	Sugar (and other) transporter
g10627					3.80923	0.0159244	4.39871	0.00510795	Cluster2					Ankyrin repeat, Ankyrin repeat-containing domain superfamily, Zinc finger, ZZ-type, Ankyrin repeat-containing domain, Collagen triple helix repeat, Alpha/Beta hydrolase fold, NACHT nucleoside triphosphatase, P-loop containing nucleoside triphosphate hydrolase, Domain of unknown function DUF676, lipase-like	Ankyrin repeats (many copies), Ankyrin repeats (3 copies), Ankyrin repeats (3 copies), Ankyrin repeats (3 copies), Ankyrin repeats (3 copies), Ankyrin repeats (3 copies), Ankyrin repeats (3 copies), Collagen triple helix repeat (20 copies), NACHT domain, Putative serine esterase (DUF676)
g10628					4.49944	0.000442538	4.23966	0.000741891	Cluster1					Domain of unknown function (DUF4139), N-terminal domain of unknown function (DUF4140)	Domain of unknown function DUF4139, Domain of unknown function DUF4140, Conserved hypothetical protein CHP02231
g10632	3.19062	0.0289196	7.45853	1.39236e-05	7.18614	1.725e-05	4.67792	0.000582275	Cluster4					Phytanoyl-CoA dioxygenase	Phytanoyl-CoA dioxygenase (PhyH)
g10643					2.42232	0.0230141			no Cluster					Glycerol-3-phosphate O-acyltransferase/Dihydroxyacetone phosphate acyltransferase, GPAT/DHAPAT, acyltransferase domain, Phospholipid/glycerol acyltransferase	Acyltransferase
g10647			3.60763	0.0162211	5.61835	0.000265633	5.5529	0.000288001	Cluster1					Amino acid permease	Amino acid permease/ SLC12A domain
g10648			3.37962	0.0370318	3.14292	0.0402647			Cluster5					ABC transporter-like, P-loop containing nucleoside triphosphate hydrolase, HEAT, type 2, Armadillo-like helical, ABC transporter, conserved site, TOG domain, Four helical bundle domain, Armadillo-type fold, AAA+ ATPase domain	ABC transporter, ABC transporter, Four helical bundle domain
g10651							5.39167	0.0421684	Cluster2					P-loop containing nucleoside triphosphate hydrolase, ATPase, AAA-type, core, AAA+ ATPase domain	ATPase family associated with various cellular activities (AAA)
g10657			-2.76733	0.0207109					no Cluster					Zn(2)-C6 fungal-type DNA-binding domain, Transcription factor domain, fungi, Zn(2)-C6 fungal-type DNA-binding domain superfamily	Fungal Zn(2)-Cys(6) binuclear cluster domain, Fungal specific transcription factor domain
g10658			-2.47089	0.0313614	-2.46487	0.0140493			no Cluster					Domain of unknown function DUF1308	Protein of unknown function (DUF1308)
g10669			7.38436	0.00514284	7.61314	0.00242387	6.76733	0.0089345	no Cluster
g1067	-2.6437	0.0125802							Cluster3					Acetyltransferase (GNAT) domain	Acyl-CoA N-acyltransferase, GNAT domain
g10672	-3.0405	0.0125212	-1.99645	0.0144097	-2.34767	0.0022093	-2.7126	0.000487428	Cluster4					Putative fluoride ion transporter CrcB	CrcB-like protein, Camphor Resistance (CrcB), CrcB-like protein, Camphor Resistance (CrcB)
g10673	-4.31085	8.26537e-05	-2.38691	0.00527611	-1.74098	0.0335174	-1.64731	0.0429974	Cluster1					Uracil phosphoribosyltransferase	Phosphoribosyltransferase-like, Phosphoribosyltransferase domain
g10675					3.23324	0.0186624			Cluster3					CorA-like Mg2+ transporter protein
g10679	4.30173	0.00451295	4.43754	0.00168439	2.96719	0.0190624			Cluster5					Ribosomal protein L34Ae, Ribosomal protein L34Ae superfamily	Ribosomal protein L34e
g10691	3.84016	6.92456e-05	4.14232	1.22272e-05	2.92795	0.000330466	2.36706	0.00235334	Cluster5					Ribosomal protein L32e, Ribosomal protein L32e superfamily	Ribosomal protein L32
g10692	3.8524	0.0137189	4.44675	0.00230122	3.44602	0.0103538	2.74988	0.0342986	Cluster5					Ribosomal protein S9, Ribosomal protein S5 domain 2-type fold, subgroup, Ribosomal protein S5 domain 2-type fold	Ribosomal protein S9/S16
g10699	-2.13069	0.0449914			-2.25813	0.00266371	-2.36652	0.00164416	no Cluster					HR1 repeat superfamily, Ribokinase-like, Rapamycin-insensitive companion of mTOR, middle domain, Thiaminase-2/PQQC, Rapamycin-insensitive companion of mTOR, domain 4, Pianissimo family, Rapamycin-insensitive companion of mTOR, N-terminal domain, Hydroxymethylpyrimidine kinase/phosphomethylpyrimidine kinase, Rapamycin-insensitive companion of mTOR, domain 5, HR1 rho-binding domain, Haem oxygenase-…	TENA/THI-4/PQQC family, Rapamycin-insensitive companion of mTOR RasGEF_N domain, Rapamycin-insensitive companion of mTOR, middle domain, Rapamycin-insensitive companion of mTOR, domain 5, Phosphomethylpyrimidine kinase, Hr1 repeat, Rapamycin-insensitive companion of mTOR, N-term
g10700	-3.73682	0.0265326	-3.20078	0.00599967					Cluster1					Uricase, Uricase	Uricase, Uricase, conserved site
g10710			4.97386	0.00340155	3.91464	0.0133872			Cluster4					Leu/Phe/Val dehydrogenases active site, Glutamate/phenylalanine/leucine/valine dehydrogenase, C-terminal, NAD(P)-binding domain superfamily, NAD-dependent glutamate dehydrogenase, eukaryotes, NAD-glutamate dehydrogenase	Glutamate/Leucine/Phenylalanine/Valine dehydrogenase, Bacterial NAD-glutamate dehydrogenase
g10729			3.37515	0.0385066	3.44951	0.0226002	3.31748	0.0275409	no Cluster					Peptidase S10, serine carboxypeptidase, Alpha/Beta hydrolase fold	Serine carboxypeptidase
g10735					5.55533	0.0241128	6.14541	0.00908274	no Cluster					P-loop containing nucleoside triphosphate hydrolase, DNA helicase Pif1-like, Helitron helicase-like domain	PIF1-like helicase, Helitron helicase-like domain at N-terminus
g10751			4.43398	0.000148009	4.68243	6.53995e-05	4.63277	6.68558e-05	no Cluster	CE5(30-222)	N	CE5	N	Cutinase/acetylxylan esterase, Alpha/Beta hydrolase fold	Cutinase
g10754					-2.94321	0.0150222	-4.14937	0.00158978	Cluster5
g10760	-5.54902	0.00107873	-3.88127	0.000172925	-3.72287	0.000101355	-3.551	0.000163897	Cluster1					Peptidase inhibitor I78 family	Proteinase inhibitor I78
g10767							2.99131	0.00846012	Cluster2					Short-chain dehydrogenase/reductase, conserved site, NAD(P)-binding domain superfamily, Short-chain dehydrogenase/reductase SDR	Enoyl-(Acyl carrier protein) reductase
g10769					5.96184	0.0104995	6.34706	0.00512182	Cluster1					Sugar (and other) transporter	Sugar/inositol transporter, Major facilitator, sugar transporter-like, Major facilitator superfamily domain, MFS transporter superfamily
g10771					5.00272	0.0103463			Cluster3	CBM63(131-201)	CBM63	CBM63	N		Expansin, cellulose-binding-like domain superfamily, RlpA-like domain superfamily
g10773			-3.74732	0.000379521	-4.41254	3.43438e-05	-4.05894	6.61172e-05	Cluster5
g10774					-2.48103	0.043185			Cluster1
g10776	-2.93372	0.0289749	-2.75828	0.00612414	-1.93804	0.0398607	-2.08993	0.0251174	no Cluster	GT69(173-411)	GT69	GT69	Y(1-24)	Mannosyltransferase 1, CMT1	Cryptococcal mannosyltransferase 1
g10777	-3.90984	0.0405608	-3.80017	0.00143015	-2.84928	0.00414369	-2.96639	0.00268903	Cluster5					RNA-binding domain superfamily
g10778							2.54981	0.0336294	Cluster1					ATPase family associated with various cellular activities (AAA)	ATPase, AAA-type, core, P-loop containing nucleoside triphosphate hydrolase, AAA+ ATPase domain
g10783					-3.16906	0.035555	-3.70601	0.0152801	Cluster5					Serine/threonine-protein kinase, active site, Protein kinase, ATP binding site, Protein kinase domain, Protein kinase-like domain superfamily	Protein kinase domain
g10786	-5.36476	1.9878e-05	-3.02205	4.5152e-05	-3.13405	1.68667e-05	-3.03896	2.33559e-05	no Cluster					WD40-repeat-containing domain superfamily
g10799			3.67923	0.0195972	3.63812	0.0151134	3.32133	0.0254365	Cluster5					Nucleolar, Nop52	Nucleolar protein,Nop52
g10802			7.29688	0.00312807	8.5431	0.000234139	8.92443	0.000119134	Cluster1					Helix-loop-helix DNA-binding domain	Helix-loop-helix DNA-binding domain superfamily, Myc-type, basic helix-loop-helix (bHLH) domain
g10803	-3.02949	0.00108352	-3.11074	0.000299468	-2.26231	0.0053139	-1.95663	0.0145383	no Cluster
g10804			-5.18504	0.00213087	-3.94084	0.00211924	-4.52742	0.00055041	Cluster3					Rab-GTPase-TBC domain, Rab-GTPase-TBC domain	Rab-GTPase-TBC domain superfamily, Rab-GTPase-TBC domain
g10810			1.68113	0.0465287			1.92095	0.0154915	no Cluster					Brix domain	Brix domain
g10813					5.72729	0.0241036	6.18039	0.0118089	Cluster1					D-isomer specific 2-hydroxyacid dehydrogenase, NAD binding domain, D-isomer specific 2-hydroxyacid dehydrogenase, catalytic domain	D-isomer specific 2-hydroxyacid dehydrogenase, NAD-binding domain conserved site 1, NAD(P)-binding domain superfamily, D-isomer specific 2-hydroxyacid dehydrogenase, NAD-binding domain, D-isomer specific 2-hydroxyacid dehydrogenase, NAD-binding domain conserved site, D-isomer specific 2-hydroxyacid dehydrogenase, catalytic domain
g10814	-3.16596	0.00313014	-2.07301	0.0329024	-1.84465	0.0471521	-2.2116	0.0154761	Cluster3
g10825					-6.51642	0.000369087	-3.02752	0.019299	no Cluster
g10826			-2.89213	0.00404674	-3.56558	0.000304896	-3.8279	0.000123418	Cluster5	GH16_3(32-283)	N	GH16_3	Y(1-27)	Glycoside hydrolase family 16, Concanavalin A-like lectin/glucanase domain superfamily	Glycosyl hydrolases family 16
g10827			2.19889	0.0386578					Cluster4					Aldolase-type TIM barrel, NADH:flavin oxidoreductase/NADH oxidase, N-terminal	NADH:flavin oxidoreductase / NADH oxidase family
g10831							7.15162	0.00971264	no Cluster
g10833			-1.82564	0.0212631	-2.14395	0.00393656	-2.21037	0.00277441	Cluster5					Alcohol dehydrogenase, N-terminal, Polyketide synthase, enoylreductase domain, NAD(P)-binding domain superfamily, Alcohol dehydrogenase, C-terminal, GroES-like superfamily	Alcohol dehydrogenase GroES-like domain, Zinc-binding dehydrogenase
g10846			3.03579	0.0121561	3.31362	0.00412529	2.92503	0.0102518	no Cluster					Transcription factor TFIIB, cyclin-like domain, Cyclin-like, Cyclin-like superfamily, Brf1, TBP-binding domain, Transcription factor TFIIB, Transcription factor IIIB subunit Brf1	Transcription factor TFIIB repeat, Transcription factor TFIIB repeat, Brf1-like TBP-binding domain
g10850	-3.6248	0.0364319	-6.84307	3.40928e-05	-4.29975	0.000166445	-4.09603	0.000176627	Cluster5					Mpv17/PMP22	Mpv17 / PMP22 family
g10851	-2.84742	0.0143673	-2.41321	0.0118172	-3.09955	0.000923907	-3.47552	0.000273635	Cluster5					Phosphoglycerate kinase, Phosphoglycerate kinase, conserved site, Phosphoglycerate kinase, N-terminal, Phosphoglycerate kinase superfamily	Phosphoglycerate kinase
g10854					5.44897	0.0344405	6.36586	0.00849917	Cluster2	AA7(66-526)	N	N	Y(1-27)	FAD-binding domain, PCMH-type, FAD linked oxidase, N-terminal, FAD-binding, type PCMH-like superfamily, Berberine/berberine-like, FAD-binding, type PCMH, subdomain 2, FAD-binding, type PCMH, subdomain 1	FAD binding domain, Berberine and berberine like
g10857	-3.90811	0.000697613	-3.98115	1.2767e-05	-3.30882	4.72465e-05	-2.73102	0.000358591	no Cluster					Endonuclease/exonuclease/phosphatase superfamily, Endonuclease/exonuclease/phosphatase	Endonuclease/Exonuclease/phosphatase family
g10872					3.87661	0.0106416	4.20705	0.00620553	Cluster1
g10876			4.73856	0.000487357	6.45798	1.59658e-05	4.65326	0.000388009	Cluster3	AA9(9-225)	AA9	AA9	Y(1-21)	Glycosyl hydrolase family 61	Glycoside hydrolase, family 61
g10877	-3.66826	0.00538277	-2.6441	0.00397985	-2.89405	0.000918104	-2.57252	0.00265143	no Cluster					Peptidase M20, carboxypeptidase S, Peptidase M20, dimerisation domain, Bacterial exopeptidase dimerisation domain, ArgE/DapE/ACY1/CPG2/YscS, conserved site, Peptidase M20	Peptidase dimerisation domain, Peptidase family M20/M25/M40
g10878			-3.41623	0.000524725	-4.29938	2.2565e-05	-4.05991	3.45066e-05	Cluster5					Anoctamin	Calcium-activated chloride channel
g10880	-2.99405	0.0137189							Cluster1					Cerato-platanin	RlpA-like domain superfamily, Cerato-platanin
g10893					4.12586	0.0446779			no Cluster					Arylesterase, Six-bladed beta-propeller, TolB-like	Arylesterase
g10898			3.07282	0.0396098	2.982	0.0333745	2.74236	0.048572	no Cluster					Ketopantoate reductase, N-terminal domain, Ketopantoate reductase, C-terminal domain, 6-phosphogluconate dehydrogenase, domain 2, NAD(P)-binding domain superfamily, 6-phosphogluconate dehydrogenase-like, C-terminal domain superfamily, Ketopantoate reductase ApbA/PanE	Ketopantoate reductase PanE/ApbA, Ketopantoate reductase PanE/ApbA C terminal
g10899			9.82021	0.00312807	9.96024	0.00195449	9.79427	0.00221207	no Cluster					Enolase C-terminal domain-like, Enolase-like, N-terminal, Enolase-like, C-terminal domain superfamily, Mandelate racemase/muconate lactonizing enzyme, N-terminal domain, D-galactonate dehydratase, Mandelate racemase/muconate lactonizing enzyme, conserved site, Mandelate racemase/muconate lactonizing enzyme, C-terminal, Mandelate racemase-like	Enolase C-terminal domain-like, Mandelate racemase / muconate lactonizing enzyme, N-terminal domain
g109	-8.24811	0.00177879							no Cluster					BRO1 domain, BRO1 domain superfamily, ALIX V-shaped domain	BRO1-like domain, ALIX V-shaped domain binding to HIV
g10900			9.24836	0.0124105	8.97459	0.011932	8.39423	0.020172	no Cluster					NAD(P)-binding domain superfamily, Short-chain dehydrogenase/reductase SDR, Short-chain dehydrogenase/reductase, conserved site	Enoyl-(Acyl carrier protein) reductase
g10901			9.55879	0.0111769	10.6015	0.00312727	10.7562	0.00258159	Cluster1					Major Facilitator Superfamily	MFS transporter superfamily, Major facilitator superfamily, Major facilitator superfamily domain
g10902					4.57224	0.00931147	4.18659	0.0170765	Cluster1					Sugar (and other) transporter	Major facilitator superfamily domain, MFS transporter superfamily, Major facilitator, sugar transporter-like, Sugar/inositol transporter, Sugar transporter, conserved site
g10906	-3.0982	0.0178231	-3.91857	0.000234767	-3.41573	0.000477516	-4.16706	5.98594e-05	Cluster5					TatD family, Metal-dependent hydrolase	TatD related DNase
g10907	-3.23483	0.00152257	-2.39569	0.00322681	-1.69775	0.0279274	-2.93198	0.000251026	no Cluster	GH35(48-378)	GH35	GH35	N	Galactose-binding-like domain superfamily, Beta-galactosidase, domain 3 superfamily, Glycoside hydrolase 35, catalytic domain, Glycoside hydrolase, family 35, Beta-galactosidase, domain 2, Glycoside hydrolase, family 35, conserved site, Beta-galactosidase, domain 2 superfamily, Beta-galactosidase jelly roll domain, Glycoside hydrolase superfamily, Beta-galactosidase, domain 3	Glycosyl hydrolases family 35, Beta-galactosidase, domain 2, Beta-galactosidase jelly roll domain, Beta-galactosidase jelly roll domain, Beta-galactosidase, domain 3
g10908					8.57433	0.000223209	7.45636	0.00157161	Cluster3	GH43_22(153-367)	GH43	GH43_22	Y(1-22)	Glycosyl hydrolases family 32 N-terminal domain	Glycosyl hydrolase family 32, N-terminal, Glycosyl hydrolase, five-bladed beta-propellor domain superfamily
g10909			3.64639	0.0209583	3.29579	0.0281164	4.13972	0.00451471	no Cluster	GH47(5-375)	GH47	GH47	N	Glycoside hydrolase family 47, Six-hairpin glycosidase-like superfamily, Seven-hairpin glycosidases	Glycosyl hydrolase family 47
g10910			3.70854	0.00186002	4.32107	0.000246164	4.06103	0.000459748	Cluster1						Galactose-binding-like domain superfamily
g10914					6.48057	0.00441194	5.19879	0.0214154	Cluster3					Zinc-binding dehydrogenase	NAD(P)-binding domain superfamily, Polyketide synthase, enoylreductase domain, GroES-like superfamily
g10917			7.40167	0.0193171	10.9996	0.000158904	10.9444	0.000163897	Cluster1					Prokaryotic phospholipase A2	Phospholipase A2 domain superfamily, Phospholipase A2, prokaryotic/fungal
g10927			5.13998	0.00298111	3.75174	0.0232111			Cluster4	GH32(30-323)+CBM38(332-432)	GH32+CBM38+CBM66	CBM38+GH32	Y(1-23)	Glycoside hydrolase, family 32, Glycosyl hydrolase family 32, C-terminal, Glycosyl hydrolase family 32, N-terminal, Concanavalin A-like lectin/glucanase domain superfamily, Glycosyl hydrolase, five-bladed beta-propellor domain superfamily, Glycoside hydrolase, family 32, active site	Glycosyl hydrolases family 32 C terminal, Glycosyl hydrolases family 32 N-terminal domain, Glycosyl hydrolases family 32 N-terminal domain
g10930					5.56498	0.0458422	5.92183	0.027494	Cluster1
g10947							7.09807	0.00647329	Cluster2					MFS transporter superfamily, Major facilitator superfamily, Major facilitator superfamily domain	Major Facilitator Superfamily
g10951							6.60257	0.0138525	Cluster2					Short-chain dehydrogenase/reductase SDR, NAD(P)-binding domain superfamily	Enoyl-(Acyl carrier protein) reductase
g10955	-2.9772	0.000667821	-2.61828	0.000721765					Cluster2
g10958					5.79797	0.0188628	5.79206	0.0178578	Cluster1					Protein of unknown function (DUF3500), Ricin-type beta-trefoil lectin domain-like	Ricin B, lectin domain, Protein of unknown function DUF3500, Ricin B-like lectins
g10959			7.09055	0.0146976	8.21005	0.00187721	10.6767	5.88948e-05	Cluster2					MFS transporter superfamily, Sugar transporter, conserved site, Major facilitator, sugar transporter-like, Major facilitator superfamily domain	Sugar (and other) transporter
g10960					6.14885	0.0357899	7.84334	0.00328488	Cluster2	GH78(382-758)+GH3(766-967)	GH3+CBM6	GH3	N	Glycoside hydrolase, family 3, N-terminal, Six-hairpin glycosidase-like superfamily, Fibronectin type III-like domain, Galactose-binding-like domain superfamily, Glycoside hydrolase family 3 C-terminal domain superfamily, Glycoside hydrolase, family 3, active site, PA14/GLEYA domain, PA14 domain, Six-hairpin glycosidase superfamily, Glycoside hydrolase superfamily, Immunoglobulin-like fold, Alpha…	Glycosyl hydrolase family 3 N terminal domain, Fibronectin type III-like domain, PA14 domain, Bacterial alpha-L-rhamnosidase 6 hairpin glycosidase domain, Glycosyl hydrolase family 3 C-terminal domain
g10961			4.3766	0.0130562	4.55247	0.00618473	6.15781	0.000289178	Cluster2					RmlC-like jelly roll fold, Cupin 2, conserved barrel, RmlC-like cupin domain superfamily	Cupin domain
g10962							3.18834	0.0491614	Cluster2					Peptidase S9, prolyl oligopeptidase, catalytic domain, Alpha/Beta hydrolase fold	Prolyl oligopeptidase family
g10963					6.4949	0.0412528	9.00434	0.00156391	Cluster2					FAD-binding domain, FAD/NAD(P)-binding domain superfamily	FAD binding domain
g10964							3.72308	0.00412306	Cluster2					Transcription factor domain, fungi	Fungal specific transcription factor domain
g1097			-2.68521	0.0176699	-3.30873	0.00160036	-4.08349	0.000234302	Cluster4
g10970			5.99316	0.0381221					Cluster5					Alpha/Beta hydrolase fold, Epoxide hydrolase, Epoxide hydrolase, N-terminal, Epoxide hydrolase-like	Epoxide hydrolase N terminus
g10971			4.5525	0.0303965			4.12688	0.0358443	no Cluster	GH13_40(34-391)	GH13	GH13_40	N	Glycosyl hydrolase, family 13, catalytic domain, Glycosyl hydrolase, all-beta, Glycoside hydrolase superfamily	Alpha amylase, catalytic domain
g10976					6.12391	0.0191342	6.63915	0.00846012	Cluster1
g1098							-1.85146	0.011378	no Cluster					Saccharopine dehydrogenase, NADP binding domain, NAD(P)-binding domain superfamily, Saccharopine dehydrogenase, C-terminal	Saccharopine dehydrogenase NADP binding domain, Saccharopine dehydrogenase C-terminal domain
g10980					-2.21153	0.0111008			no Cluster					Zn(2)-C6 fungal-type DNA-binding domain, Zn(2)-C6 fungal-type DNA-binding domain superfamily	Fungal Zn(2)-Cys(6) binuclear cluster domain
g10981	2.69996	0.0465299	4.64788	0.000550214	5.31489	0.000129172	4.37833	0.000609925	Cluster3					Sulfatase	Alkaline-phosphatase-like, core domain superfamily, Sulfatase, N-terminal
g10982					3.35574	0.0263451			Cluster3
g10984					3.24651	0.0213522	4.0169	0.00456926	Cluster2
g110					-2.26003	0.0134705	-2.0045	0.0265056	Cluster5					NAD-dependent epimerase/dehydratase, NAD(P)-binding domain superfamily	NAD dependent epimerase/dehydratase family
g1100					3.81462	0.0132657	4.19406	0.00599217	Cluster1					Major Facilitator Superfamily	Major facilitator superfamily domain, MFS transporter superfamily, Major facilitator superfamily
g11000	-2.90052	0.0108123			-3.28263	0.000169989	-4.82025	2.64443e-06	Cluster4
g11003							4.47573	0.00590106	Cluster2					Domain of unknown function DUF5071, Cthe_2751-like superfamily	Domain of unknown function (DUF5071)
g11004			7.31713	8.98282e-05	7.79297	3.56964e-05	8.82269	9.2403e-06	Cluster2	N	N	CE5	N	FAD-binding domain, FAD/NAD(P)-binding domain superfamily, Thioredoxin-like superfamily, Phenol hydroxylase, C-terminal TRX-fold domain superfamily, Phenol hydroxylase, C-terminal dimerisation domain	FAD binding domain, Phenol hydroxylase, C-terminal dimerisation domain
g11005	-5.2597	0.0162802							Cluster4
g11007							6.09737	0.0284409	Cluster1					Ring hydroxylating alpha subunit (catalytic domain), Ring hydroxylating alpha subunit (catalytic domain), Rieske [2Fe-2S] domain	Aromatic-ring-hydroxylating dioxygenase, alpha subunit, Rieske [2Fe-2S] iron-sulphur domain, Rieske [2Fe-2S] iron-sulphur domain superfamily, Aromatic-ring-hydroxylating dioxygenase, alpha subunit, C-terminal domain
g11019			6.54177	0.0260709	8.45668	0.000817866	9.28334	0.00020999	Cluster2
g11020			3.09075	0.0181689	2.60888	0.0371013	3.49877	0.00406548	no Cluster					Aromatic prenyltransferase, DMATS-type, Aromatic prenyltransferase DMATS-type, fungi, Aromatic prenyltransferase	Tryptophan dimethylallyltransferase
g11021			5.23012	0.0336308	6.23221	0.00380191	6.92005	0.000983345	Cluster1						S-adenosyl-L-methionine-dependent methyltransferase
g1105			-2.99309	0.0484935			-2.43947	0.0464842	Cluster3					Fungal Zn(2)-Cys(6) binuclear cluster domain, Fungal specific transcription factor domain	Zn(2)-C6 fungal-type DNA-binding domain superfamily, Zn(2)-C6 fungal-type DNA-binding domain, Transcription factor domain, fungi
g1106			-2.62079	0.0469952	-2.17456	0.0492043			Cluster5					Polyribonucleotide 5'-hydroxyl-kinase Clp1, P-loop domain	mRNA cleavage and polyadenylation factor CLP1 P-loop
g11083					3.91837	0.00485237	3.13893	0.0210191	Cluster3					Sugar (and other) transporter	Sugar/inositol transporter, Major facilitator, sugar transporter-like, Sugar transporter, conserved site, Major facilitator superfamily domain, MFS transporter superfamily
g11084					6.44862	0.0197259			Cluster3	GH2(11-653)	GH2	GH2	N	Mannosidase Ig/CBM-like domain, Glycosyl hydrolases family 2	Beta-Galactosidase/glucuronidase domain superfamily, Galactose-binding-like domain superfamily, Mannosidase Ig/CBM-like domain, Immunoglobulin-like fold, Glycoside hydrolase superfamily, Glycoside hydrolase, family 2, immunoglobulin-like beta-sandwich
g11087							2.93739	0.0450677	Cluster2
g11101			6.14342	0.00404306	8.19251	3.80021e-05	8.26192	3.13115e-05	Cluster1	AA5_2(154-702)	AA5+CBM32	AA5_2	Y(1-21)	PAN domain, Domain of unknown function (DUF1929)	PAN/Apple domain, Immunoglobulin-like fold, Galactose oxidase-like, Early set domain, Kelch repeat type 1, Galactose oxidase/kelch, beta-propeller, Immunoglobulin E-set, Galactose oxidase, central domain superfamily
g11108					6.82457	0.0243603	6.44781	0.0355194	Cluster1					Sugar (and other) transporter	Major facilitator superfamily domain, MFS transporter superfamily, Sugar/inositol transporter, Major facilitator, sugar transporter-like, Sugar transporter, conserved site
g11109	5.14913	0.0015271	7.5598	2.46192e-05	7.96991	1.29553e-05	7.06315	3.45066e-05	Cluster3					Amino acid permease	Amino acid permease/ SLC12A domain
g11112			9.42772	0.00798355	9.58592	0.00485237	11.5568	0.000723762	Cluster2					Metal-dependent hydrolase, Amidohydrolase-related, 2-amino-3-carboxymuconate-6-semialdehyde decarboxylase	Amidohydrolase
g11113			3.65944	0.0228219	3.98524	0.00847965	5.61814	0.000362917	Cluster2					NTF2-like domain superfamily
g11114			8.51064	0.0173112	9.89546	0.00287689	12.2789	0.000279709	Cluster2					FAD/NAD(P)-binding domain superfamily, FAD-binding domain	FAD binding domain, NAD(P)-binding Rossmann-like domain
g11115					3.16252	0.0345196	4.78097	0.00155981	Cluster2					Transcription factor domain, fungi, Zn(2)-C6 fungal-type DNA-binding domain, Zn(2)-C6 fungal-type DNA-binding domain superfamily	Fungal specific transcription factor domain, Fungal Zn(2)-Cys(6) binuclear cluster domain
g11117			-4.88203	0.0100756	-4.07226	0.00478642	-4.315	0.00317877	Cluster5
g11128			8.50909	0.00647625	7.46686	0.0176202	8.14201	0.00693239	Cluster4	GH13_40(21-276)	GH13	GH13_40	N	Glycosyl hydrolase, all-beta, Glycosyl hydrolase, family 13, catalytic domain, Glycoside hydrolase superfamily	Alpha amylase, catalytic domain
g11130	8.06749	0.0245735	9.37068	0.00175143	7.27605	0.020282	7.09323	0.0238843	Cluster4	N	GH13	N	N	Glycosyl hydrolase, family 13, catalytic domain, Glycoside hydrolase superfamily	Alpha amylase, catalytic domain
g11131			7.83546	0.00196278	6.55791	0.00473118	6.95523	0.00308232	Cluster4					Major facilitator, sugar transporter-like, Sugar transporter, conserved site, Sugar/inositol transporter, MFS transporter superfamily, Major facilitator superfamily domain	Sugar (and other) transporter
g11132					2.91244	0.0245204	3.4599	0.00731384	Cluster2					Zn(2)-C6 fungal-type DNA-binding domain, Zn(2)-C6 fungal-type DNA-binding domain superfamily	Fungal Zn(2)-Cys(6) binuclear cluster domain
g11136					7.97241	0.000593335	9.05743	8.52098e-05	Cluster2	AA7(59-258)	N	N	Y(1-23)	FAD linked oxidase, N-terminal, FAD-binding, type PCMH-like superfamily, FAD-binding domain, PCMH-type	FAD binding domain
g11137					8.21873	0.00551456	9.55055	0.000953324	Cluster2
g11152							3.96018	0.0371894	no Cluster
g11156					5.53517	0.0438604	8.34655	0.000526564	Cluster2					Alpha/Beta hydrolase fold, Homoserine/serine acetyltransferase MetX-like, Alpha/beta hydrolase fold-1	alpha/beta hydrolase fold
g11157			4.2647	0.00158236	5.95723	6.53995e-05	6.74575	2.18474e-05	Cluster2					Indoleamine 2,3-dioxygenase, Tryptophan/Indoleamine 2,3-dioxygenase-like	Indoleamine 2,3-dioxygenase
g11160							2.12394	0.021802	Cluster5					Nin one binding (NOB1) Zn-ribbon-like, Ribonuclease, PIN domain, Ribonuclease Nob1, eukaryote, RNA-binding protein NOB1, NOB1 zinc finger-like superfamily	Nin one binding (NOB1) Zn-ribbon like, PIN domain of ribonuclease
g11169							7.74923	0.011364	Cluster2					Protein kinase domain, Protein kinase-like domain superfamily, Serine/threonine-protein kinase, active site	Protein kinase domain
g11171							5.1867	0.00328488	Cluster2					GNAT domain, Acyl-CoA N-acyltransferase	Acetyltransferase (GNAT) domain
g11199			3.22527	0.00109407					Cluster4					Class I glutamine amidotransferase-like, DJ-1/PfpI	DJ-1/PfpI family
g112			-3.07405	0.0341227					Cluster3					SPFH domain / Band 7 family	Flotillin family, Band 7 domain, Band 7/SPFH domain superfamily
g11201	-2.40955	0.00697156							Cluster4					Porphobilinogen deaminase, Porphobilinogen deaminase, C-terminal, Porphobilinogen deaminase, C-terminal domain superfamily, Porphobilinogen deaminase, dipyrromethane cofactor binding site, Porphobilinogen deaminase, N-terminal	Porphobilinogen deaminase, C-terminal domain, Porphobilinogen deaminase, dipyromethane cofactor binding domain
g11204			-3.17939	0.0201466					Cluster2
g11207					3.32363	0.0104234	3.16064	0.0135674	Cluster1
g11212	-7.79344	0.0235352							Cluster1
g11213	-2.27534	0.0407881							no Cluster					Transcription factor Opi1	Transcription factor Opi1
g11217	-4.21278	0.000138063	-3.59831	1.2767e-05	-1.67621	0.0164147			Cluster2					UV-endonuclease UvdE, Xylose isomerase-like superfamily	UV-endonuclease UvdE
g11231					2.08102	0.0454888			Cluster3
g11232			1.97424	0.01322	3.11258	0.000138262	2.74315	0.000490953	no Cluster					Alanine dehydrogenase/pyridine nucleotide transhydrogenase, NAD(H)-binding domain, DHS-like NAD/FAD-binding domain superfamily, NAD(P) transhydrogenase, alpha subunit, NADP transhydrogenase beta-like domain, NAD(P) transhydrogenase, alpha subunit, C-terminal, Alanine dehydrogenase/pyridine nucleotide transhydrogenase, N-terminal, NAD(P)-binding domain superfamily, Alanine dehydrogenase/pyridine n…	NAD(P) transhydrogenase beta subunit, 4TM region of pyridine nucleotide transhydrogenase, mitoch, Alanine dehydrogenase/PNT, C-terminal domain, Alanine dehydrogenase/PNT, N-terminal domain
g11243			3.90703	0.00763285	3.71185	0.00801935			Cluster5					Ribosome biogenesis protein Alb1	Alb1
g11245					2.97142	0.00792769	2.2449	0.0383652	Cluster3					D-isomer specific 2-hydroxyacid dehydrogenase, NAD binding domain, D-isomer specific 2-hydroxyacid dehydrogenase, catalytic domain	D-isomer specific 2-hydroxyacid dehydrogenase, NAD-binding domain, D-isomer specific 2-hydroxyacid dehydrogenase, NAD-binding domain conserved site, D-isomer specific 2-hydroxyacid dehydrogenase, catalytic domain, NAD(P)-binding domain superfamily, D-isomer specific 2-hydroxyacid dehydrogenase, NAD-binding domain conserved site 1
g11261							2.39839	0.024604	Cluster2					P-type ATPase, cytoplasmic domain N, P-type ATPase, HAD superfamily, HAD-like superfamily, P-type ATPase, N-terminal, P-type ATPase, transmembrane domain superfamily, P-type ATPase, subfamily IV, P-type ATPase, phosphorylation site, P-type ATPase, A domain superfamily, P-type ATPase, C-terminal	E1-E2 ATPase, Cation transport ATPase (P-type), Phospholipid-translocating ATPase N-terminal, Phospholipid-translocating P-type ATPase C-terminal
g11273							7.21545	0.0169053	Cluster2					FAD/NAD(P)-binding domain superfamily, Amine oxidase	Flavin containing amine oxidoreductase
g11276					11.9097	5.32306e-05	12.6269	2.73189e-05	Cluster2					PA domain, Peptidase M28, Peptidase M28, SGAP-like	PA domain, Peptidase family M28
g11279					2.88285	0.00547076	3.08664	0.00280926	Cluster1					Domain of unknown function (DUF3425)	Protein of unknown function DUF3425
g11286	-2.46557	0.0245735	-2.71252	0.00210274					Cluster2					Thioredoxin, Thioredoxin, conserved site, Thioredoxin domain, Thioredoxin-like superfamily	Thioredoxin
g11287			4.53703	0.0131011	7.11466	8.6133e-05	7.13027	7.78448e-05	Cluster1
g1129			2.16327	0.0237023					Cluster5					CAP Gly-rich domain, Ubiquitin-like domain superfamily, CAP Gly-rich domain superfamily, Ubiquitin-like domain	CAP-Gly domain, Ubiquitin-like domain
g11299			13.1555	2.64677e-05	14.4944	7.72415e-06	12.5283	3.46434e-05	Cluster3	GH3(98-321)	GH3+CBM1	GH3	Y(1-22)	Glycosyl hydrolase family 3 N terminal domain, Fibronectin type III-like domain, Glycosyl hydrolase family 3 C-terminal domain	Immunoglobulin-like fold, Glycoside hydrolase family 3 C-terminal domain superfamily, Glycoside hydrolase, family 3, N-terminal, Fibronectin type III-like domain, Glycoside hydrolase family 3 C-terminal domain, Glycoside hydrolase, family 3, N-terminal domain superfamily, Glycoside hydrolase superfamily
g11315			6.53907	0.00137686	7.31286	0.000143416	8.09357	2.64451e-05	Cluster2					Extradiol aromatic ring-opening dioxygenase, DODA-type, Extradiol ring-cleavage dioxygenase, class III enzyme, subunit B	Catalytic LigB subunit of aromatic ring-opening dioxygenase
g11319					1.94138	0.0454888	1.93995	0.0429974	no Cluster					Ribosomal protein L1, 3-layer alpha/beta-sandwich, Ribosomal protein L1-like, Ribosomal protein L1/ribosomal biogenesis protein	Ribosomal protein L1p/L10e family
g11324	-5.03757	0.00860114	-5.18092	9.68814e-05	-7.30583	2.02269e-06	-8.36982	9.9221e-07	Cluster5					Short-chain dehydrogenase/reductase SDR, NAD(P)-binding domain superfamily, Short-chain dehydrogenase/reductase, conserved site	Enoyl-(Acyl carrier protein) reductase
g11328			2.51552	0.0138261	3.30776	0.000854425	3.54928	0.000398635	Cluster2					Transcription factor domain, fungi
g11329			4.1525	0.000161202	4.4708	6.31876e-05	4.5766	4.72544e-05	Cluster1					NAD dependent epimerase/dehydratase family	NAD-dependent epimerase/dehydratase, NAD(P)-binding domain superfamily
g11330			7.15123	0.000262427	6.99156	0.000233942	5.63426	0.00119281	Cluster4					FMN hydroxy acid dehydrogenase domain, FMN-dependent dehydrogenase, Alpha-hydroxy acid dehydrogenase, FMN-dependent, Aldolase-type TIM barrel, L-mandelate/L-lactate dehydrogenase, FMN-binding domain	FMN-dependent dehydrogenase
g11331			2.38019	0.00952773	2.74224	0.00233074	2.05219	0.0180167	Cluster3					Heterokaryon incompatibility protein (HET)	Heterokaryon incompatibility
g11335					2.1674	0.0256087	2.82322	0.00362496	Cluster2	N	N	CBM50	N	P-type ATPase, A domain superfamily, P-type ATPase, subfamily IID, Cation-transporting P-type ATPase, C-terminal, HAD superfamily, P-type ATPase, HAD-like superfamily, Cation-transporting P-type ATPase, N-terminal, P-type ATPase, transmembrane domain superfamily, P-type ATPase, phosphorylation site, P-type ATPase, cytoplasmic domain N	E1-E2 ATPase, Cation transporting ATPase, C-terminus, Cation transporter/ATPase, N-terminus, haloacid dehalogenase-like hydrolase
g1134			-3.18503	0.0207542					Cluster2
g11346	-3.346	0.0492604							no Cluster					DHHA2 domain, DHH phosphoesterase superfamily, DHHA2 domain superfamily, DDH domain	DHHA2 domain, DHH family
g11355					1.6512	0.0344405	1.82907	0.0187186	Cluster2					DEAD/DEAH box helicase domain, P-loop containing nucleoside triphosphate hydrolase, Helicase superfamily 1/2, ATP-binding domain, Helicase, C-terminal, Domain of unknown function DUF4217, RNA helicase, DEAD-box type, Q motif, ATP-dependent RNA helicase DEAD-box, conserved site	DEAD/DEAH box helicase, Helicase conserved C-terminal domain, Domain of unknown function (DUF4217)
g11356			2.61567	0.0120128	2.88653	0.00362306	3.00216	0.00239803	Cluster2					Pre-rRNA-processing protein Esf1, NUC153	NUC153 domain
g11358	-8.53988	0.0127979	-2.73926	0.0169885					Cluster1
g11359	-3.8994	0.00025569	-2.593	0.00162247	-3.17713	0.000116472	-3.66985	2.22176e-05	Cluster5					FAD/NAD(P)-binding domain superfamily, Flavin monooxygenase-like, Flavin monooxygenase FMO	Flavin-binding monooxygenase-like, Flavin-binding monooxygenase-like
g11360					3.57658	0.032989	5.21553	0.00183921	Cluster2					Fungal transcription factor	Fungal specific transcription factor domain
g11362			5.81676	0.0274875	6.6417	0.0044382	7.20109	0.00153407	Cluster2	N	N	GT22	N	Protein of unknown function DUF3445	Protein of unknown function (DUF3445)
g11364	-5.0522	0.00222403	-5.87353	7.40795e-06	-4.73167	7.72415e-06	-3.77951	6.2202e-05	no Cluster					Protein of unknown function DUF4267	Domain of unknown function (DUF4267)
g1137							2.17881	0.0376411	Cluster1					Mak10 subunit, NatC N(alpha)-terminal acetyltransferase	-alpha-acetyltransferase 35, NatC auxiliary subunit
g11371	-5.11634	3.14946e-05	-4.05101	5.22546e-06	-4.25427	1.23586e-06	-3.38018	1.91629e-05	Cluster2
g1138					5.24722	0.0274835			Cluster3					Mitochondrial carrier protein, Mitochondrial carrier protein, Mitochondrial carrier protein	Mitochondrial substrate/solute carrier, Mitochondrial carrier domain superfamily
g11382					-1.75105	0.0156984	-1.95966	0.00640468	Cluster5					Rhodanese-like domain, Rhodanese-like domain superfamily	Rhodanese-like domain
g11385					8.24486	0.000652076	7.92979	0.00104671	Cluster1	CE4(32-155)	CE4+CBM18	CE4	Y(1-19)	Polysaccharide deacetylase	Glycoside hydrolase/deacetylase, beta/alpha-barrel, NodB homology domain
g11389					-2.0853	0.0209938	-1.84879	0.0369868	Cluster5					Alpha/beta hydrolase fold-1, Homoserine/serine acetyltransferase MetX-like, Alpha/Beta hydrolase fold	alpha/beta hydrolase fold
g11402			2.95867	0.0390773	3.34258	0.0127962			Cluster3					Sulfatase-modifying factor enzyme 1, DinB superfamily, Histidine-specific methyltransferase, SAM-dependent	Sulfatase-modifying factor enzyme, Sulfatase-modifying factor enzyme superfamily, C-type lectin fold, SAM-dependent methyltransferase, EasF-type, putative, DinB-like domain, Histidine-specific methyltransferase, SAM-dependent
g11405	-3.55422	0.00152257	-2.92388	0.000694685					Cluster1
g11408	5.16086	2.14128e-05	5.22882	6.83397e-06	3.83018	9.81534e-05	3.11583	0.000648846	Cluster5					Ribosomal protein S17e-like superfamily, Ribosomal protein S17e, conserved site, Ribosomal protein S17e	Ribosomal S17
g11413			-2.72768	0.0062575	-2.64747	0.0034351	-2.73273	0.00213989	Cluster5					PHP domain, Histidinol phosphate phosphatase, HisJ, Polymerase/histidinol phosphatase-like	PHP domain
g11415					2.18962	0.0426067			Cluster3						Signaling mucin MSB2
g11416	-1.73596	0.0378838							Cluster2					ERV/ALR sulfhydryl oxidase domain superfamily, Sulfhydryl oxidase ALR/ERV, ERV/ALR sulfhydryl oxidase domain	Erv1 / Alr family
g11420					-2.57227	0.00309342	-4.01861	4.32769e-05	Cluster5					Uncharacterised domain, di-copper centre, Tyosinase, C-terminal, Tyrosinase copper-binding domain	Tyosinase C-terminal domain, Common central domain of tyrosinase
g11421	2.23879	0.0211967	2.62937	0.00284093	2.48824	0.00331333	2.0866	0.0118267	Cluster5					DNA-directed RNA polymerase, subunit 2, RNA polymerase Rpb2, domain 3, DNA-directed RNA polymerase, subunit 2, hybrid-binding domain superfamily, RNA polymerase Rpb2, OB-fold, RNA polymerase, beta subunit, protrusion, RNA polymerase, beta subunit, conserved site, RNA polymerase Rpb2, domain 2 superfamily, DNA-directed RNA polymerase I subunit RPA2, domain 4, DNA-directed RNA polymerase, subunit 2…	RNA polymerase Rpb2, domain 3, RNA polymerase beta subunit, RNA polymerase I, Rpa2 specific domain, RNA polymerase Rpb2, domain 6, RNA polymerase Rpb2, domain 2, RNA polymerase Rpb2, domain 7
g11423	-8.37468	0.00496163	-3.28025	0.0020189	-2.8133	0.00235112	-1.83786	0.0371894	Cluster2	GT17(67-364)	GT17	GT17	N	Glycosyl transferase, family 17	Glycosyltransferase family 17
g11425					4.57131	0.00734112	5.38905	0.00153407	Cluster2	GH37(51-626)	GH37	GH37	Y(1-30)	Six-hairpin glycosidase superfamily, Glycoside hydrolase, family 37, Six-hairpin glycosidase-like superfamily, Glycoside hydrolase, family 37, conserved site	Trehalase
g11426	-2.69087	0.0198116	-1.98899	0.0235254					no Cluster					Uncharacterised protein family UPF0145, UPF0145 domain superfamily	Putative heavy-metal-binding
g11429					-2.83461	0.0426273			no Cluster					Major facilitator superfamily, Tetracycline resistance protein/drug resistance transporter, MFS transporter superfamily, Major facilitator superfamily domain	Major Facilitator Superfamily
g11430	-3.32168	0.03949							Cluster2
g11434	3.09603	0.03949	2.9408	0.020883					Cluster5					Eukaryotic translation initiation factor 3 subunit H, MPN domain, JAB1/MPN/MOV34 metalloenzyme domain	JAB1/Mov34/MPN/PAD-1 ubiquitin protease
g11443	4.628	0.00108352	5.03883	0.000246829	3.9368	0.00148764	2.89592	0.0124689	Cluster5					Ribosomal protein L12 family, Ribosomal protein P1/P2, N-terminal domain, Trypanosoma cruzi ribosomal protein P2-like	60s Acidic ribosomal protein
g11452			2.2595	0.0239883					Cluster4					P-loop containing nucleoside triphosphate hydrolase, ATPase, AAA-type, core, AAA+ ATPase domain, ATPase, AAA-type, conserved site	ATPase family associated with various cellular activities (AAA)
g1146					-2.39255	0.00889896	-2.72326	0.00280876	Cluster4	N	GH0	GH0	N	Six-hairpin glycosidase superfamily, Glycoside hydrolase family 63, Glycosyl hydrolase family 63, C-terminal	Glycosyl hydrolase family 63 C-terminal domain
g11463	-4.33272	0.00141221	-2.79819	0.00282277			-1.76733	0.0425189	Cluster3
g11466			-4.13939	0.031661					Cluster1					Insulin-induced protein (INSIG)	Insulin-induced protein family
g11474					2.37257	0.0310893	2.61283	0.0174925	Cluster1					NADH pyrophosphatase-like rudimentary NUDIX domain, NUDIX domain, NADH pyrophosphatase zinc ribbon domain	NADH pyrophosphatase-like, N-terminal, NUDIX hydrolase domain, NUDIX hydrolase-like domain superfamily, Zinc ribbon, NADH pyrophosphatase
g11477			8.06853	0.00129062	9.29233	0.000299378	8.70674	0.00048521	Cluster3					Amino acid permease	Amino acid permease/ SLC12A domain, Amino acid permease, conserved site
g1148					3.55382	0.00246351	3.73746	0.0014572	Cluster1					Inhibitor of growth proteins N-terminal histone-binding	Zinc finger, RING/FYVE/PHD-type, Zinc finger, PHD-type, conserved site, Inhibitor of growth protein, N-terminal histone-binding, ING family, Zinc finger, FYVE/PHD-type, Zinc finger, PHD-finger, Zinc finger, PHD-type
g1149					4.84561	0.0152597	3.94965	0.043608	Cluster3						Leucine-rich repeat domain superfamily
g11496			-3.46073	0.0174401					Cluster5					D-alanine--D-alanine ligase, C-terminal, ATP-grasp fold, subdomain 1, ATP-grasp fold	D-ala D-ala ligase C-terminus
g11497			-5.17469	0.0453827					Cluster2
g11500			2.46916	0.0104115	2.27018	0.0135696	2.49585	0.00646458	no Cluster					Sas10 C-terminal domain, Sas10/Utp3/C1D	Sas10 C-terminal domain, Sas10/Utp3/C1D family
g11502			4.3314	0.00106949	3.66398	0.00291709	2.89703	0.013852	Cluster4					Enoyl-CoA hydratase/isomerase, ClpP/crotonase-like domain superfamily	Enoyl-CoA hydratase/isomerase
g11506			-4.99747	0.00371743	-2.85985	0.0184794	-3.17484	0.00838203	no Cluster					Protein kinase, ATP binding site, Protein kinase domain, Serine/threonine-protein kinase, C-terminal, Serine/threonine-protein kinase, active site, Protein kinase-like domain superfamily	Protein kinase domain, Domain of unknown function (DUF3543)
g11507			3.89943	0.0346517	3.59396	0.0409787			Cluster4					Aminotransferase class-III, Pyridoxal phosphate-dependent transferase, Ornithine aminotransferase, Ornithine aminotransferase, mitochondrial, Pyridoxal phosphate-dependent transferase domain 1, Pyridoxal phosphate-dependent transferase, major domain	Aminotransferase class-III
g1153					-1.63215	0.0364423	-1.60971	0.0376411	Cluster5					Carbon-nitrogen hydrolase, Carbon-nitrogen hydrolase superfamily	Carbon-nitrogen hydrolase
g11530							6.34258	0.0267718	Cluster1, Cluster2
g11533							1.90748	0.041752	Cluster2					Nucleoporin Nup186/Nup192/Nup205	Nuclear pore complex scaffold, nucleoporins 186/192/205
g11548							-2.6223	0.0100561	no Cluster					Tetratricopeptide-like helical domain superfamily, Peptidase C50, separase, Tetratricopeptide repeat-containing domain, SEPARIN core domain	Peptidase family C50
g11550					2.27233	0.0210542	2.40063	0.0140225	Cluster5					Kri1-like, C-terminal, KRR1 interacting protein 1	KRI1-like family C-terminal, KRI1-like family
g11558	3.80602	0.000674889	4.31905	8.83751e-05	2.92835	0.00229294	2.14359	0.0200126	Cluster5					Ribosomal protein S10 domain superfamily, Ribosomal protein S10, eukaryotic/archaeal, Ribosomal protein S10, Ribosomal protein S10, conserved site, Ribosomal protein S10 domain	Ribosomal protein S10p/S20e
g11571			-5.8438	0.0289835	-3.27437	0.0443683	-5.8438	0.00276785	Cluster5					ChrR-like cupin domain, RmlC-like jelly roll fold, RmlC-like cupin domain superfamily	ChrR Cupin-like domain
g11573	-3.90288	0.00913908	-3.41875	0.000683512	-5.25588	5.07103e-06	-5.18766	4.31592e-06	Cluster5					P-loop containing nucleoside triphosphate hydrolase	Sulfotransferase family
g11575	-4.4073	0.0158104							Cluster1	N	N	GH6	N	AAA lid domain, AAA domain (Cdc48 subfamily), Clp amino terminal domain, pathogenicity island component, Clp amino terminal domain, pathogenicity island component, C-terminal, D2-small domain, of ClpB protein, ATPase family associated with various cellular activities (AAA)	P-loop containing nucleoside triphosphate hydrolase, ClpA/ClpB, AAA lid domain, Clp, N-terminal domain superfamily, ATPase, AAA-type, core, ClpA/B, conserved site 2, Clp ATPase, C-terminal, Clp, N-terminal, ClpA/B family, ClpA/B, conserved site 1, AAA+ ATPase domain
g11576			-2.80865	0.0275146					Cluster1					Fungal Zn(2)-Cys(6) binuclear cluster domain	Zn(2)-C6 fungal-type DNA-binding domain, Zn(2)-C6 fungal-type DNA-binding domain superfamily
g11580					-2.30173	0.00913692	-3.09439	0.000601205	Cluster4					Transcription factor domain, fungi, Zn(2)-C6 fungal-type DNA-binding domain, Zn(2)-C6 fungal-type DNA-binding domain superfamily, Prolyl 4-hydroxylase, alpha subunit, Oxoglutarate/iron-dependent dioxygenase	Fungal specific transcription factor domain, Fungal Zn(2)-Cys(6) binuclear cluster domain, 2OG-Fe(II) oxygenase superfamily
g11581			-4.41613	0.0169247	-2.67683	0.0415344	-2.7069	0.0358443	Cluster1					Phosphatidylethanolamine-binding protein	YbhB/YbcL, PEBP-like superfamily, Phosphatidylethanolamine-binding protein
g11582			-2.76453	0.0116576	-2.60844	0.00756385	-3.01968	0.00197753	Cluster5					Aspartic peptidase, active site, Aspartic peptidase domain superfamily, Aspartic peptidase A1 family, Peptidase family A1 domain, Secreted aspartic endopeptidase	Eukaryotic aspartyl protease
g11587					2.28872	0.0166537	2.39117	0.0117608	Cluster1					Brix domain	Brix domain
g11597							1.83326	0.0221935	Cluster2					NF-kappa-B inhibitor-like protein 1
g11600							-1.4408	0.048572	Cluster5					Dehydrogenase, E1 component, Pyruvate dehydrogenase (acetyl-transferring) E1 component, alpha subunit, subgroup y, Thiamin diphosphate-binding fold	Dehydrogenase E1 component
g11604					-2.32504	0.0165532			Cluster5					FAD/NAD(P)-binding domain, Pyridine nucleotide-disulphide oxidoreductase, dimerisation domain, FAD/NAD(P)-binding domain superfamily, FAD/NAD-linked reductase, dimerisation domain superfamily, Pyridine nucleotide-disulphide oxidoreductase, class I	Pyridine nucleotide-disulphide oxidoreductase, Pyridine nucleotide-disulphide oxidoreductase, dimerisation domain
g11606					3.11588	0.0122944	3.53205	0.00417651	Cluster1					Major Facilitator Superfamily	Major facilitator superfamily domain, MFS transporter superfamily, Major facilitator superfamily
g11619	4.38887	0.000940776	4.96913	0.000141313	3.6256	0.00167701	2.96504	0.00703866	Cluster5					Ribosomal protein S3, C-terminal domain superfamily, K homology domain superfamily, prokaryotic type, Ribosomal protein S3, C-terminal, K homology domain-like, alpha/beta, K Homology domain, type 2, Ribosomal protein S3, eukaryotic/archaeal, Ribosomal protein S3, conserved site	Ribosomal protein S3, C-terminal domain, KH domain
g11625							5.203	0.0459928	no Cluster
g11626			6.40059	0.0112398	7.13538	0.00197811	6.43392	0.00640468	Cluster3					Cytochrome P450	Cytochrome P450, Cytochrome P450, E-class, group I, Cytochrome P450 superfamily, Cytochrome P450, conserved site
g11627	2.4925	0.0137992	2.80469	0.00182503	2.60497	0.00253939	2.34175	0.00588861	Cluster5					Translation initiation factor IF2/IF5, Armadillo-type fold, W2 domain, MIF4G-like domain superfamily, Translation initiation factor IF2/IF5, zinc-binding, Translation initiation factor IF2/IF5, N-terminal	Domain found in IF2B/IF5, eIF4-gamma/eIF5/eIF2-epsilon
g1163							2.34325	0.0464328	no Cluster					Sugar transporter, conserved site, Sugar/inositol transporter, Major facilitator superfamily domain, Major facilitator, sugar transporter-like, MFS transporter superfamily	Sugar (and other) transporter
g11630	2.78187	0.0423962			2.2323	0.0434911			Cluster5					MIF4G-like, type 3, MIF4G-like domain superfamily, Eukaryotic translation initiation factor 4G1, eIF4E-binding domain, Armadillo-type fold, eIF4G, eIF4e-binding domain superfamily	Eukaryotic translation initiation factor 4G1, MIF4G domain
g11639	-2.79079	0.0188736	-2.11847	0.0139447					no Cluster					Aminoglycoside phosphotransferase, Protein kinase-like domain superfamily	Phosphotransferase enzyme family
g11645					-3.38664	0.0212552	-2.70812	0.0469905	no Cluster					Ribonucleotide reductase small subunit family, Ribonucleotide reductase-like, Ribonucleotide reductase small subunit, Ferritin-like superfamily, Ribonucleotide reductase small subunit, acitve site	Ribonucleotide reductase, small chain
g11655			-3.90312	0.00619814	-2.46764	0.0268438	-2.36621	0.0301787	Cluster5	GH16_23(98-199)+GH64(204-576)	GH64+CBM6	GH64	N	Osmotin/thaumatin-like superfamily, Beta-1,3-glucanase, N-terminal, subdomain 2, Concanavalin A-like lectin/glucanase domain superfamily, Beta-1,3-glucanase, N-terminal, Glycoside hydrolase family 16, Glucan endo-1,3-beta-glucosidase	Beta-1,3-glucanase, Glycosyl hydrolases family 16
g11657							1.7365	0.03729	Cluster2					Ras-like guanine nucleotide exchange factor, N-terminal, Ras guanine-nucleotide exchange factors catalytic domain, SH3 domain, Ras guanine-nucleotide exchange factor, conserved site, Ras-like guanine nucleotide exchange factor, SH3-like domain superfamily, Ras guanine-nucleotide exchange factor catalytic domain superfamily, Ras guanine nucleotide exchange factor domain superfamily	RasGEF N-terminal motif, RasGEF domain, SH3 domain
g11660					2.29187	0.0256087	2.0297	0.0465047	Cluster1					SCA7, zinc-binding domain	SAGA-associated factor 73, SCA7 domain
g11673	-7.56552	0.0481646							Cluster3					Nucleotide-sugar transporter	Nucleotide-sugar transporter-related, Nucleotide-sugar transporter
g11676			3.29882	0.04649			4.09654	0.0075953	Cluster2					tRNA-splicing endonuclease subunit Sen15, tRNA-splicing endonuclease subunit Sen15, fungi, tRNA intron endonuclease, catalytic domain-like superfamily, tRNA endonuclease-like domain superfamily	Sen15 protein
g11677							2.03178	0.0187267	no Cluster					NAD(P)-binding domain superfamily, Alcohol dehydrogenase, N-terminal, Alcohol dehydrogenase, C-terminal, Alcohol dehydrogenase, zinc-type, conserved site, GroES-like superfamily, Polyketide synthase, enoylreductase domain	Alcohol dehydrogenase GroES-like domain, Zinc-binding dehydrogenase
g11681	3.93185	0.00022681	3.97094	8.56085e-05	2.41228	0.0053139	2.23544	0.00877587	Cluster5
g11704	4.08824	0.000707677	4.65487	0.000100167	3.55737	0.000827317	2.83068	0.0047513	Cluster5					Ribosomal protein S23, eukaryotic/archaeal, Ribosomal protein S12/S23, Nucleic acid-binding, OB-fold	Ribosomal protein S12/S23
g11710	-5.13374	0.0236151							Cluster3					Coproporphyrinogen III oxidase	Oxygen-dependent coproporphyrinogen III oxidase superfamily, Coproporphyrinogen III oxidase, aerobic
g11712	-3.55652	0.0352195							Cluster1					Methyltransferase domain	SAM-dependent methyltransferase gTMT-type, S-adenosyl-L-methionine-dependent methyltransferase, Polyketide synthase, methyltransferase domain, Methyltransferase type 11
g11716	-7.74941	0.00983793							no Cluster
g11718			-2.52423	0.0419211					Cluster2					Sugar transporter, conserved site, Major facilitator superfamily domain, Sugar/inositol transporter, Major facilitator, sugar transporter-like, MFS transporter superfamily	Sugar (and other) transporter
g11719					-3.34168	0.00521287			no Cluster					DnaJ homologue, subfamily C, member 28, conserved domain	Domain of unknown function (DUF1992)
g11720			-6.15927	0.0226766	-4.97682	0.0071687	-3.35713	0.0356806	Cluster5					Arylsulfotransferase-like	Arylsulfotransferase (ASST)
g11722					-3.36868	0.00210602	-2.67934	0.0102201	no Cluster
g11724							3.18638	0.0161833	Cluster2
g11732	-3.4188	0.00280172							no Cluster					Domain of unknown function DUF2183	Uncharacterized conserved protein (DUF2183)
g11735							3.22345	0.0384009	Cluster1					CENP-Q, a CENPA-CAD centromere complex subunit	AT hook, DNA-binding motif, Centromere protein Q
g11748	-4.2946	0.0150203			-3.25921	0.000626384	-3.59704	0.000234302	Cluster4					RutC-like superfamily, YjgF/YER057c/UK114 family, RidA family	Endoribonuclease L-PSP
g11755			7.81512	0.00383551			5.93511	0.0376155	Cluster4	AA1_3(98-417)	AA1	AA1_3	N	Multicopper oxidase, type 2, Multicopper oxidase, type 3, Multicopper oxidases, conserved site, Cupredoxin, Multicopper oxidase, type 1, Multicopper oxidase, copper-binding site	Multicopper oxidase, Multicopper oxidase, Multicopper oxidase
g11767					6.2869	0.0167935	6.08155	0.020646	no Cluster					XPG/Rad2 endonuclease, XPG conserved site, XPG-I domain, Helix-hairpin-helix motif, class 2, XPG N-terminal, Flap endonuclease 1, PIN-like domain superfamily, 5'-3' exonuclease, C-terminal domain superfamily	XPG N-terminal domain, XPG I-region
g11768			5.17391	0.000274149	5.57298	0.000111792	4.80862	0.000358798	Cluster3					Acyl-CoA dehydrogenase, C-terminal domain, Acyl-CoA dehydrogenase, middle domain, Cytochrome b5-like Heme/Steroid binding domain, Acyl-CoA dehydrogenase, N-terminal domain	Acyl-CoA dehydrogenase-like, C-terminal, Acyl-CoA dehydrogenase/oxidase C-terminal, Acyl-CoA oxidase/dehydrogenase, central domain, Acyl-CoA dehydrogenase/oxidase, N-terminal domain superfamily, Cytochrome b5-like heme/steroid binding domain, Acyl-CoA dehydrogenase/oxidase, N-terminal and middle domain superfamily, Cytochrome b5-like heme/steroid binding domain superfamily, Acyl-CoA dehydrogenase…
g1177	5.84516	0.000353549	6.24904	7.2486e-05	4.89093	0.000592648	3.60116	0.00754771	Cluster5					Ribosomal protein L23/L15e core domain superfamily, Ribosomal protein L15e core domain superfamily, Ribosomal protein L15e, Ribosomal protein L15e, conserved site	Ribosomal L15
g11770					3.18677	0.0343631			no Cluster					Phosphatidylinositol-4-phosphate 5-kinase, Phosphatidylinositol-4-phosphate 5-kinase, core, Phosphatidylinositol-4-phosphate 5-kinase, C-terminal, Phosphatidylinositol-4-phosphate 5-kinase, N-terminal	Phosphatidylinositol-4-phosphate 5-Kinase
g11781			-3.77736	0.00101967	-4.0212	0.000235659	-3.45625	0.000815435	Cluster5					CidB/LrgB family	LrgB-like family
g11784					2.68584	0.0190425	2.36273	0.035887	Cluster1					Ferric reductase NAD binding domain, Ferric reductase like transmembrane component, FAD-binding domain	FAD-binding domain, ferredoxin reductase-type, Ferric reductase, NAD binding domain, Ferredoxin-NADP reductase (FNR), nucleotide-binding domain, Ferric reductase transmembrane component-like domain, FAD-binding 8, Riboflavin synthase-like beta-barrel, Cytochrome b245, heavy chain
g11786	-4.22269	0.0144246							Cluster4					Major facilitator superfamily, MFS transporter superfamily, Major facilitator superfamily domain	Major Facilitator Superfamily
g11789					3.87822	0.0105041	4.3027	0.00420648	Cluster1					Fungal specific transcription factor domain, Fungal specific transcription factor domain, Fungal Zn(2)-Cys(6) binuclear cluster domain	Fungal transcription factor, Zn(2)-C6 fungal-type DNA-binding domain, Zn(2)-C6 fungal-type DNA-binding domain superfamily
g11805							-2.51755	0.0234122	Cluster5					UROD/MetE-like superfamily, Cobalamin-independent methionine synthase, Cobalamin-independent methionine synthase MetE, N-terminal, Cobalamin-independent methionine synthase MetE, C-terminal/archaeal	Cobalamin-independent synthase, N-terminal domain, Cobalamin-independent synthase, Catalytic domain
g11817							2.56308	0.0280016	no Cluster					P-loop containing nucleoside triphosphate hydrolase, Small GTPase	Ras family
g11818							-1.62664	0.047781	Cluster5					DNA-directed RNA polymerase III subunit RPC9, Rpb4/RPC9 superfamily, HRDC-like superfamily, RNA polymerase Rpb4/RPC9, core, RNA polymerase subunit RPB4/RPC9	RNA polymerase Rpb4
g11822							-2.52056	0.00155981	no Cluster					Post-SET domain
g11824			8.67657	0.0100905	7.64312	0.0245738			Cluster4					Ribosomal protein L24/L26, conserved site, Ribosomal protein L2, domain 2, Ribosomal protein L26/L24, eukaryotic/archaeal, Translation protein SH3-like domain superfamily, Ribosomal Protein L26/L24, KOW domain, KOW	Ribosomal proteins L26 eukaryotic, L24P archaeal, KOW motif
g11826	-2.08221	0.0424674					-2.13484	0.012055	no Cluster
g11832			2.84351	0.0196462	2.80331	0.0152597	2.78365	0.0151061	no Cluster
g11833			3.18918	0.0389752	3.21354	0.0278692	3.07734	0.0329338	no Cluster					Thiolase, conserved site, Thiolase, C-terminal, Thiolase, N-terminal, Thiolase, acyl-enzyme intermediate active site, Thiolase-like	Thiolase, C-terminal domain, Thiolase, N-terminal domain
g11834			-2.75875	0.0405292	-3.20954	0.00756452	-3.10672	0.00850664	Cluster5
g11836							-2.92578	0.0224796	no Cluster					Alcohol dehydrogenase, N-terminal, Alcohol dehydrogenase, zinc-type, conserved site, NAD(P)-binding domain superfamily, Polyketide synthase, enoylreductase domain, GroES-like superfamily, Alcohol dehydrogenase, C-terminal	Alcohol dehydrogenase GroES-like domain, Zinc-binding dehydrogenase
g11844	-2.42597	0.0254758							Cluster2					Membrane insertase YidC/ALB3/OXA1/COX18
g11853			-5.64801	0.00902779					no Cluster
g11862							-1.65989	0.0123148	Cluster5					Cytochrome c-like domain, Cytochrome c, class IA/ IB, Cytochrome c-like domain superfamily	Cytochrome c
g11865			-2.8028	0.0215023	-2.25417	0.0329901			Cluster2					Fructosamine/Ketosamine-3-kinase, Protein kinase-like domain superfamily	Fructosamine kinase
g11871			6.46915	0.00189121	7.77259	0.000219797	6.95973	0.000625011	Cluster3					Amino acid permease	Amino acid permease/ SLC12A domain, Amino acid permease, conserved site
g11878			2.50646	0.00655952	2.45563	0.00528644	2.66761	0.00249279	Cluster5					DEAD/DEAH box helicase domain, Domain of unknown function DUF4217, P-loop containing nucleoside triphosphate hydrolase, Helicase, C-terminal, Helicase superfamily 1/2, ATP-binding domain, ATP-dependent RNA helicase DEAD-box, conserved site, RNA helicase, DEAD-box type, Q motif	DEAD/DEAH box helicase, Domain of unknown function (DUF4217), Helicase conserved C-terminal domain
g11886	10.5157	2.14128e-05	10.326	7.83419e-06	9.1008	4.34744e-05	7.58097	0.000630637	Cluster5					Ribosomal protein S2, eukaryotic, Ribosomal protein S2, flavodoxin-like domain superfamily, Ribosomal protein S2, Ribosomal protein S2, conserved site, Ribosomal protein S2, eukaryotic/archaeal, 40S ribosomal protein SA, C-terminal domain	40S ribosomal protein SA C-terminus, Ribosomal protein S2, Ribosomal protein S2
g11889			5.69075	0.0313888	5.5535	0.0255797			Cluster5					Nop domain, NOSIC, Helix hairpin bin domain superfamily, Nop, C-terminal domain, NOP5, N-terminal, Nop domain superfamily	snoRNA binding domain, fibrillarin, NOP5NT (NUC127) domain
g11899	-2.7752	0.0315302	-2.40458	0.00576056					no Cluster	N	GT31	GT31	N	PQ-loop repeat, Fringe-like	Fringe-like, PQ loop repeat, PQ loop repeat
g11900							-2.16915	0.0136312	Cluster5					Major facilitator superfamily domain, Major facilitator superfamily, MFS transporter superfamily	Major Facilitator Superfamily
g11901			4.71736	0.000385791	4.3739	0.000592648	4.19426	0.000844575	no Cluster					GroES-like superfamily, Polyketide synthase, enoylreductase domain, NAD(P)-binding domain superfamily, Alcohol dehydrogenase, C-terminal, Oxidoreductase, N-terminal domain	Zinc-binding dehydrogenase, N-terminal domain of oxidoreductase
g11907					-4.1093	0.00954183			Cluster5					NAD(P)-binding domain superfamily
g11908					-1.34407	0.0495658	-1.88571	0.00395956	Cluster5					Saccharopine dehydrogenase [NAD(+), L-lysine-forming], Alanine dehydrogenase/pyridine nucleotide transhydrogenase, N-terminal, NAD(P)-binding domain superfamily, Alanine dehydrogenase/pyridine nucleotide transhydrogenase, NAD(H)-binding domain	Alanine dehydrogenase/PNT, N-terminal domain
g11909			-3.18462	0.0362222	-5.01612	0.000880758	-4.72678	0.00108655	Cluster4					Protein of unknown function DUF3140, Hypervirulence associated protein, TUDOR domain	Hypervirulence associated proteins TUDOR domain, Protein of unknown function (DUF3140)
g11917					3.03884	0.0283283	3.02059	0.0273959	Cluster1					Emopamil binding protein	Emopamil-binding protein, EXPERA domain
g11918					-2.53499	0.0131722	-2.68363	0.0080073	Cluster5	GT8(126-375)	GT8	GT8	N	Nucleotide-diphospho-sugar transferases, Glucose N-acetyltransferase 1
g11919	-3.61922	0.0473533							Cluster1					Major Facilitator Superfamily	MFS transporter superfamily, Major facilitator superfamily
g11921	1.96668	0.0380523	2.22243	0.00817788	1.92124	0.0165609	2.00753	0.0117704	Cluster5	N	N	GH18	N	Nop, C-terminal domain, NOSIC, Nop domain, Helix hairpin bin domain superfamily, NOP5, N-terminal, Nop domain superfamily	NOP5NT (NUC127) domain, snoRNA binding domain, fibrillarin
g11922	5.00738	2.7282e-05	5.32369	6.38326e-06	3.87147	9.26411e-05	3.26873	0.000432716	Cluster5					Ribosomal protein S27a, S27a-like superfamily, Zinc-binding ribosomal protein, Ubiquitin-like domain superfamily, Ubiquitin domain, Ubiquitin-like domain, Ubiquitin conserved site	Ribosomal protein S27a, Ubiquitin family
g11923	3.87796	0.000667821	4.39125	9.15582e-05	3.0545	0.00181091	2.32136	0.0130016	Cluster5					Ribosomal protein S26e superfamily, Ribosomal protein S26e	Ribosomal protein S26e
g11926					2.64749	0.00717059	2.79214	0.00451471	Cluster1
g11932					7.32922	0.00181368	8.22095	0.000362212	Cluster2	GH20(683-1023)	GH20	GH20	N	Beta-hexosaminidase-like, domain 2, Peptidase family A1 domain, Ankyrin repeat, Ankyrin repeat-containing domain superfamily, Beta-hexosaminidase, bacterial type, N-terminal, Glycoside hydrolase superfamily, Glycoside hydrolase family 20, catalytic domain, Aspartic peptidase domain superfamily, Ankyrin repeat-containing domain, Beta-hexosaminidase	Eukaryotic aspartyl protease, Glycosyl hydrolase family 20, domain 2, Glycosyl hydrolase family 20, catalytic domain, Ankyrin repeat, Ankyrin repeats (3 copies)
g11945			-1.81218	0.0228768	-2.08347	0.00620799	-2.40065	0.0017365	Cluster5
g11948					-2.31917	0.0351514	-2.61159	0.0173974	Cluster5
g11951							1.64735	0.0435092	Cluster5					Ribosomal RNA adenine methyltransferase KsgA/Erm, S-adenosyl-L-methionine-dependent methyltransferase	Ribosomal RNA adenine dimethylase
g1196					-2.43914	0.024388			Cluster5					PLAC8 motif-containing protein	PLAC8 family
g11960			2.73353	0.0311143					no Cluster					Mpv17/PMP22	Mpv17 / PMP22 family
g11966					2.77594	0.033525	3.52887	0.00611918	Cluster2					ClpP/crotonase-like domain superfamily, Enoyl-CoA hydratase/isomerase	Enoyl-CoA hydratase/isomerase
g1197	3.47743	0.00655399	3.80135	0.000866954	3.58438	0.00108246	2.70724	0.0106083	Cluster5					CBS domain, Inosine-5'-monophosphate dehydrogenase, Aldolase-type TIM barrel, IMP dehydrogenase / GMP reductase, conserved site, IMP dehydrogenase/GMP reductase	CBS domain, CBS domain, IMP dehydrogenase / GMP reductase domain
g11970					7.76541	0.00650423	8.15559	0.0037617	Cluster1					Dipeptidyl peptidase IV (DPP IV) N-terminal region, Prolyl oligopeptidase family	Dipeptidylpeptidase IV, N-terminal domain, Alpha/Beta hydrolase fold, Dipeptidylpeptidase IV, N-terminal domain superfamily, Peptidase S9, prolyl oligopeptidase, catalytic domain
g11972			7.43749	0.00992721	9.63179	0.000263723	8.31513	0.00170077	Cluster3	GH53(21-345)	GH53	GH53	Y(1-19)	Glycosyl hydrolase family 53	Glycosyl hydrolase family 53, Glycoside hydrolase superfamily
g11976					11.1422	0.000279872	8.38679	0.00637538	Cluster3	CE1(42-234)	CE1+CBM2	CE1	N	Esterase PHB depolymerase	Alpha/Beta hydrolase fold, Esterase, PHB depolymerase
g11978			3.30191	0.0419305	3.21373	0.0353129			no Cluster
g11986							7.57807	0.00704632	Cluster2					Short-chain dehydrogenase/reductase SDR, Short-chain dehydrogenase/reductase, conserved site, NAD(P)-binding domain superfamily	short chain dehydrogenase
g11994					2.79542	0.0372139			Cluster3
g11995	-3.09603	0.00603764			-1.62381	0.0351544			no Cluster					Dopa 4,5-dioxygenase, DOPA-like superfamily	Dopa 4,5-dioxygenase family
g12007					4.35945	0.00589866	5.26135	0.000879205	Cluster2					Alpha/Beta hydrolase fold, NACHT-NTPase, sigma domain	Sigma domain on NACHT-NTPases
g12008					6.22351	0.0164225	7.08839	0.00409548	Cluster2					NACHT-NTPase, sigma domain, NACHT-NTPase and P-loop NTPases, N-terminal domain	Sigma domain on NACHT-NTPases, N-terminal domain on NACHT_NTPase and P-loop NTPases
g1201							-1.94924	0.0343139	Cluster5					Phosphoribosyl-AMP cyclohydrolase domain, Histidinol dehydrogenase, Phosphoribosyl-ATP pyrophosphohydrolase-like, Phosphoribosyl-ATP pyrophosphohydrolase, Aldehyde/histidinol dehydrogenase, Histidine biosynthesis trifunctional-protein, Phosphoribosyl-AMP cyclohydrolase domain superfamily, Histidinol dehydrogenase, conserved site	Phosphoribosyl-AMP cyclohydrolase, Histidinol dehydrogenase, Phosphoribosyl-ATP pyrophosphohydrolase
g12030					5.44032	0.0293719	6.58024	0.00475646	Cluster2					NACHT-NTPase, sigma domain	Sigma domain on NACHT-NTPases
g1205			-1.651	0.0450998	-1.9336	0.011932	-2.02896	0.00792842	Cluster5					UDP-sugar pyrophosphorylase, Nucleotide-diphospho-sugar transferases, UDPGP family	UTP--glucose-1-phosphate uridylyltransferase
g12050					6.67311	0.00561771	7.41744	0.00149849	Cluster2					GAG-pre-integrase domain, Reverse transcriptase, RNA-dependent DNA polymerase, Ribonuclease H superfamily, Integrase, catalytic core, Ribonuclease H-like superfamily	GAG-pre-integrase domain, Reverse transcriptase (RNA-dependent DNA polymerase)
g12054			2.47125	0.0153162	2.79653	0.00442256	2.30512	0.016486	no Cluster
g1206	-2.09275	0.0282892	-1.95099	0.0089304	-1.61619	0.0219652			Cluster2					Uracil-DNA glycosylase-like domain superfamily, G/U mismatch-specific DNA glycosylase, Uracil-DNA glycosylase-like	Uracil DNA glycosylase superfamily
g12079					6.45439	0.0127475	6.80652	0.00688491	Cluster1					Major Facilitator Superfamily	Major facilitator superfamily domain, MFS transporter superfamily, Major facilitator superfamily
g12098					7.91492	0.000257243	8.36514	0.000108883	Cluster1					Cation efflux family, Dimerisation domain of Zinc Transporter	Cation efflux protein, cytoplasmic domain superfamily, Cation efflux protein, Cation efflux transmembrane domain superfamily, Cation efflux protein, cytoplasmic domain
g121			2.53825	0.0326036					Cluster4					Alcohol dehydrogenase, N-terminal, Alcohol dehydrogenase, zinc-type, conserved site, Alcohol dehydrogenase, C-terminal, GroES-like superfamily, NAD(P)-binding domain superfamily	Alcohol dehydrogenase GroES-like domain, Zinc-binding dehydrogenase
g12103							3.25611	0.0138287	Cluster2					Alpha/Beta hydrolase fold, Epoxide hydrolase, N-terminal, Epoxide hydrolase-like, Epoxide hydrolase	Epoxide hydrolase N terminus
g1211	-8.89592	0.00179993	-3.42572	0.000859864	-2.72321	0.00238413	-2.88955	0.00122241	Cluster1
g12120					8.42708	0.00124898	5.94248	0.0400265	Cluster3	GH43_36(20-286)	GH43	GH43_36	N	Glycosyl hydrolases family 43, Beta xylosidase C-terminal Concanavalin A-like domain	Glycosyl hydrolase, five-bladed beta-propellor domain superfamily, Glycoside hydrolase, family 43, Concanavalin A-like lectin/glucanase domain superfamily, Beta-xylosidase, C-terminal Concanavalin A-like domain
g12140			6.87578	0.0319155	10.1475	0.000262998	8.92834	0.00125067	Cluster3					Sugar (and other) transporter	Major facilitator, sugar transporter-like, MFS transporter superfamily, Major facilitator superfamily domain
g12148					5.53745	0.0258886	5.44551	0.0277531	Cluster1	GT1(115-519)	GT1	GT1	N	Glycosyltransferase family 28 N-terminal domain	Vacuolar protein sorting-associated protein 13, Glycosyltransferase family 28, N-terminal domain
g12150	-2.80418	0.00860114							Cluster1					Protein of unknown function (DUF1688)	Protein of unknown function DUF1688
g12152					6.21138	0.00730994	6.2443	0.00646458	Cluster1					Sugar (and other) transporter	Major facilitator, sugar transporter-like, Major facilitator superfamily domain, Sugar/inositol transporter, MFS transporter superfamily
g12158			5.60799	0.0478487	6.92771	0.00385055	7.28526	0.0019146	no Cluster					Thiamine pyrophosphate enzyme, N-terminal TPP-binding domain, Thiamine pyrophosphate enzyme, central domain, Thiamin diphosphate-binding fold, Thiamine pyrophosphate enzyme, C-terminal TPP-binding, DHS-like NAD/FAD-binding domain superfamily	Thiamine pyrophosphate enzyme, N-terminal TPP binding domain, Thiamine pyrophosphate enzyme, central domain, Thiamine pyrophosphate enzyme, C-terminal TPP binding domain
g12159							5.35028	0.0483756	Cluster2					Major facilitator superfamily domain, Major facilitator superfamily, MFS transporter superfamily	Major Facilitator Superfamily
g12175			-2.49033	0.0111769	-1.80985	0.0354866			Cluster2
g12180	-6.25278	0.000629665	-5.26066	0.000437094	-4.14441	0.00231761	-5.38879	0.000233332	no Cluster					Formate/nitrite transporter, Formate/nitrite transporter, conserved site, Aquaporin-like	Formate/nitrite transporter
g12184	-1.98358	0.0137261					-1.87379	0.00737229	no Cluster					Peroxiredoxin, C-terminal, Peroxiredoxin, AhpC-type, Thioredoxin-like superfamily, Thioredoxin domain, Alkyl hydroperoxide reductase subunit C/ Thiol specific antioxidant	C-terminal domain of 1-Cys peroxiredoxin, AhpC/TSA family
g12192							6.07257	0.0223861	no Cluster					FAD/NAD(P)-binding domain superfamily, FAD dependent oxidoreductase	FAD dependent oxidoreductase
g12195					3.29113	0.0351544			Cluster3					Eukaryotic aspartyl protease	Peptidase family A1 domain, Aspartic peptidase domain superfamily, Aspartic peptidase A1 family
g12201					-2.95465	0.0303016	-2.74251	0.0368543	Cluster4	N	GH39	GH39	Y(1-18)	Lysophospholipase, catalytic domain, Glycoside hydrolase superfamily, Acyl transferase/acyl hydrolase/lysophospholipase	Lysophospholipase catalytic domain
g12203	-5.12105	0.000611516	-2.60013	0.00178009	-2.80446	0.00038432	-3.19153	9.51386e-05	no Cluster					NAD(P)-binding domain superfamily, Short-chain dehydrogenase/reductase SDR	short chain dehydrogenase
g12207			-6.43911	0.019465			-4.43168	0.00946516	Cluster3	GH43_30(45-315)	N	GH43_30	N	Glycosyl hydrolases family 43	Glycosyl hydrolase, five-bladed beta-propellor domain superfamily, Glycoside hydrolase, family 43
g1221					-3.0081	0.00693046	-3.46481	0.00197753	Cluster5					TEA/ATTS domain, TEA/ATTS domain superfamily	TEA/ATTS domain
g12213					-3.45817	0.0218883	-3.77778	0.0110535	no Cluster
g12214					-3.86694	0.00278765	-6.17367	5.88948e-05	Cluster5					Sugar transporter, conserved site, Sugar/inositol transporter, Major facilitator, sugar transporter-like, Major facilitator superfamily domain, MFS transporter superfamily	Sugar (and other) transporter
g12224			4.27013	0.0138261	5.46469	0.000940001			Cluster3	GH28(54-377)	GH28	GH28	Y(1-24)	Glycosyl hydrolases family 28	Parallel beta-helix repeat, Glycoside hydrolase, family 28, Pectin lyase fold, Pectin lyase fold/virulence factor
g12233					6.6145	0.0115331	6.50803	0.0126046	Cluster1					Carboxylesterase family	Carboxylesterase, type B, Alpha/Beta hydrolase fold, Carboxylesterase type B, active site
g12238					2.08227	0.0180759	2.38523	0.00631909	Cluster1
g12240							-3.29429	0.00124936	no Cluster	GH18(49-404)	N	GH18	Y(1-23)	Chitinase insertion domain superfamily, Chitinase II, Glycoside hydrolase family 18, catalytic domain, Glycoside hydrolase superfamily	Glycosyl hydrolases family 18
g12242	-7.23422	0.0421171			-2.19002	0.0354223	-2.27701	0.0269539	no Cluster
g12244	-4.22577	0.000513082	-2.89867	0.00062465	-3.31745	7.89115e-05	-3.20855	0.000103614	no Cluster					Protein of unknown function DUF4246	Protein of unknown function (DUF4246)
g12247			2.69373	0.0258294					Cluster4					Sodium/calcium exchanger membrane region	Sodium/calcium exchanger protein, Sodium/calcium exchanger protein
g1225							-4.04182	0.0129423	no Cluster
g12250	-2.60791	0.0264012	-3.82283	0.000128016	-4.54839	1.03534e-05	-2.89446	0.000995735	Cluster5					Protein of unknown function DUF3425	Domain of unknown function (DUF3425)
g12251	-8.45453	0.00676016	-3.92539	0.00101473	-3.44893	0.00073341	-3.54035	0.00055481	no Cluster					Major facilitator superfamily domain, MFS transporter superfamily, Major facilitator superfamily	Major Facilitator Superfamily
g12256			-4.51932	0.00804111	-4.25297	0.00305295	-4.86032	0.00100773	Cluster5					Epoxide hydrolase, Alpha/Beta hydrolase fold, Epoxide hydrolase-like, Epoxide hydrolase, N-terminal	Epoxide hydrolase N terminus
g12261			10.4921	0.000128957	12.1289	1.76957e-05	12.879	8.60355e-06	Cluster2
g12265							-5.63351	0.00490731	Cluster4					Isoprenylcysteine carboxyl methyltransferase	Isoprenylcysteine carboxyl methyltransferase (ICMT) family
g12266	-2.86895	0.0114903	-2.7905	0.00177632	-3.61081	7.1457e-05	-6.03357	4.38285e-07	Cluster5
g12272							4.09865	0.0204196	Cluster2					Major intrinsic protein, Aquaporin-like, Major intrinsic protein, conserved site	Major intrinsic protein
g12273					5.32705	0.000223209	6.61703	3.13115e-05	Cluster2					Glycerol kinase, Carbohydrate kinase, FGGY, conserved site, Carbohydrate kinase, FGGY, C-terminal, Carbohydrate kinase, FGGY, ATPase, nucleotide binding domain, Carbohydrate kinase, FGGY, N-terminal	FGGY family of carbohydrate kinases, C-terminal domain, FGGY family of carbohydrate kinases, N-terminal domain
g12276					-2.72646	0.0190375	-2.45559	0.0303834	no Cluster					ClpP/crotonase-like domain superfamily, Enoyl-CoA hydratase, C-terminal, Enoyl-CoA hydratase/isomerase	Enoyl-CoA hydratase/isomerase
g12277					8.65755	0.0100099	7.36361	0.0361461	Cluster3					Carboxylesterase family	Alpha/Beta hydrolase fold, Carboxylesterase type B, active site, Carboxylesterase, type B
g12284	-3.67144	0.000170995	-5.22212	2.23043e-07	-3.01302	3.43438e-05	-4.25293	5.5246e-07	Cluster5					Nucleotide-diphospho-sugar transferases
g12285	-3.05197	0.0272679	-3.99544	0.000269255	-4.75698	1.9576e-05	-5.83563	2.92334e-06	Cluster5					Calcineurin-like phosphoesterase domain, ApaH type	Calcineurin-like phosphoesterase
g12294					7.53621	0.0266039	8.34705	0.010054	Cluster2					Arrestin, C-terminal
g12298	7.86518	0.0179454	8.82478	0.00146107	6.68324	0.0237081			no Cluster
g12306							2.37258	0.0467981	Cluster2					Zinc finger C2H2-type
g12311			7.18545	0.0211533	6.9431	0.0207053			Cluster4	AA5_2(64-678)	AA5+CBM32	AA5_2+CBM32	Y(1-27)	Galactose oxidase-like, Early set domain, Coagulation factor 5/8 C-terminal domain, Kelch repeat type 1, Immunoglobulin E-set, Galactose-binding-like domain superfamily, Galactose oxidase, central domain superfamily, Galactose oxidase/kelch, beta-propeller, Immunoglobulin-like fold	F5/8 type C domain, Kelch motif, Domain of unknown function (DUF1929)
g12313	-8.36722	0.0206251			4.35948	0.000854425	2.80973	0.0156519	Cluster3	GH2(42-930)	GH2+CBM67	GH2	N	Glycosyl hydrolases family 2, TIM barrel domain, Glycosyl hydrolases family 2, Glycosyl hydrolases family 2, sugar binding domain, Beta galactosidase small chain, Domain of unknown function(DUF4981)	Beta-Galactosidase/glucuronidase domain superfamily, Galactose mutarotase-like domain superfamily, Glycoside hydrolase family 2, catalytic domain, Glycoside hydrolase, family 2, immunoglobulin-like beta-sandwich, Galactose-binding-like domain superfamily, Immunoglobulin-like fold, Beta galactosidase small chain/ domain 5, Glycoside hydrolase, family 2, Glycoside hydrolase-type carbohydrate-bindin…
g12314	-9.97232	0.000348081	-4.61522	4.47241e-05	-3.36587	0.000304896	-4.60139	1.5601e-05	Cluster3
g12318					9.02042	5.51995e-05	8.45716	8.52098e-05	no Cluster					Zn(2)-C6 fungal-type DNA-binding domain, Major facilitator, sugar transporter-like, Sugar/inositol transporter, Pyridoxal phosphate-dependent transferase, major domain, Transcription factor domain, fungi, MFS transporter superfamily, Aromatic amino acid beta-eliminating lyase/threonine aldolase, Major facilitator superfamily domain, Pyridoxal phosphate-dependent transferase	Sugar (and other) transporter, Fungal specific transcription factor domain, Beta-eliminating lyase
g12338			1.65454	0.0434682			1.84707	0.0162207	no Cluster					Protein kinase-like domain superfamily, Protein kinase domain, Tyrosine-protein kinase, active site
g12379			-3.20926	0.00596052	-4.19698	0.000310637	-4.14275	0.000362897	Cluster5					AMP-dependent synthetase-like superfamily, AMP-binding, conserved site
g12380					-4.00555	0.00195222	-4.89489	0.000368408	Cluster5					AMP-dependent synthetase/ligase, AMP-binding, conserved site, AMP-dependent synthetase-like superfamily, NAD(P)-binding domain superfamily, AMP-binding enzyme, C-terminal domain, NmrA-like domain	AMP-binding enzyme, AMP-binding enzyme C-terminal domain, NmrA-like family
g12381			-4.31771	0.00101967	-3.99029	0.00073127	-5.47794	4.65344e-05	Cluster5					Cytochrome P450, Cytochrome P450 superfamily, Cytochrome P450, E-class, group IV, Cytochrome P450, conserved site	Cytochrome P450
g12382	-3.93573	0.00508223	-3.26617	0.0010903	-4.04563	6.71972e-05	-5.35027	4.15748e-06	Cluster5					S-adenosyl-L-methionine-dependent methyltransferase, Methyltransferase domain 25	Methyltransferase domain
g12383			-4.87593	0.00260991	-5.29093	0.000375282	-6.74351	6.66077e-05	Cluster5					Cytochrome P450, E-class, group IV, Cytochrome P450, conserved site, Cytochrome P450 superfamily, Cytochrome P450	Cytochrome P450
g12384					-5.94557	0.000302951	-6.43945	0.000174812	Cluster5					DinB/YfiT-like putative metalloenzymes, Protein of unknown function DUF1993	Domain of unknown function (DUF1993)
g12385			-2.78364	0.0162503	-5.0556	6.08566e-05	-6.4578	5.44819e-06	Cluster5					Methyltransferase domain, S-adenosyl-L-methionine-dependent methyltransferase	Methyltransferase domain
g12386					-3.94883	0.000310787	-4.65071	5.93933e-05	Cluster5					FAD/NAD(P)-binding domain superfamily, FAD/NAD(P)-binding domain	Pyridine nucleotide-disulphide oxidoreductase
g12387					-4.96689	1.03534e-05	-5.52922	3.38108e-06	Cluster5					Short-chain dehydrogenase/reductase SDR, Short-chain dehydrogenase/reductase, conserved site, NAD(P)-binding domain superfamily	short chain dehydrogenase
g12388			-2.97378	0.0195351	-6.423	3.31812e-05	-7.31877	1.44312e-05	Cluster5					NADH:flavin oxidoreductase/NADH oxidase, N-terminal, Aldolase-type TIM barrel	NADH:flavin oxidoreductase / NADH oxidase family
g12389			-5.33877	0.00144455	-6.32239	7.28002e-05	-6.53294	3.80479e-05	Cluster5					Fatty acid desaturase domain	Fatty acid desaturase
g12390	-2.93687	0.0478644	-7.67774	1.01426e-05	-8.68319	1.36411e-06	-7.55977	3.62778e-06	Cluster5					Cytochrome P450, Cytochrome P450, E-class, group I, Cytochrome P450 superfamily, Cytochrome P450, conserved site	Cytochrome P450
g1240	-2.64012	0.0324448							Cluster2					XPG N-terminal, XPG-I domain, XPG conserved site, 5'-3' exonuclease, C-terminal domain superfamily, XPG/Rad2 endonuclease, Helix-hairpin-helix motif, class 2, PIN-like domain superfamily, XPG/Rad2 endonuclease, eukaryotes	XPG I-region, XPG N-terminal domain
g12495							4.40084	0.0458727	Cluster2					Integrase, catalytic core, Reverse transcriptase, RNA-dependent DNA polymerase, Ribonuclease H superfamily, DNA/RNA polymerase superfamily, Zinc finger, CCHC-type, Ribonuclease H-like superfamily	Integrase core domain, Reverse transcriptase (RNA-dependent DNA polymerase)
g12508							3.5419	0.044506	Cluster2					FAD/NAD(P)-binding domain superfamily, Flavin monooxygenase-like	Flavin-binding monooxygenase-like
g1251			2.86673	0.0280503	3.14487	0.0102031	2.47152	0.0435671	no Cluster
g1255	-5.74643	0.00120856	-2.3889	0.0448322					Cluster1
g12552							2.20979	0.0248303	Cluster2					Reverse transcriptase, RNA-dependent DNA polymerase	Reverse transcriptase (RNA-dependent DNA polymerase)
g12554					-2.1123	0.0294358			Cluster5					Protein kinase-like domain superfamily, Aminoglycoside phosphotransferase, Protein kinase domain, Tyrosine-protein kinase, active site	Phosphotransferase enzyme family
g12570							3.07093	0.0098861	Cluster2					P-loop containing nucleoside triphosphate hydrolase, DNA helicase Pif1-like	PIF1-like helicase
g12584							-5.28449	0.000522206	Cluster5
g12586					-2.26421	0.0354866	-2.32267	0.0282422	Cluster5					P-loop containing nucleoside triphosphate hydrolase, HTH CenpB-type DNA-binding domain, Helitron helicase-like domain, DNA binding HTH domain, Psq-type, DNA helicase Pif1-like, Homeobox-like domain superfamily, DDE superfamily endonuclease domain	Helitron helicase-like domain at N-terminus, helix-turn-helix, Psq domain, PIF1-like helicase, DDE superfamily endonuclease
g1259	4.37645	0.0135118	3.74444	0.0161364	3.64923	0.0138888			Cluster5					ATPase, nucleotide binding domain, Heat shock protein 70, conserved site, Heat shock protein 70 family, Heat shock protein 70kD, C-terminal domain superfamily, Heat shock protein 70kD, peptide-binding domain superfamily	Hsp70 protein
g12600	14.4373	1.02952e-06	14.8418	2.23043e-07	13.9101	2.32693e-07	12.7751	6.75702e-07	Cluster5					NAD(P)-binding domain superfamily, NmrA-like domain	NmrA-like family
g12601	10.6714	4.4481e-06	11.2512	5.25497e-07	10.7005	7.65364e-07	10.018	1.96778e-06	Cluster5					Carotenoid oxygenase	Retinal pigment epithelial membrane protein
g12602			6.59841	0.00938952	6.97607	0.00311893	7.62463	0.000916038	Cluster2					HAT, C-terminal dimerisation domain, Ribonuclease H-like superfamily	hAT family C-terminal dimerisation region
g12635	-2.25706	0.0156589	-2.54093	0.00126433	-2.3078	0.00197911	-2.78766	0.000261248	Cluster5					Alpha/Beta hydrolase fold, Alpha/beta hydrolase fold-1	Alpha/beta hydrolase family
g1265					-1.6314	0.031226	-2.05562	0.00621495	no Cluster					FAD-binding domain, ferredoxin reductase-type, Flavoprotein pyridine nucleotide cytochrome reductase-like, FAD-binding domain, Riboflavin synthase-like beta-barrel, Flavoprotein pyridine nucleotide cytochrome reductase, Ferredoxin-NADP reductase (FNR), nucleotide-binding domain, NADH:cytochrome b5 reductase-like, Oxidoreductase FAD/NAD(P)-binding	Oxidoreductase FAD-binding domain, Oxidoreductase NAD-binding domain
g12689					2.70863	0.0351514	3.66446	0.00428116	Cluster2					Signal transduction response regulator, receiver domain, Signal transduction histidine kinase, dimerisation/phosphoacceptor domain superfamily, Signal transduction histidine kinase, dimerisation/phosphoacceptor domain, Histidine kinase/HSP90-like ATPase, CheY-like superfamily, GAF domain, Signal transduction histidine kinase-related protein, C-terminal, Histidine kinase domain, GAF-like domain su…	Response regulator receiver domain, Histidine kinase-, DNA gyrase B-, and HSP90-like ATPase, His Kinase A (phospho-acceptor) domain
g12693							5.37107	0.0425189	Cluster2					Zn(2)-C6 fungal-type DNA-binding domain superfamily, Zn(2)-C6 fungal-type DNA-binding domain, Transcription factor domain, fungi	Fungal Zn(2)-Cys(6) binuclear cluster domain, Fungal specific transcription factor domain
g12697					7.16182	0.0119183	6.19394	0.0380519	Cluster3	GH3(81-297)	GH3+CBM1	GH3	N	Fibronectin type III-like domain, Glycosyl hydrolase family 3 C-terminal domain, Glycosyl hydrolase family 3 N terminal domain	Fibronectin type III-like domain, Glycoside hydrolase, family 3, N-terminal domain superfamily, Glycoside hydrolase family 3 C-terminal domain superfamily, Glycoside hydrolase family 3 C-terminal domain, Immunoglobulin-like fold, Glycoside hydrolase, family 3, N-terminal, Tubulin, conserved site, Glycoside hydrolase superfamily
g12707	-4.00761	0.0406608	-3.45196	0.00322681	-2.72576	0.00614358	-1.98667	0.0417643	Cluster2					Zn(2)-C6 fungal-type DNA-binding domain superfamily, Zn(2)-C6 fungal-type DNA-binding domain, Transcription factor domain, fungi	Fungal specific transcription factor domain, Fungal Zn(2)-Cys(6) binuclear cluster domain
g12709					-1.7302	0.0208101	-1.56966	0.0354488	Cluster5					NAD(P)-binding domain superfamily, NmrA-like domain	NmrA-like family
g12710							-3.38321	0.0400288	Cluster4					NADP-dependent oxidoreductase domain, NADP-dependent oxidoreductase domain superfamily, Aldo/keto reductase	Aldo/keto reductase family
g12771			3.20844	0.0442737	5.55883	0.000129172	5.2157	0.000270834	Cluster1					Flavin containing amine oxidoreductase	Amine oxidase, FAD/NAD(P)-binding domain superfamily
g12773					6.87151	0.00878791	6.94787	0.00731485	Cluster1					Enoyl-(Acyl carrier protein) reductase	Short-chain dehydrogenase/reductase SDR, NAD(P)-binding domain superfamily
g1278							-3.73584	0.0229337	Cluster5
g12782					4.48805	0.0104234	4.90654	0.00461365	Cluster1
g12783					6.10425	0.015178	6.58333	0.00693239	Cluster2					Thiamine pyrophosphate enzyme, N-terminal TPP-binding domain, NAD-dependent epimerase/dehydratase, Thiamin diphosphate-binding fold, Thiamine pyrophosphate enzyme, C-terminal TPP-binding, Thiamine pyrophosphate enzyme, central domain, NAD(P)-binding domain superfamily, DHS-like NAD/FAD-binding domain superfamily	Thiamine pyrophosphate enzyme, N-terminal TPP binding domain, NAD dependent epimerase/dehydratase family, Thiamine pyrophosphate enzyme, C-terminal TPP binding domain, Thiamine pyrophosphate enzyme, central domain
g12789			4.40299	0.0152218					Cluster5					Amino acid transporter, transmembrane domain	Transmembrane amino acid transporter protein, Transmembrane amino acid transporter protein
g12790	8.27736	4.71208e-05	10.842	1.38893e-06	11.7601	4.65088e-07	11.188	7.58928e-07	Cluster3					Sugar (and other) transporter	Major facilitator superfamily domain, Major facilitator, sugar transporter-like, Sugar transporter, conserved site, Sugar/inositol transporter, MFS transporter superfamily
g12793					2.0179	0.0299632	2.16491	0.0187643	Cluster1					Methyltransferase domain	S-adenosyl-L-methionine-dependent methyltransferase
g12794					2.41247	0.0248932	2.50485	0.0190798	Cluster1					NAD dependent epimerase/dehydratase family	NAD-dependent epimerase/dehydratase, NAD(P)-binding domain superfamily
g128			-7.17623	0.00164248	-3.07044	0.0143059	-2.34995	0.0469152	Cluster5
g12801	8.70409	0.00155055	8.37288	0.000971182	8.48873	0.000538177	8.4442	0.00055041	Cluster5					NAD(P)-binding domain superfamily, Short-chain dehydrogenase/reductase, conserved site, Short-chain dehydrogenase/reductase SDR	Enoyl-(Acyl carrier protein) reductase
g12803					6.12929	0.0175101	6.80871	0.00599968	Cluster2					NAD(P)-binding domain superfamily, Polyketide synthase, enoylreductase domain, Alcohol dehydrogenase, C-terminal, Alcohol dehydrogenase, zinc-type, conserved site, Alcohol dehydrogenase, N-terminal, GroES-like superfamily	Zinc-binding dehydrogenase, Alcohol dehydrogenase GroES-like domain
g12812					-3.3601	0.0334176	-3.62427	0.0226101	Cluster4					NAD-dependent epimerase/dehydratase, NAD(P)-binding domain superfamily	NAD dependent epimerase/dehydratase family
g12828	-5.72924	0.000783279	-6.98568	2.83642e-06	-7.56276	2.50227e-07	-7.13809	3.98447e-07	Cluster5					NAD(P)-binding domain, NAD(P)-binding domain superfamily	GDP-mannose 4,6 dehydratase
g12829	-6.32157	0.000162488	-9.18	2.0623e-06	-7.59966	6.43593e-06	-7.44374	7.359e-06	Cluster5					Acid phosphatase, Aspergillus type, Purple acid phosphatase-like, Purple acid phosphatase, N-terminal, Purple acid phosphatase, metallophosphatase domain, Calcineurin-like phosphoesterase domain, ApaH type, Iron/zinc purple acid phosphatase-like C-terminal domain, Purple acid phosphatase-like, N-terminal	Purple acid Phosphatase, N-terminal domain, Calcineurin-like phosphoesterase, Iron/zinc purple acid phosphatase-like protein C
g12830					8.98389	0.00132787			Cluster3	CE16(29-287)	CE16+CBM1	CE16	Y(1-23)	GDSL-like Lipase/Acylhydrolase	GDSL lipase/esterase, SGNH hydrolase superfamily
g12832	-5.81099	0.00200181	-4.01964	0.00111478	-2.54172	0.0211746			Cluster2					GroES-like superfamily, NAD(P)-binding domain superfamily, Polyketide synthase, enoylreductase domain	Zinc-binding dehydrogenase
g12833					7.99716	0.0149624	7.16325	0.0349669	Cluster3
g12835			8.50386	0.00382249	8.87864	0.00165665	7.13631	0.0174737	no Cluster					Cytochrome P450, Cytochrome P450 superfamily, Cytochrome P450, E-class, group IV, Cytochrome P450, conserved site	Cytochrome P450
g12836	7.08449	0.0136532	10.2164	1.35935e-05	10.2139	1.17459e-05	10.1795	1.21657e-05	no Cluster					Cytochrome P450, Cytochrome P450, E-class, group IV, Cytochrome P450 superfamily, Cytochrome P450, conserved site	Cytochrome P450
g12848							3.91175	0.0476884	Cluster2					NAD(P)-binding domain superfamily, Short-chain dehydrogenase/reductase SDR	short chain dehydrogenase
g12849			8.86404	0.00682046	12.7998	0.00011108	11.7876	0.0002452	Cluster3	PL3_2(43-228)	PL3+CBM13	PL3_2	Y(1-18)	Pectate lyase	Pectin lyase fold/virulence factor, Pectate lyase PlyH/PlyE-like, Pectin lyase fold
g1285			-4.31478	0.00729224					no Cluster					S-adenosyl-L-methionine-dependent methyltransferase	Methyltransferase domain
g12853			7.35181	0.000704819	7.33521	0.000513844	7.64827	0.000341802	no Cluster					HotDog domain superfamily, MaoC-like dehydratase domain	MaoC like domain
g12857					6.57365	0.00500487	6.62206	0.00441213	Cluster1					Major Facilitator Superfamily	Major facilitator superfamily, MFS transporter superfamily, Major facilitator superfamily domain
g12862					8.31319	0.000721082	8.84407	0.000278624	Cluster1					Cation transport ATPase (P-type), Cation transporting ATPase, C-terminus, E1-E2 ATPase, Cation transporter/ATPase, N-terminus	P-type ATPase, cytoplasmic domain N, P-type ATPase, A domain superfamily, P-type ATPase, subfamily IIB, P-type ATPase, transmembrane domain superfamily, Cation-transporting P-type ATPase, C-terminal, P-type ATPase, phosphorylation site, HAD superfamily, HAD-like superfamily, P-type ATPase, Cation-transporting P-type ATPase, N-terminal
g12864			6.76451	0.0304037	7.64627	0.00606216	9.11889	0.000701448	Cluster2					Copper amine oxidase, catalytic domain superfamily, Copper amine oxidase, N-terminal, Copper amine oxidase, N3-terminal, Copper amine oxidase, Copper amine oxidase, N2-terminal, Copper amine oxidase, catalytic domain	Copper amine oxidase, N3 domain, Copper amine oxidase, N2 domain, Copper amine oxidase, enzyme domain
g12866	7.47042	0.000117607	9.50412	7.01611e-06	9.61658	4.76484e-06	8.59857	1.17194e-05	no Cluster					D-isomer specific 2-hydroxyacid dehydrogenase, NAD-binding domain, D-isomer specific 2-hydroxyacid dehydrogenase, catalytic domain, NAD(P)-binding domain superfamily	D-isomer specific 2-hydroxyacid dehydrogenase, NAD binding domain, D-isomer specific 2-hydroxyacid dehydrogenase, catalytic domain
g12867			8.54447	0.000285663	10.5019	9.8591e-06	9.78855	2.61656e-05	Cluster3					Major Facilitator Superfamily	Major facilitator superfamily, MFS transporter superfamily, Major facilitator superfamily domain
g12871							2.8809	0.0320441	Cluster2					Thioredoxin domain, Thioredoxin-like superfamily	Thioredoxin
g12875							2.54776	0.0450598	no Cluster					P-loop containing nucleoside triphosphate hydrolase, DNA helicase Pif1-like, Helitron helicase-like domain	PIF1-like helicase, Helitron helicase-like domain at N-terminus
g12878	4.0631	0.0365794	5.45903	0.00409106	5.27338	0.0037746	4.55067	0.00847657	Cluster4					NAD(P)-binding domain superfamily, D-isomer specific 2-hydroxyacid dehydrogenase, NAD-binding domain	D-isomer specific 2-hydroxyacid dehydrogenase, NAD binding domain
g12879			-5.63352	0.0390773			-3.25675	0.0453321	Cluster3					Cation transporting ATPase, C-terminus, haloacid dehalogenase-like hydrolase, Cation transport ATPase (P-type), E1-E2 ATPase, Cation transporter/ATPase, N-terminus	Cation-transporting P-type ATPase, C-terminal, P-type ATPase, cytoplasmic domain N, P-type ATPase, phosphorylation site, Cation-transporting P-type ATPase, N-terminal, HAD-like superfamily, P-type ATPase, P-type ATPase, transmembrane domain superfamily, P-type ATPase, A domain superfamily, HAD superfamily
g12884					3.03234	0.0209727	2.9522	0.022523	Cluster1					Cytochrome P450	Cytochrome P450, Cytochrome P450, E-class, group I, Cytochrome P450 superfamily
g12885			1.9518	0.0225629	1.61799	0.046416	1.86858	0.020818	no Cluster					S-adenosyl-L-methionine-dependent methyltransferase	Methyltransferase domain
g12886					-1.9523	0.0295475	-2.54291	0.00479185	no Cluster					Alpha-N-methyltransferase NTM1, S-adenosyl-L-methionine-dependent methyltransferase	AdoMet dependent proline di-methyltransferase
g12889							2.80488	0.0181071	Cluster2
g12890	-3.33928	0.0277597	-2.8854	0.00680472					no Cluster					Protein kinase-like domain superfamily, CHK kinase-like, Ecdysteroid kinase-like	Ecdysteroid kinase
g12891			6.42511	0.0161036	8.09722	0.00270303	5.06743	0.0403572	Cluster3	N	N	CBM48+GH13_8	N	ABC-transporter N-terminal, CDR ABC transporter, ABC transporter, ABC-2 type transporter, ABC-2 type transporter, ABC transporter	AAA+ ATPase domain, ATP-binding cassette transporter, PDR-like subfamily G, domain 2, P-loop containing nucleoside triphosphate hydrolase, ABC-transporter N-terminal domain, CDR ABC transporter, ABC transporter-like, ABC-2 type transporter, ATP-binding cassette transporter, PDR-like subfamily G, domain 1, ABC transporter, conserved site
g129			-6.59861	0.00619814			-2.59801	0.0463465	Cluster1
g12900	-4.8596	0.000724077	-7.87274	7.66975e-07	-7.23521	1.77889e-07	-5.37744	1.31707e-06	no Cluster
g12901	-2.07309	0.0288087							no Cluster					Putative esterase, Alpha/Beta hydrolase fold	Putative esterase
g12904			-2.65532	0.0385066	-3.00139	0.00739855			Cluster2					Zn(2)-C6 fungal-type DNA-binding domain, Zn(2)-C6 fungal-type DNA-binding domain superfamily, Transcription factor domain, fungi	Fungal Zn(2)-Cys(6) binuclear cluster domain, Fungal specific transcription factor domain
g12905			-2.96791	0.00907994	-4.01474	0.000317502	-2.99239	0.00328488	Cluster5					Aldolase-type TIM barrel, NADH:flavin oxidoreductase/NADH oxidase, N-terminal	NADH:flavin oxidoreductase / NADH oxidase family
g12908	-2.43018	0.0112204	-2.00685	0.00901426	-1.74834	0.0165444			no Cluster					Rieske [2Fe-2S] iron-sulphur domain superfamily, FAD/NAD(P)-binding domain superfamily, Reductase, C-terminal, Rieske [2Fe-2S] iron-sulphur domain, FAD/NAD(P)-binding domain, FAD/NAD-linked reductase, dimerisation domain superfamily	Reductase C-terminal, Pyridine nucleotide-disulphide oxidoreductase, Rieske [2Fe-2S] domain
g12909			-3.49271	0.0303965	-4.41535	0.00211969	-3.36947	0.00873203	no Cluster	N	N	GH93	N	NAD(P)-binding domain superfamily, Alcohol dehydrogenase, N-terminal, GroES-like superfamily, Alcohol dehydrogenase, zinc-type, conserved site	Alcohol dehydrogenase GroES-like domain
g1291	3.09382	0.00508223	3.91526	0.000336115	3.15407	0.00163366	3.5396	0.000569694	no Cluster					Aldehyde dehydrogenase domain, Aldehyde dehydrogenase, C-terminal, Aldehyde dehydrogenase, N-terminal, Aldehyde dehydrogenase, glutamic acid active site, Aldehyde dehydrogenase, cysteine active site, Aldehyde/histidinol dehydrogenase	Aldehyde dehydrogenase family
g12925					4.17566	0.0106167			Cluster3	GH45(22-220)	GH45+CBM1+CBM10	CBM1+GH45	Y(1-18)	Glycosyl hydrolase family 45, Fungal cellulose binding domain	Cellulose-binding domain, fungal, Glycoside hydrolase, family 45, Cellulose-binding domain superfamily, RlpA-like domain superfamily
g12931	-2.80582	0.00459458					-1.68654	0.0376027	Cluster4					Indoleamine 2,3-dioxygenase, Tryptophan/Indoleamine 2,3-dioxygenase-like	Indoleamine 2,3-dioxygenase
g12933	-1.96702	0.0324448							Cluster3
g12935	-4.13472	0.0120697	-3.06505	0.00186226	-3.15535	0.00049348	-3.32042	0.00024939	no Cluster					Transport protein particle (TRAPP) component, Bet3 family, NO signalling/Golgi transport ligand-binding domain superfamily	Transport protein particle (TRAPP) component
g12939							3.16865	0.0116268	Cluster2					Peptidase C2, calpain, catalytic domain, Papain-like cysteine peptidase superfamily, Peptidase C2, calpain family	Calpain family cysteine protease
g12951					6.07502	0.0310748	6.29563	0.021147	Cluster1					NifU-like N terminal domain	NIF system FeS cluster assembly, NifU, N-terminal, ISC system FeS cluster assembly, IscU scaffold
g12952							3.23098	0.0356806	Cluster2					Carotenoid oxygenase	Retinal pigment epithelial membrane protein
g12955			3.89541	0.0065828	8.62596	2.21415e-06	7.2153	1.29205e-05	Cluster3	GH3(34-245)	GH3+CBM6	GH3	N	Fibronectin type III-like domain, Glycosyl hydrolase family 3 N terminal domain, Glycosyl hydrolase family 3 C-terminal domain, PA14 domain	Glycoside hydrolase family 3 C-terminal domain superfamily, Fibronectin type III-like domain, PA14 domain, Glycoside hydrolase superfamily, Glycoside hydrolase, family 3, N-terminal, Glycoside hydrolase, family 3, N-terminal domain superfamily, Glycoside hydrolase family 3 C-terminal domain, Galactose-binding-like domain superfamily, Immunoglobulin-like fold, PA14/GLEYA domain, Glycoside hydrolas…
g12957			1.87207	0.0365042			1.94071	0.0207817	Cluster5					Pseudouridine synthase, RluC/RluD, conserved site, Pseudouridine synthase, RsuA/RluA, Pseudouridine synthase, catalytic domain superfamily	RNA pseudouridylate synthase
g12959	-3.13023	0.000807028	-2.46419	0.00249354	-2.62623	0.000918104	-2.10719	0.00641671	no Cluster					NAD(P)-binding domain superfamily, Oxidoreductase, N-terminal	Oxidoreductase family, NAD-binding Rossmann fold
g12960			-2.91863	0.0112398					no Cluster	AA7(29-462)	N	N	N	FAD linked oxidase, N-terminal, FAD-linked oxidase-like, C-terminal, FAD-binding domain, PCMH-type, FAD-binding, type PCMH, subdomain 2, FAD-binding, type PCMH-like superfamily, Berberine/berberine-like, FAD-binding, type PCMH, subdomain 1	FAD binding domain, Berberine and berberine like
g12961	-2.64936	0.0188695	-3.32791	0.000161202	-2.8576	0.000331534	-1.89815	0.0121711	Cluster5					Zn(2)-C6 fungal-type DNA-binding domain, Fungal transcription factor, Zn(2)-C6 fungal-type DNA-binding domain superfamily	Fungal specific transcription factor domain, Fungal Zn(2)-Cys(6) binuclear cluster domain
g12962							-2.80675	0.0418657	Cluster3					Patatin-like phospholipase	Patatin-like phospholipase domain, Acyl transferase/acyl hydrolase/lysophospholipase
g1297			3.39057	0.00127108	3.76316	0.000314485	3.77412	0.000297947	Cluster1					DEAD/DEAH box helicase, Helicase conserved C-terminal domain	ATP-dependent RNA helicase DEAD-box, conserved site, Helicase, C-terminal, RNA helicase, DEAD-box type, Q motif, P-loop containing nucleoside triphosphate hydrolase, Helicase superfamily 1/2, ATP-binding domain, DEAD/DEAH box helicase domain
g12975			1.77291	0.0340644	1.69386	0.0326271	1.71346	0.0292092	Cluster5					Fcf2/DNTTIP2, Fcf2 pre-rRNA processing, C-terminal	Fcf2 pre-rRNA processing
g12980	2.09514	0.0139968	2.66306	0.000803871					Cluster5					Proteasome component (PCI) domain, Eukaryotic translation initiation factor 3 subunit C, N-terminal domain, Winged helix-like DNA-binding domain superfamily, Eukaryotic translation initiation factor 3 subunit C, Winged helix DNA-binding domain superfamily	Eukaryotic translation initiation factor 3 subunit 8 N-terminus, PCI domain
g12982	4.36009	0.000123177	4.40836	4.5152e-05	3.21595	0.000657724	2.42639	0.00631909	Cluster5					Ribosomal protein L30, N-terminal, Ribosomal protein L30, ferredoxin-like fold domain, Ribosomal protein L30, ferredoxin-like fold domain superfamily, Ribosomal protein L7, eukaryotic, Ribosomal protein L7, eukaryotic/archaeal, Ribosomal protein L30, central domain, archaeal type, Ribosomal protein L7/L30	Ribosomal L30 N-terminal domain, Ribosomal protein L30p/L7e
g12983	5.09183	2.14128e-05	5.2146	6.22336e-06	4.08948	4.78601e-05	3.22543	0.000453325	Cluster5					Ribosomal protein S11, Ribosomal protein S11 superfamily, Ribosomal S11, conserved site	Ribosomal protein S11
g12993	3.76349	0.0175243	3.80839	0.00514284	3.20834	0.0140493	2.66288	0.0408386	Cluster5					EMP46/EMP47, N-terminal lectin domain, Concanavalin A-like lectin/glucanase domain superfamily, Legume-like lectin	Legume-like lectin family
g130	-3.6517	0.0171598	-4.36314	0.000153997					Cluster2					WLM domain, Ubiquitin-like domain superfamily	WLM domain
g13006					2.97187	0.032058	3.63241	0.0103845	Cluster2					Helix-loop-helix DNA-binding domain superfamily, Myc-type, basic helix-loop-helix (bHLH) domain	Helix-loop-helix DNA-binding domain
g13009	-2.99122	0.0117072							Cluster1
g13010					1.87904	0.0488354			no Cluster					RNA-binding domain superfamily, Nucleotide-binding alpha-beta plait domain superfamily, RNA recognition motif domain	RNA recognition motif. (a.k.a. RRM, RBD, or RNP domain), RNA recognition motif. (a.k.a. RRM, RBD, or RNP domain), RNA recognition motif. (a.k.a. RRM, RBD, or RNP domain)
g13016			2.01334	0.0346517					no Cluster					TRAPP complex, Trs33 subunit, Transport protein particle (TRAPP) component, NO signalling/Golgi transport ligand-binding domain superfamily	Transport protein particle (TRAPP) component
g13018	3.85644	0.0034641	4.32392	0.00064923	3.01454	0.00756452	2.1371	0.0491614	Cluster5					Ribosomal L28e/Mak16, Ribosomal protein L28e	Ribosomal L28e protein family
g13020	-8.01044	0.0473087							Cluster3					Fatty acid hydroxylase superfamily	Fatty acid hydroxylase
g13022							2.21016	0.0209477	no Cluster
g13023			2.38596	0.00946635	2.14837	0.0146389			no Cluster					Amino acid transporter, transmembrane domain	Transmembrane amino acid transporter protein
g13024	-2.30037	0.0347783							Cluster3					Protein kinase domain	Protein kinase domain, Protein kinase-like domain superfamily, Serine/threonine-protein kinase, active site
g13027	5.42355	1.70983e-05	5.78705	1.7961e-06	4.74186	9.94954e-06	4.41009	2.13793e-05	Cluster5					Ribosomal protein L23/L25, N-terminal, Ribosomal protein L25/L23, Ribosomal protein L23/L15e core domain superfamily, Nucleotide-binding alpha-beta plait domain superfamily	Ribosomal protein L23, N-terminal domain, Ribosomal protein L23
g13034	-2.38151	0.0139222	-2.1211	0.0134175	-2.37305	0.00390132	-2.19227	0.00712779	Cluster5
g13036			-3.08151	0.0233312					no Cluster					Derlin	Der1-like family
g13037	-4.38141	0.00151363	-3.03024	0.00118946	-3.33542	0.000250319	-3.25422	0.000270439	no Cluster					1,2-dihydroxy-3-keto-5-methylthiopentene dioxygenase, eukaryotes, RmlC-like jelly roll fold, Acireductone dioxygenase ARD family, RmlC-like cupin domain superfamily	ARD/ARD' family
g1304	-6.70522	0.0475613							no Cluster					Biogenesis of lysosome-related organelles complex 1 subunit 1	GCN5-like protein 1 (GCN5L1)
g13042					-2.93093	0.0377976			Cluster2					Ubiquitin interacting motif, Tyrosyl-DNA phosphodiesterase I	Ubiquitin interaction motif, Tyrosyl-DNA phosphodiesterase
g1305			2.70144	0.0438569					Cluster4					3-oxo-5-alpha-steroid 4-dehydrogenase, C-terminal, 3-oxo-5-alpha-steroid 4-dehydrogenase/very-long-chain enoyl-CoA reductase	3-oxo-5-alpha-steroid 4-dehydrogenase
g13059					-3.2833	0.0102123	-4.35947	0.00137715	no Cluster
g1306	5.30823	0.000520247	5.4778	0.000172461	4.28022	0.00102824	3.30851	0.00650409	Cluster5					Ribosomal protein S8e, Ribosomal protein S8e/ribosomal biogenesis NSA2	Ribosomal protein S8e
g13060			1.79762	0.0355561					Cluster5					Nucleic acid-binding, OB-fold, RNA-binding domain, S1, S1 domain, Tetratricopeptide-like helical domain superfamily, HAT (Half-A-TPR) repeat	S1 RNA binding domain, S1 RNA binding domain, S1 RNA binding domain, S1 RNA binding domain, S1 RNA binding domain, S1 RNA binding domain, S1 RNA binding domain
g13070	5.31333	0.0385405	4.89484	0.0280778					Cluster5					Translation initiation factor 3 complex subunit L, Proteasome component (PCI) domain	RNA polymerase I-associated factor PAF67
g13074			5.598	0.0366651					Cluster5					RNA-binding domain superfamily, Nucleotide-binding alpha-beta plait domain superfamily, RNA recognition motif domain	RNA recognition motif. (a.k.a. RRM, RBD, or RNP domain)
g13077	-4.873	0.00493984							no Cluster
g13078	-2.56936	0.0274346							no Cluster					Sugar/inositol transporter, Sugar transporter, conserved site, Major facilitator, sugar transporter-like, MFS transporter superfamily, Major facilitator superfamily domain	Sugar (and other) transporter
g13080					7.51686	0.0113185			Cluster3	AA9(6-233)	AA9	AA9	N	Glycosyl hydrolase family 61	Glycoside hydrolase, family 61
g13087	3.95945	0.000107764	4.54374	1.01838e-05	3.57737	9.06711e-05	3.00281	0.000465004	Cluster5					Winged helix DNA-binding domain superfamily, Ribosomal protein S19e, Ribosomal protein S19e domain superfamily	Ribosomal protein S19e
g13088					-2.98576	0.00375467	-3.73	0.000453325	Cluster5					Zinc/iron permease, fungal/plant, Zinc/iron permease	ZIP Zinc transporter
g1309	4.04908	0.000408636	4.51867	6.02797e-05	3.22303	0.00107439	2.11929	0.0223181	Cluster5					Ribosomal protein S6, eukaryotic, Ribosomal protein S6e, Ribosomal protein S6e, conserved site	Ribosomal protein S6e
g13090							3.76046	0.0214154	Cluster2
g13094			2.45596	0.0381136	3.85121	0.00134694	3.82302	0.00131549	Cluster1					Protein kinase domain, Protein kinase domain	Protein kinase domain, Protein kinase, ATP binding site, Protein kinase-like domain superfamily
g13098	-3.61911	0.0133495	-2.661	0.00462846	-3.82083	6.85828e-05	-5.05985	3.98714e-06	no Cluster					Major facilitator, sugar transporter-like, Sugar/inositol transporter, MFS transporter superfamily, Major facilitator superfamily domain	Sugar (and other) transporter
g13101					4.01479	0.0031751	3.69629	0.00602463	Cluster1					Inositolphosphorylceramide synthase subunit Kei1	Inositolphosphorylceramide synthase subunit Kei1
g13104	2.00148	0.030688	2.1737	0.00750615	2.10229	0.0069761	1.88422	0.0140225	Cluster5					Ribosome biogenesis protein Nop53/GLTSCR2	Nop53 (60S ribosomal biogenesis)
g13105							-2.07676	0.0463924	no Cluster					FAD/NAD(P)-binding domain superfamily, FAD/NAD(P)-binding domain, EF-hand domain pair, EF-hand domain, EF-Hand 1, calcium-binding site	Pyridine nucleotide-disulphide oxidoreductase, EF hand
g13113	-4.18184	0.000175734	-4.80051	7.40795e-06	-5.13139	2.40477e-06	-4.82726	4.35482e-06	Cluster5					Thiamine thiazole synthase, Thiazole biosynthetic enzyme Thi4 family, FAD/NAD(P)-binding domain superfamily	Thi4 family
g13114			-2.52257	0.0398601					Cluster1
g13118			-3.78271	0.030499	-3.13172	0.0191142	-4.39862	0.00229062	Cluster3					Pyridoxal-phosphate dependent enzyme, Rhodanese-like domain	Tryptophan synthase beta subunit-like PLP-dependent enzyme, Rhodanese-like domain, Rhodanese-like domain superfamily, Pyridoxal-phosphate dependent enzyme
g1316	-3.74046	0.00278746	-2.80331	0.00274909	-2.06595	0.0195499	-2.59902	0.00312773	Cluster3	AA11(19-212)	AA11	AA11	N
g13163					5.75168	0.0274835	7.31229	0.00235658	Cluster2
g13166					5.45999	0.0205147	5.91768	0.00942519	Cluster1					RecQ zinc-binding, DEAD/DEAH box helicase, RQC domain, Helicase conserved C-terminal domain	Winged helix-like DNA-binding domain superfamily, Helicase, C-terminal, ATP-dependent DNA helicase RecQ, zinc-binding domain, P-loop containing nucleoside triphosphate hydrolase, DEAD/DEAH box helicase domain, Winged helix DNA-binding domain superfamily, Helicase superfamily 1/2, ATP-binding domain, RQC domain, DNA/RNA helicase, ATP-dependent, DEAH-box type, conserved site, DNA helicase, ATP-depe…
g13178	-6.22897	0.000891953	-5.86951	1.35053e-05	-3.8523	0.000188706	-2.5381	0.00834267	Cluster2					Stress-induced protein, KGG, repeat	Stress-induced bacterial acidophilic repeat motif, Stress-induced bacterial acidophilic repeat motif
g13186					3.81724	0.010553	3.60755	0.0152632	Cluster1
g1320			2.50796	0.0473397					Cluster5					Winged helix-like DNA-binding domain superfamily, RNA polymerase III Rpc82, C -terminal, DNA-directed RNA polymerase III subunit RPC3, RNA polymerase III subunit RPC82-related, helix-turn-helix	RNA polymerase III subunit RPC82, RNA polymerase III subunit RPC82 helix-turn-helix domain
g13222							5.47251	0.0228015	Cluster2
g13257					3.86327	0.00425401	2.81961	0.0286248	Cluster3
g1327					-1.99946	0.0430009	-2.61729	0.00793052	Cluster5
g1330					3.36328	0.00407025	2.68754	0.0177644	Cluster3					Zinc-binding dehydrogenase, Alcohol dehydrogenase GroES-like domain	Alcohol dehydrogenase, C-terminal, GroES-like superfamily, Alcohol dehydrogenase, N-terminal, NAD(P)-binding domain superfamily
g13302							5.47959	0.0478336	Cluster2					Helicase, C-terminal, P-loop containing nucleoside triphosphate hydrolase, Helicase superfamily 1/2, ATP-binding domain, DEAD/DEAH box helicase domain	DEAD/DEAH box helicase, Helicase conserved C-terminal domain
g13306							3.49695	0.00521285	Cluster2					SKP1/BTB/POZ domain superfamily, BTB/POZ domain
g13328					5.47887	0.0131722	5.45046	0.0128175	Cluster1					hAT family C-terminal dimerisation region	HAT, C-terminal dimerisation domain, Ribonuclease H-like superfamily
g1333			3.69616	0.0487647	5.40072	0.00236042	6.62397	0.000362212	Cluster2					Transcription factor IIA, alpha/beta subunit, Transcription factor IIA, beta-barrel	Transcription factor IIA, alpha/beta subunit
g13356					-2.94621	0.0238779	-2.90046	0.0246561	Cluster5
g13369							6.26553	0.0265695	Cluster2
g1338			-5.27706	0.00311785			-2.32493	0.0472548	Cluster1
g13385			-2.53212	0.0126392	-2.78246	0.00409294	-6.39127	1.56854e-06	Cluster5
g1339	-8.88693	0.0128057							no Cluster					Hypoxia induced protein, domain, Respiratory supercomplex factor 2, mitochondrial	Hypoxia induced protein conserved region
g134	3.80434	0.00433993	6.97392	3.4967e-06	7.97987	7.65364e-07	7.94505	7.58928e-07	Cluster1					Amino acid permease	Amino acid permease/ SLC12A domain, Amino acid permease, conserved site
g13402					3.09863	0.0213186	3.05977	0.0219655	Cluster1					DDE superfamily endonuclease	HTH CenpB-type DNA-binding domain, DDE superfamily endonuclease domain
g13405							2.30887	0.0374866	Cluster2
g1342					4.25721	0.0436796			no Cluster					SH3 domain, SH3-like domain superfamily, Peroxin 13, Peroxin 13, N-terminal	Peroxin 13, N-terminal region, Variant SH3 domain
g1346			-1.69378	0.0453629			-2.00899	0.00960296	Cluster5					P-loop containing nucleoside triphosphate hydrolase, ABC transporter-like, ABC transporter type 1, transmembrane domain superfamily, ABC transporter type 1, transmembrane domain, AAA+ ATPase domain, ABC transporter, conserved site	ABC transporter, ABC transporter transmembrane region, ABC transporter transmembrane region, ABC transporter
g13460					5.88297	0.0281129	6.18553	0.0173427	Cluster1						Winged helix DNA-binding domain superfamily, Ribonuclease H-like superfamily
g1347					6.80013	0.00912946	6.57543	0.0119474	Cluster1					ATPase family associated with various cellular activities (AAA)	ATPase, AAA-type, core, P-loop containing nucleoside triphosphate hydrolase, AAA+ ATPase domain
g13481							-3.2691	0.00216078	Cluster5
g135			7.72947	0.00573145	9.64188	0.000203204	10.0645	0.000108816	Cluster1	GH1(161-619)	N	GH1	N	Glycosyl hydrolase family 1, Glycosyl hydrolase family 1	Glycoside hydrolase family 1, Glycoside hydrolase superfamily
g13504							-3.08457	0.0409825	Cluster4					HTH CenpB-type DNA-binding domain, DNA binding HTH domain, Psq-type, Homeobox-like domain superfamily, DDE superfamily endonuclease domain	Tc5 transposase DNA-binding domain, helix-turn-helix, Psq domain, DDE superfamily endonuclease
g13514			-3.54005	0.0264762	-2.49364	0.042594			Cluster5					Helitron helicase-like domain, P-loop containing nucleoside triphosphate hydrolase, DNA helicase Pif1-like	Helitron helicase-like domain at N-terminus, PIF1-like helicase
g13549					3.65998	0.00834629	4.60626	0.00108655	Cluster2					Major facilitator superfamily, MFS transporter superfamily, Major facilitator superfamily domain	Major Facilitator Superfamily
g1355	5.60878	0.000123177	5.84013	3.34695e-05	4.34279	0.000376951	3.33057	0.00344767	Cluster5					Nucleic acid-binding, OB-fold, Ribosomal protein S17/S11, 40S ribosomal protein S11, N-terminal, Ribosomal protein S17, archaeal/eukaryotic, Ribosomal protein S17, conserved site	Ribosomal_S17 N-terminal, Ribosomal protein S17
g13550							2.73029	0.0247889	Cluster2					Iron-type alcohol dehydrogenase-like, Alcohol dehydrogenase, iron-type/glycerol dehydrogenase GldA	Iron-containing alcohol dehydrogenase
g13577					6.49126	0.0156153	6.23319	0.0206801	Cluster1					Sugar (and other) transporter	Sugar transporter, conserved site, MFS transporter superfamily, Sugar/inositol transporter, Major facilitator, sugar transporter-like, Major facilitator superfamily domain
g13581			-2.27825	0.0107662	-3.34495	0.000154407	-3.44069	0.000110608	Cluster5					Cytochrome P450, Cytochrome P450, E-class, group IV, Cytochrome P450 superfamily, Cytochrome P450, conserved site	Cytochrome P450, Cytochrome P450
g13583					6.29667	0.0458422	7.27468	0.0141627	Cluster2
g13585			8.07512	0.0421328	7.96317	0.0344651	10.4393	0.00275382	Cluster2					Galactose-binding-like domain superfamily
g13590					-2.59204	0.0265942	-2.24375	0.0476049	Cluster5					Phenazine biosynthesis PhzF protein	Phenazine biosynthesis-like protein, Phenazine biosynthesis-like protein
g13593			12.5604	0.00156912	13.1892	0.000750606	10.9886	0.00346186	Cluster3
g13594			3.04175	0.0211731	3.70858	0.00358253			Cluster3					Thioredoxin, Thioredoxin, Thioredoxin-like domain, Heterokaryon incompatibility protein (HET)	Thioredoxin domain, Thioredoxin-like superfamily, Heterokaryon incompatibility
g13595					3.60532	0.0130609	3.11841	0.0303834	Cluster3	GH13_40(41-402)	GH13	GH13_40	N	Alpha amylase, catalytic domain	Glycosyl hydrolase, all-beta, Glycosyl hydrolase, family 13, catalytic domain, Glycoside hydrolase superfamily
g13596					5.23313	0.000720137	4.79257	0.00173459	Cluster1					Sugar (and other) transporter	Major facilitator superfamily domain, Major facilitator, sugar transporter-like, Sugar transporter, conserved site, Sugar/inositol transporter, MFS transporter superfamily
g13597							2.47685	0.0273959	Cluster2
g1360			-2.71881	0.0493866	-3.51012	0.00491848	-3.30463	0.00598804	Cluster5					Mss4-like superfamily, Glutathione-dependent formaldehyde-activating enzyme/centromere protein V	Glutathione-dependent formaldehyde-activating enzyme
g13610			-1.89414	0.0373519					Cluster2
g13611	-7.46696	0.0443033	-3.51136	0.0093162	-2.46319	0.0237187			Cluster2					Xylose isomerase-like, TIM barrel domain, Xylose isomerase-like superfamily	Xylose isomerase-like TIM barrel
g13612					3.93284	0.0169693	5.402	0.00127476	Cluster2					Cytochrome P450, conserved site, Cytochrome P450, Cytochrome P450 superfamily, Cytochrome P450, E-class, group I	Cytochrome P450
g13613					7.80909	0.00818704	9.34125	0.00101904	Cluster2					Sugar/inositol transporter, Major facilitator, sugar transporter-like, Sugar transporter, conserved site, Major facilitator superfamily domain, MFS transporter superfamily	Sugar (and other) transporter
g13614			5.98042	0.0416622	9.90101	6.22964e-05	7.94812	0.00119317	Cluster3	N	CBM1	CBM1	Y(1-24)	Fungal cellulose binding domain	Cellulose-binding domain, fungal, Cellulose-binding domain superfamily
g13620	-4.71338	0.000313333	-3.28944	0.000200556	-2.15079	0.00691482	-1.64461	0.0366547	Cluster1					Protein of unknown function (DUF2985)	Protein of unknown function DUF2985
g13621	6.56873	0.0255677	10.5491	6.83397e-06	11.8605	9.58516e-07	11.8098	1.06868e-06	Cluster1					Na+ dependent nucleoside transporter C-terminus, Na+ dependent nucleoside transporter N-terminus	Concentrative nucleoside transporter C-terminal domain, Concentrative nucleoside transporter, Concentrative nucleoside transporter N-terminal domain
g13623					-3.01421	0.015481			no Cluster					Protein of unknown function DUF3429	Protein of unknown function (DUF3429)
g13645			-2.09702	0.0344571	-2.03664	0.0223718			no Cluster					Protein of unknown function DUF829, TMEM53, Alpha/Beta hydrolase fold	Eukaryotic protein of unknown function (DUF829)
g13657							-2.39585	0.0395322	Cluster3
g13658			-3.75042	0.0346777	-3.03309	0.0248691	-2.68807	0.0369868	no Cluster
g13661					6.57652	0.00323332	7.54732	0.000497151	Cluster2
g13662					7.00948	0.00162976	8.33336	0.000116939	Cluster2					WW domain, SCC2/Nipped-B family, WW domain superfamily	WW domain, WW domain
g13665	9.14863	0.00436877	11.4288	0.000122276	12.4784	3.58673e-05	12.2131	4.26779e-05	Cluster1					Sugar (and other) transporter	Major facilitator superfamily domain, Sugar/inositol transporter, Sugar transporter, conserved site, Major facilitator, sugar transporter-like, MFS transporter superfamily
g13677			10.1783	0.000574581	6.69184	0.0361124			Cluster4					Aldolase-type TIM barrel, NADH:flavin oxidoreductase/NADH oxidase, N-terminal	NADH:flavin oxidoreductase / NADH oxidase family
g13686			6.81619	0.00845729	5.93858	0.022516	9.98156	2.95873e-05	Cluster2					Rossmann-like alpha/beta/alpha sandwich fold
g13694			6.88792	0.0174804					Cluster5					NmrA-like domain, NAD(P)-binding domain superfamily	NmrA-like family
g137							8.32559	0.00510795	Cluster2
g13709			-6.89256	0.00340155	-4.63243	0.00220528	-4.57027	0.0017365	Cluster1
g13716			5.40807	0.000213196	8.03802	1.40491e-06	6.28864	2.56159e-05	Cluster3	GH10(20-330)	GH10+CBM1+CBM22+CBM9	CBM1+GH10	Y(1-18)	Glycosyl hydrolase family 10, Fungal cellulose binding domain	Glycoside hydrolase family 10 domain, Cellulose-binding domain, fungal, Cellulose-binding domain superfamily, Glycoside hydrolase superfamily
g13720			-6.28872	0.0241873	-3.29576	0.0485802	-3.21156	0.0463766	Cluster1					Phosphate transporter family	Phosphate transporter
g13725	-7.64284	0.0288087	-3.11618	0.0120416	-3.45009	0.00202305	-2.28643	0.0259359	no Cluster
g13726	-4.32121	0.0137189	-2.09857	0.0327329	-2.82597	0.00188699			no Cluster
g13727	-3.11014	0.000619085	-3.08752	0.000243899	-3.72958	2.08634e-05	-2.71614	0.000697041	Cluster5					Glyoxalase/Bleomycin resistance protein/Dihydroxybiphenyl dioxygenase, Vicinal oxygen chelate (VOC) domain
g13729					-2.13867	0.0139861	-2.09535	0.0140742	Cluster5					Amino acid permease, conserved site, Amino acid permease/ SLC12A domain	Amino acid permease
g13732					3.13582	0.00419793	3.13425	0.00401115	Cluster1					DnaJ domain, DnaJ C terminal domain, DnaJ central domain	Chaperone J-domain superfamily, DnaJ domain, Heat shock protein DnaJ, cysteine-rich domain, HSP40/DnaJ peptide-binding, Chaperone DnaJ, C-terminal, Heat shock protein DnaJ, cysteine-rich domain superfamily, DnaJ domain, conserved site
g13736					4.79537	0.0304197	4.3033	0.0496974	Cluster3					Protein of unknown function (DUF3602)	Protein of unknown function DUF3602
g13747	-4.64936	0.00256906	-3.35834	0.000294477					Cluster1					Transmembrane amino acid transporter protein	Amino acid transporter, transmembrane domain
g1375	-2.47601	0.0163977	-1.68335	0.0304021					Cluster2					Ssh4-like, SPRY domain, B30.2/SPRY domain superfamily
g13752	5.23163	0.00976092	5.67961	0.0026924	4.57846	0.00856881	3.45305	0.0376411	Cluster5					Ribosomal protein P1/P2, N-terminal domain, Ribosomal protein L12 family	60s Acidic ribosomal protein
g1376					2.91452	0.0362864			no Cluster					Sodium/calcium exchanger membrane region	Sodium/calcium exchanger protein, Sodium/calcium exchanger protein
g13760	-2.37535	0.0123217	-2.98358	0.000489398	-3.03879	0.000262998	-1.6769	0.0356302	no Cluster					Glyoxalase/Bleomycin resistance protein/Dihydroxybiphenyl dioxygenase, PhnB-like, Predicted 3-demethylubiquinone-9 3-methyltransferase	3-demethylubiquinone-9 3-methyltransferase
g13781					5.72973	0.0385498	6.81733	0.00819467	Cluster2
g13782					2.76537	0.0400369	2.94041	0.0272017	no Cluster
g13783			8.28519	0.00101844	6.87422	0.00734112			Cluster4	GH43_11(4-296)	GH43	GH43_11	N	Beta-xylosidase, C-terminal Concanavalin A-like domain, Glycosyl hydrolase, five-bladed beta-propellor domain superfamily, Concanavalin A-like lectin/glucanase domain superfamily, Glycoside hydrolase, family 43	Beta xylosidase C-terminal Concanavalin A-like domain, Glycosyl hydrolases family 43
g13785			-7.62632	0.00062465	-2.66122	0.0204054	-2.53788	0.0239432	no Cluster					Heterokaryon incompatibility	Heterokaryon incompatibility protein (HET)
g13786							-2.02017	0.0400288	Cluster4					Short-chain dehydrogenase/reductase SDR, Methyltransferase type 11, S-adenosyl-L-methionine-dependent methyltransferase, NAD(P)-binding domain superfamily, Short-chain dehydrogenase/reductase, conserved site	short chain dehydrogenase, Methyltransferase domain
g13787			5.58587	0.0014756	5.38192	0.00152751	3.44332	0.0482888	Cluster4					MFS transporter superfamily, Major facilitator, sugar transporter-like, Major facilitator superfamily domain, Sugar/inositol transporter	Sugar (and other) transporter
g138			-4.39472	0.0355308			2.78465	0.0342798	Cluster2					Mycotoxin biosynthesis protein UstYa-like	Domain of unknown function (DUF3328)
g13801	3.0014	0.00148302	3.33505	0.000172925	2.86195	0.000626384	2.40985	0.00296377	Cluster5					Peptidase M24A, methionine aminopeptidase, subfamily 2, Peptidase M24, methionine aminopeptidase, Peptidase M24, Creatinase/aminopeptidase-like, Winged helix DNA-binding domain superfamily, Winged helix-like DNA-binding domain superfamily, Peptidase M24A, methionine aminopeptidase, subfamily 2, binding site	Metallopeptidase family M24
g13810	-3.24215	0.00231274	-3.07493	0.00184917	-2.93448	0.00211924			Cluster2					Vicinal oxygen chelate (VOC) domain, Glyoxalase/Bleomycin resistance protein/Dihydroxybiphenyl dioxygenase, Glyoxalase/fosfomycin resistance/dioxygenase domain	Glyoxalase/Bleomycin resistance protein/Dioxygenase superfamily
g13817	-4.70757	0.000846941	-2.37563	0.0204377	-2.51066	0.00995595	-1.98972	0.0400015	no Cluster					Protein of unknown function DUF1761	Protein of unknown function (DUF1761)
g1382					3.07565	0.00952397	3.00795	0.0102518	Cluster1					Enoyl-CoA hydratase/isomerase	ClpP/crotonase-like domain superfamily, Enoyl-CoA hydratase, C-terminal, Enoyl-CoA hydratase/isomerase
g13821	-3.76732	0.00276259	-2.71595	0.00322681					Cluster2
g13823			3.64132	0.00142717	3.82103	0.000617054	2.22534	0.0376411	no Cluster					Short-chain dehydrogenase/reductase SDR, Short-chain dehydrogenase/reductase, conserved site, NAD(P)-binding domain superfamily	short chain dehydrogenase, Enoyl-(Acyl carrier protein) reductase
g13824	-7.11667	0.0362366							Cluster4					Essential protein Yae1, N-terminal	Essential protein Yae1, N terminal
g13834			4.4723	0.000760039	4.26635	0.000811493	3.6036	0.00287327	no Cluster					Acyl-CoA dehydrogenase/oxidase, N-terminal and middle domain superfamily, Acyl-CoA dehydrogenase, conserved site, Acyl-CoA oxidase/dehydrogenase, central domain, Cytochrome b5-like heme/steroid binding domain, Acyl-CoA dehydrogenase/oxidase, N-terminal, Acyl-CoA dehydrogenase/oxidase, N-terminal domain superfamily, Cytochrome b5, heme-binding site, Cytochrome b5-like heme/steroid binding domain s…	Acyl-CoA dehydrogenase, middle domain, Cytochrome b5-like Heme/Steroid binding domain, Acyl-CoA dehydrogenase, N-terminal domain, Acyl-CoA dehydrogenase, C-terminal domain
g13836					5.93736	0.0185511	5.7814	0.0216096	Cluster1					Autophagy-related protein C terminal domain, Autophagy-related protein 2 CAD motif	Autophagy-related protein 2, fungi/plants, Autophagy-related, C-terminal, Autophagy-related protein 2, CAD motif, Autophagy-related protein 2
g13841			2.63581	0.0283684	4.22233	0.000797236	4.28804	0.000655468	Cluster1					Dihydrodipicolinate synthetase family	DapA-like, Aldolase-type TIM barrel
g13843	-4.06085	0.027187							Cluster3					Cerato-platanin	RlpA-like domain superfamily, Cerato-platanin
g13847	-2.32974	0.036909							no Cluster					NADP-dependent oxidoreductase domain, Aldo/keto reductase, NADP-dependent oxidoreductase domain superfamily	Aldo/keto reductase family
g13854	-5.41922	0.0253486							Cluster3
g1387	-1.80739	0.0326746	-1.81389	0.0152026	-1.65318	0.0210711	-1.44368	0.0445536	Cluster5
g13870	-5.11601	0.00746821							no Cluster
g13874	3.75704	0.0216562	3.79614	0.0104873					Cluster5					Ribosomal protein L30e, conserved site, Ribosomal protein L30e, 50S ribosomal protein L30e-like, Ribosomal protein L30/YlxQ, Ribosomal protein L7Ae/L30e/S12e/Gadd45	Ribosomal protein L7Ae/L30e/S12e/Gadd45 family
g13875	2.54383	0.00802535	2.6948	0.00254691					Cluster5					Ribosomal protein L10e/L16, Ribosomal protein L10e, Ribosomal protein L10e/L16 superfamily, Ribosomal protein L10e, conserved site	Ribosomal protein L16p/L10e
g1388			-5.96789	0.00707744					Cluster2					Zinc finger, GATA-type, Zinc finger, NHR/GATA-type, PAS domain superfamily, PAS domain, PAS fold-3	GATA zinc finger, PAS fold
g13890					4.99069	0.0161591	5.23432	0.010741	Cluster1					Interferon-related developmental regulator (IFRD)	Interferon-related developmental regulator, N-terminal, Interferon-related developmental regulator, Armadillo-type fold
g13899			1.94366	0.0266899					Cluster5					Helicase superfamily 1/2, ATP-binding domain, SNF2-like, N-terminal domain superfamily, SANT domain, SNF2-related, N-terminal domain, Helicase, C-terminal, P-loop containing nucleoside triphosphate hydrolase, Homeobox-like domain superfamily, ISWI, HAND domain, SANT/Myb domain, SLIDE domain, ISWI, HAND domain superfamily	SNF2 family N-terminal domain, HAND, Helicase conserved C-terminal domain, SLIDE
g139	-4.38113	4.71208e-05	-5.96568	2.68254e-07	-6.77962	4.75103e-08	-6.38592	1.15839e-07	Cluster5					SsuA/THI5-like, NMT1/THI5 family	NMT1/THI5 like
g13909							4.00181	0.0152244	Cluster1
g1391	-5.68317	2.20161e-05	-5.7454	3.96544e-07	-5.98668	1.15754e-07	-5.68728	2.8755e-07	Cluster5					Flavin monooxygenase FMO, FAD/NAD(P)-binding domain superfamily, Flavin monooxygenase-like	Flavin-binding monooxygenase-like, Flavin-binding monooxygenase-like, NAD(P)-binding Rossmann-like domain
g13910			7.4022	1.22272e-05	7.85346	5.07103e-06	7.46477	9.2403e-06	no Cluster					Adaptive response protein AidB, N-terminal, Acyl-CoA oxidase/dehydrogenase, central domain, Acyl-CoA dehydrogenase/oxidase, N-terminal and middle domain superfamily, Acyl-CoA dehydrogenase/oxidase C-terminal, Acyl-CoA dehydrogenase-like, C-terminal	Adaptive response protein AidB N-terminal domain, Acyl-CoA dehydrogenase, middle domain, Acyl-CoA dehydrogenase, C-terminal domain
g13913	-4.52125	0.0124747	-2.80608	0.0319148					Cluster3					AN1-like Zinc finger	Zinc finger, AN1-type, AN1-like Zinc finger
g1392			-2.22949	0.0310759	-2.29928	0.0144986	-2.1906	0.0176105	Cluster5					Zn(2)-C6 fungal-type DNA-binding domain, Transcription factor domain, fungi, Zn(2)-C6 fungal-type DNA-binding domain superfamily	Fungal specific transcription factor domain, Fungal Zn(2)-Cys(6) binuclear cluster domain
g13922			3.43869	0.00573145	3.34729	0.00501499	2.64611	0.0226101	no Cluster					Cytochrome b5, heme-binding site, Cytochrome b5-like heme/steroid binding domain superfamily, Cytochrome b5-like heme/steroid binding domain	Cytochrome b5-like Heme/Steroid binding domain
g13930					5.98543	0.025245	5.66348	0.0360663	no Cluster					Up-regulated during septation protein 1	Up-regulated During Septation
g13933							2.57836	0.0182373	no Cluster					MFS transporter superfamily, Major facilitator superfamily domain, Major facilitator superfamily	Major Facilitator Superfamily
g13934							1.59134	0.0430332	Cluster2					Chaperone J-domain superfamily, DnaJ domain	DnaJ domain
g13937					-1.55365	0.0315064	-1.97711	0.00539277	Cluster5					Cyclic phosphodiesterase
g13938	3.4832	0.00025569	3.79181	4.5152e-05	2.44301	0.00236628	1.73211	0.0252863	Cluster5					Ribosomal protein L44e, Zinc-binding ribosomal protein	Ribosomal protein L44
g13941					-1.73	0.0418805	-2.04453	0.015096	Cluster5					Mss4-like superfamily, Glutathione-dependent formaldehyde-activating enzyme/centromere protein V	Glutathione-dependent formaldehyde-activating enzyme
g13943	2.49552	0.030688	2.88898	0.0036823	2.76149	0.00382528	2.54767	0.00688224	Cluster5					50S ribosomal protein L30e-like, RNA 2-O ribose methyltransferase, substrate binding, tRNA/rRNA methyltransferase, SpoU type, Alpha/beta knot methyltransferases, tRNA (guanine-N1-)-methyltransferase, N-terminal	SpoU rRNA Methylase family, RNA 2'-O ribose methyltransferase substrate binding
g13949	-3.33698	0.0063167	-3.40911	0.000201066	-2.56326	0.00151787	-1.90816	0.014712	Cluster2					Protein of unknown function DUF3433	Protein of unknown function (DUF3433), Protein of unknown function (DUF3433)
g13955					7.10086	0.00117659	7.76507	0.000314403	Cluster2					Zinc finger C2H2-type, Zinc finger C2H2 superfamily	Zinc finger, C2H2 type
g13960	2.68982	0.00733411	3.31642	0.000336759	3.58228	0.000110947	3.8536	4.90536e-05	no Cluster					RNA recognition motif domain, RNA-binding domain superfamily, Nucleotide-binding alpha-beta plait domain superfamily	RNA recognition motif. (a.k.a. RRM, RBD, or RNP domain)
g1397			2.73316	0.00229028	2.9034	0.000967958	3.12583	0.000456781	Cluster1					Aldehyde dehydrogenase family	Aldehyde dehydrogenase domain, Aldehyde/histidinol dehydrogenase, Aldehyde dehydrogenase, C-terminal, Aldehyde dehydrogenase, N-terminal, Aldehyde dehydrogenase, glutamic acid active site
g13990					3.2629	0.032058			Cluster3						Cell wall protein Sed1/Spi1
g13997			3.57143	0.0226766					Cluster5					NAD(P)-binding domain superfamily, Ketol-acid reductoisomerase, 6-phosphogluconate dehydrogenase-like, C-terminal domain superfamily, Ketol-acid reductoisomerase, N-terminal, Ketol-acid reductoisomerase, C-terminal, 6-phosphogluconate dehydrogenase, domain 2, Ketol-acid reductoisomerase, fungi	Acetohydroxy acid isomeroreductase, NADPH-binding domain, Acetohydroxy acid isomeroreductase, catalytic domain
g1400			-6.8843	0.00172541	-2.76452	0.0226851	-3.21595	0.00769196	Cluster5
g14003			5.23119	0.0384877	6.49961	0.00300847	5.88167	0.00836585	Cluster3					Meiotic cell cortex C-terminal pleckstrin homology	Pleckstrin homology domain, Mcp5-type
g14011	-2.12565	0.0246	-2.56321	0.00130894	-4.04105	4.76484e-06	-4.11147	3.78295e-06	Cluster5
g14014					-2.72306	0.0318381			Cluster5					L-2-Haloacid dehalogenase, HAD hydrolase, subfamily IA, Phosphoglycolate phosphatase-like, domain 2, HAD superfamily, Haloacid dehalogenase-like hydrolase, HAD-like superfamily	Haloacid dehalogenase-like hydrolase
g14017					2.20248	0.0280492	2.27532	0.0216477	Cluster1					Integral peroxisomal membrane peroxin	Peroxin domain
g14023			-2.0772	0.0349114					Cluster2					HhH-GPD domain, DNA glycosylase	HhH-GPD superfamily base excision DNA repair protein
g14027							2.03628	0.0293738	Cluster1
g14029	5.06221	1.85336e-05	5.43074	2.07705e-06	3.90977	4.19598e-05	3.27098	0.000229705	Cluster5					Ribosomal protein L22e, Ribosomal protein L22e superfamily	Ribosomal L22e protein family
g14033			3.48257	0.00322681	2.86803	0.0095161	2.54716	0.0185828	Cluster4					TFIIH subunit TTDA/Tfb5, TFB5-like superfamily	Transcription factor TFIIH complex subunit Tfb5
g14034			3.48619	0.00207734	2.9812	0.00512085	2.75489	0.00850945	Cluster4					Enoyl-CoA hydratase/isomerase, ClpP/crotonase-like domain superfamily, Enoyl-CoA hydratase, C-terminal	Enoyl-CoA hydratase/isomerase
g14036	-2.0105	0.0230945							Cluster2					Pleckstrin homology domain 8, Oxysterol-binding protein, GOLD domain, PH-like domain superfamily, Oxysterol-binding protein superfamily, Pleckstrin homology domain, GOLD domain superfamily	Pleckstrin homology domain, Oxysterol-binding protein
g14037							3.34544	0.00454222	Cluster2					Ubiquitin-associated domain, ARFGAP/RecO-like zinc finger, Arf GTPase activating protein, ArfGAP domain superfamily, UBA-like superfamily	Putative GTPase activating protein for Arf
g14039							-2.08679	0.00676445	Cluster5					Class I glutamine amidotransferase-like, Glutamine amidotransferase, Aldolase-type TIM barrel, Imidazole glycerol phosphate synthase, subunit H, Histidine biosynthesis protein, Ribulose-phosphate binding barrel, Histidine biosynthesis, HisF, Imidazole glycerol phosphate synthase HisHF	Histidine biosynthesis protein, Glutamine amidotransferase class-I
g14043			2.79096	0.0194072					Cluster5					Metal-dependent protein hydrolase	Uncharacterised protein family (UPF0160)
g14046	-3.38429	0.0125212	-3.07866	0.000733628	-2.92616	0.00042913	-3.24837	0.000117796	Cluster5
g14048			-2.02924	0.0420473	-2.79572	0.00280017	-2.37665	0.00942519	no Cluster
g14051					3.26232	0.0312906			Cluster1					Zinc finger, ZZ type, Zinc finger, ZZ type, Zinc finger, ZZ type, Ig-like domain from next to BRCA1 gene	Zinc finger, ZZ-type, Next to BRCA1, central domain, Zinc finger, ZZ-type superfamily, Immunoglobulin-like fold, ZZZ3, zinc finger, ZZ-type
g14060					-2.40465	0.0272676	-2.20175	0.0405848	Cluster5					CsbD-like domain, YjbJ superfamily	CsbD-like
g14064					5.64465	0.0375726			Cluster3						Nascent polypeptide-associated complex subunit alpha
g14078			2.37211	0.0065828	2.41615	0.00381283	2.26436	0.00626718	Cluster5					U3 small nucleolar ribonucleoprotein complex, subunit Mpp10	Mpp10 protein
g14087					-3.74561	0.000549604	-4.36419	0.000121029	Cluster5					Short-chain dehydrogenase/reductase SDR, NAD(P)-binding domain superfamily, Short-chain dehydrogenase/reductase, conserved site	Enoyl-(Acyl carrier protein) reductase
g14092							-1.94186	0.0451419	no Cluster					Alpha/beta hydrolase fold-1, Alpha/Beta hydrolase fold	Alpha/beta hydrolase family
g14099					3.82905	0.0147707	3.73445	0.0166612	Cluster1					T5orf172 domain	Bacteriophage T5, Orf172 DNA-binding
g14102	5.32866	0.000355682	6.03388	5.0653e-05	4.55642	0.000471037	4.0615	0.00119878	Cluster5					Ribosomal protein L5 eukaryotic/L18 archaeal, Ribosomal protein L5 eukaryotic/L18 archaeal, C-terminal	Ribosomal large subunit proteins 60S L5, and 50S L18, Ribosomal L18 C-terminal region
g14104	-2.4367	0.0408466	-1.72932	0.0400238					Cluster1
g14126			3.7905	0.000570406	3.88237	0.000326366	2.86541	0.00387035	no Cluster					Lipid-binding protein POX18/UbiT/NSL-TP1, SCP2 sterol-binding domain superfamily, SCP2 sterol-binding domain	SCP-2 sterol transfer family
g14128	-3.43016	0.00962042							Cluster1					Aldo/keto reductase family	NADP-dependent oxidoreductase domain, Potassium channel, voltage-dependent, beta subunit, KCNAB-related, NADP-dependent oxidoreductase domain superfamily
g14137			5.6985	0.0389501	5.60502	0.0295989	5.37175	0.0381994	no Cluster					SUZ domain, R3H domain, R3H domain superfamily	SUZ domain, R3H domain
g14138	3.06898	0.0143673	3.19675	0.00424463					Cluster5					Rpn11/EIF3F, C-terminal, MPN domain, Eukaryotic translation initiation factor 3 subunit F, JAB1/MPN/MOV34 metalloenzyme domain	Maintenance of mitochondrial structure and function, JAB1/Mov34/MPN/PAD-1 ubiquitin protease
g14142	-3.7214	0.0339245							no Cluster
g14143	-7.19073	0.0446098	-2.92272	0.0189302					Cluster3
g14144	-3.48964	0.0307414							Cluster3					Delta-aminolevulinic acid dehydratase	Delta-aminolevulinic acid dehydratase, active site, Delta-aminolevulinic acid dehydratase, Aldolase-type TIM barrel
g14161					2.88698	0.0263488			Cluster3					Aldehyde dehydrogenase family	Aldehyde dehydrogenase, N-terminal, Aldehyde dehydrogenase, C-terminal, Aldehyde/histidinol dehydrogenase, Aldehyde dehydrogenase, glutamic acid active site, Aldehyde dehydrogenase NAD(P)-dependent, Aldehyde dehydrogenase domain
g14164							-1.64668	0.0284166	no Cluster					WD40 repeat, WD40/YVTN repeat-like-containing domain superfamily, WD40-repeat-containing domain, WD40-repeat-containing domain superfamily, G-protein beta WD-40 repeat	WD domain, G-beta repeat, WD domain, G-beta repeat, WD domain, G-beta repeat
g14165	-2.46394	0.0361882							no Cluster
g14168							-2.89387	0.0159208	Cluster5					Domain of unknown function DUF202	Domain of unknown function (DUF202)
g14170					3.35162	0.0120256	2.7215	0.0376411	Cluster3						F-box-like domain superfamily
g14172							-2.46334	0.0172601	no Cluster					Sugar isomerase (SIS), KpsF-like, SIS domain	SIS domain
g14184	-1.75823	0.037204							Cluster2					UbiB domain, Protein kinase-like domain superfamily	ABC1 family
g1420	-5.23262	2.66541e-05	-7.80847	1.24599e-07	-7.41704	4.74852e-08	-6.94961	1.15839e-07	Cluster5					S-adenosyl-L-methionine-dependent methyltransferase, Protein of unknown function DUF3419	Methyltransferase domain, Protein of unknown function (DUF3419)
g14222			5.56044	0.0299918	6.72827	0.00566065	5.83663	0.0151088	Cluster3					Isocitrate lyase family	Isocitrate lyase, Pyruvate/Phosphoenolpyruvate kinase-like domain superfamily, Pyruvate kinase-like domain superfamily, Isocitrate lyase/phosphorylmutase, conserved site
g14230	-2.97465	0.00188774	-2.00501	0.00593722					Cluster1					Zinc finger, C3HC4 type (RING finger)	Zinc finger, C3HC4 RING-type, Zinc finger, RING/FYVE/PHD-type, Zinc finger, RING-type, Zinc finger, RING-type, conserved site, RING-finger protein Mag2/Rnf10
g14232					4.9764	0.000101355	3.3406	0.00268903	Cluster3
g14233			-1.56205	0.0436619					no Cluster	GH114(91-289)	GH114	GH114	N	Aldolase-type TIM barrel, Glycoside hydrolase superfamily, Glycoside-hydrolase family GH114, TIM-barrel domain	Glycoside-hydrolase family GH114
g14235			6.72004	0.0475809	7.9707	0.00720741	7.32643	0.0152452	Cluster3					Mandelate racemase / muconate lactonizing enzyme, N-terminal domain, Enolase C-terminal domain-like	Mandelate racemase/muconate lactonizing enzyme, N-terminal domain, Enolase-like, N-terminal, Enolase C-terminal domain-like, Enolase-like, C-terminal domain superfamily, L-rhamnonate dehydratase, Mandelate racemase/muconate lactonizing enzyme, C-terminal
g14240			-1.7907	0.0146597	-1.58794	0.0225547			no Cluster
g14243	2.33512	0.0150203	2.88231	0.00140551	1.71512	0.0398897			Cluster5					Armadillo-like helical, Ribosomal protein L19/L19e, Gcn1, N-terminal, Ribosomal protein L19/L19e superfamily, Ribosomal protein L19/L19e, domain 1, Ribosomal protein L19, eukaryotic, Armadillo-type fold, Translational activator Gcn1, Parkin co-regulated protein, HEAT, type 2, TOG domain, Ribosomal protein L19/L19e conserved site	Generalcontrol nonderepressible 1 (Gcn1) N-terminal, Ribosomal protein L19e, Parkin co-regulated protein, HEAT-like repeat
g14246	4.98481	0.00215111	5.18939	0.000771168	3.81562	0.00567743			Cluster5					G-protein beta WD-40 repeat, WD40 repeat, WD40/YVTN repeat-like-containing domain superfamily, Transcription factor TFIID, subunit 8, C-terminal, WD40 repeat, conserved site, Histone-fold, WD40-repeat-containing domain, WD40-repeat-containing domain superfamily, Bromodomain associated domain	Transcription factor TFIID complex subunit 8 C-term, WD domain, G-beta repeat, WD domain, G-beta repeat, WD domain, G-beta repeat, WD domain, G-beta repeat, WD domain, G-beta repeat, Bromodomain associated
g1425			2.69439	0.0226766	2.44461	0.0293719			no Cluster					Alcohol dehydrogenase, N-terminal, Alcohol dehydrogenase, C-terminal, NAD(P)-binding domain superfamily, Polyketide synthase, enoylreductase domain, GroES-like superfamily, Quinone oxidoreductase/zeta-crystallin, conserved site	Alcohol dehydrogenase GroES-like domain, Zinc-binding dehydrogenase
g14250	5.26393	5.47676e-05	5.37461	1.69131e-05	3.97182	0.000234127	2.92646	0.00316308	Cluster5					Ribosomal protein L18e, conserved site, Ribosomal protein L18e, Ribosomal L18e/L15P superfamily, Ribosomal protein L18e/L15P	Ribosomal protein 60S L18 and 50S L18e
g14260			2.46566	0.0454026					Cluster5	N	N	CE8	N	WD40 repeat, WD40/YVTN repeat-like-containing domain superfamily, WD repeat BOP1/Erb1, BOP1, N-terminal domain, WD40-repeat-containing domain superfamily, WD40-repeat-containing domain	BOP1NT (NUC169) domain, WD domain, G-beta repeat, WD domain, G-beta repeat
g14268	-2.39476	0.00576491							Cluster1						S-adenosyl-L-methionine-dependent methyltransferase
g14275	-3.96576	0.036007							Cluster3
g14276			-3.50867	0.0165029	-2.61123	0.0248875	-2.65828	0.0204839	Cluster5					SKP1/BTB/POZ domain superfamily, BTB/POZ domain	BTB/POZ domain
g14289			2.1748	0.0148308					Cluster5	N	N	GH72	N	YchF, C-terminal domain, TGS-like domain superfamily, GTP binding domain, Beta-grasp domain superfamily, OBG-type guanine nucleotide-binding (G) domain, TGS-like, Ribosome-binding ATPase YchF/Obg-like ATPase 1, P-loop containing nucleoside triphosphate hydrolase, YchF, N-terminal	Protein of unknown function (DUF933), 50S ribosome-binding GTPase
g14293			-2.51493	0.00219471	-2.06304	0.0055998	-1.98803	0.00659171	Cluster5					NADAR, YbiA-like superfamily	Domain of unknown function (DUF1768)
g14298			-5.01037	0.0066507					Cluster2					GNAT domain, Acyl-CoA N-acyltransferase	Acetyltransferase (GNAT) family
g14299	-3.84977	0.0302133	-2.80782	0.0118172	-2.08242	0.0373679			Cluster2					NADP-dependent oxidoreductase domain superfamily, NADP-dependent oxidoreductase domain, Aldo/keto reductase	Aldo/keto reductase family
g143			2.28357	0.0213947			2.03115	0.0298274	Cluster5					SRP-independent targeting protein 3	Phosphate transport (Pho88)
g14300							2.01411	0.0278906	no Cluster					DEAD/DEAH box helicase domain, Helicase superfamily 1/2, ATP-binding domain, Helicase, C-terminal, RNA helicase, DEAD-box type, Q motif, P-loop containing nucleoside triphosphate hydrolase	DEAD/DEAH box helicase, Helicase conserved C-terminal domain
g14301	10.4538	0.00107112	14.1763	1.46877e-05	14.208	1.28955e-05	12.5379	4.5324e-05	no Cluster					Inositol oxygenase	Myo-inositol oxygenase
g14302			-6.14731	0.0202902	-4.90963	0.00715398	-4.42569	0.0091273	Cluster1					bZIP transcription factor	Basic-leucine zipper domain
g14315					2.6828	0.0058304	3.43284	0.00060638	Cluster2					ATPase expression protein 2, mitochondrial	Mitochondrial ATPase expression
g14324							-2.19812	0.028595	Cluster4					UBA-like superfamily, Potentiating neddylation domain, Defective-in-cullin neddylation protein	UBA-like domain, Cullin binding
g14328	-4.23186	0.0223536	-3.93249	0.00161482	-3.14074	0.0037262	-2.1882	0.0361461	Cluster2					Protein kinase-like domain superfamily	Lipopolysaccharide kinase (Kdo/WaaP) family
g14330					2.3862	0.00902799	1.9924	0.0265011	Cluster1	GH16_19(105-268)	GH16+CBM18	CBM18+GH16_19	Y(1-20)	Glycosyl hydrolases family 16	Glycoside hydrolase, family 16, CRH1, predicted, Glycoside hydrolase family 16, Concanavalin A-like lectin/glucanase domain superfamily
g14340	-2.52723	0.0494414			-1.80915	0.0236185			no Cluster					Aldolase-type TIM barrel, Nitronate monooxygenase	Nitronate monooxygenase
g14344							2.43289	0.0190637	Cluster1
g14358	-7.60958	0.0137992	-2.70617	0.0123681	-3.54067	0.000586024	-4.55398	5.94907e-05	Cluster4					Zn(2)-C6 fungal-type DNA-binding domain, Transcription factor domain, fungi, Zn(2)-C6 fungal-type DNA-binding domain superfamily	Fungal specific transcription factor domain, Fungal Zn(2)-Cys(6) binuclear cluster domain
g14359							-4.035	0.0123148	Cluster4					FAD/NAD(P)-binding domain superfamily, FAD/NAD(P)-binding domain	Pyridine nucleotide-disulphide oxidoreductase
g14364							-3.24093	0.00640415	Cluster4					TauD/TfdA-like domain, Taurine dioxygenase TauD-like superfamily	Taurine catabolism dioxygenase TauD, TfdA family
g14367					4.0753	0.00286688	3.91903	0.00376776	Cluster1
g14372					-5.63349	0.00592506	-3.29931	0.0463766	no Cluster					Luciferase-like domain, Nitrilotriacetate monooxygenase component A/pristinamycin IIA synthase subunit A, Luciferase-like domain superfamily	Luciferase-like monooxygenase
g14375					-4.6724	0.00287932	-3.23931	0.018256	no Cluster					YCII-related, Dimeric alpha-beta barrel	YCII-related domain
g14377			3.08776	0.0180465	3.30655	0.00864619	2.6749	0.02841	no Cluster					FAD/NAD(P)-binding domain superfamily, Uncharacterised conserved protein UCP036654, FAD-dependent oxidoreductase 2, FAD binding domain	FAD binding domain
g14378			8.52921	0.00243597	9.55766	0.00040107	8.99798	0.000839179	Cluster3	GT32(131-214)	GT32	GT32	N	Glycosyltransferase sugar-binding region containing DXD motif	Glycosyltransferase, DXD sugar-binding motif, Initiation-specific alpha-1,6-mannosyltransferase Och1-like, Nucleotide-diphospho-sugar transferases
g14379			8.74246	0.00321933	9.91865	0.000502566	9.74051	0.000589159	Cluster1					Acyltransferase family	Acyltransferase 3
g14381			10.3793	0.000209904	11.3111	6.08566e-05	11.518	4.55308e-05	Cluster1						Glycosyl hydrolase, five-bladed beta-propellor domain superfamily
g14386					3.77331	0.0092524	3.05746	0.0322891	Cluster3					Major Facilitator Superfamily	Major facilitator superfamily, MFS transporter superfamily
g14388							3.21756	0.00807802	Cluster2	GH43_33(30-458)	N	GH43_33	Y(1-26)	Glycosyl hydrolase, five-bladed beta-propellor domain superfamily, Glycoside hydrolase, family 43	Glycosyl hydrolases family 43, Glycosyl hydrolases family 43
g14399					3.01345	0.00405603	3.22152	0.00228907	Cluster1					Amino acid permease	Amino acid/polyamine transporter I
g1441					-1.7461	0.0485802	-3.09933	0.000617031	Cluster4					Glutathione S-transferase, N-terminal, Thioredoxin-like superfamily, Glutathione S-transferase, C-terminal domain superfamily	Glutathione S-transferase, N-terminal domain, Glutathione S-transferase, C-terminal domain
g14423			-3.04353	0.0397225					Cluster2					F1F0 ATP synthase OSCP/delta subunit, N-terminal domain superfamily, ATPase, OSCP/delta subunit	ATP synthase delta (OSCP) subunit
g14434					3.35001	0.0130609	4.17379	0.0021573	Cluster2					Tetratricopeptide-like helical domain superfamily, Protein kinase domain, Protein kinase-like domain superfamily, Protein kinase, ATP binding site, Serine/threonine-protein kinase, active site, Kinesin light chain	Tetratricopeptide repeat, Tetratricopeptide repeat, Tetratricopeptide repeat, Tetratricopeptide repeat, Tetratricopeptide repeat, Protein kinase domain
g14435							5.9977	0.0347617	Cluster2					Protein kinase domain, Protein kinase-like domain superfamily	Protein kinase domain
g14447							6.30448	0.031622	Cluster2
g14448					6.54096	0.0131926	8.94646	0.000276834	Cluster2					Ribonuclease H domain, Ribonuclease H-like superfamily, Ribonuclease H superfamily	RNase H
g14460							3.65313	0.0415979	Cluster2					Zinc finger C2H2-type, Zinc finger C2H2 superfamily
g14465							5.91929	0.0352402	Cluster2
g14481					4.33628	0.00394539	3.0748	0.0401843	Cluster3	GH28(73-428)	GH28	GH28	N	Glycosyl hydrolases family 28	Glycoside hydrolase, family 28, Pectin lyase fold, Pectin lyase fold/virulence factor
g14484					4.71672	0.00564854	4.98192	0.0033213	Cluster1	GH28(57-392)	GH28	N	N	Glycosyl hydrolases family 28	Glycoside hydrolase, family 28, Pectin lyase fold, Pectin lyase fold/virulence factor
g1449	-4.8155	0.000665442					-2.1487	0.044495	Cluster4					Haemerythrin-like	Hemerythrin HHE cation binding domain
g14502							5.70696	0.033653	Cluster2					PH-like domain superfamily, Rho guanine nucleotide exchange factor Cdc24/Scd1, PH domain	Pleckstrin homology domain
g14503			7.03977	0.00246898	8.59053	8.20578e-05	8.30241	0.00012818	Cluster1						Nucleoside phosphorylase superfamily
g14514			-3.42555	0.0346517	-4.03008	0.00423751	-2.98643	0.0223861	Cluster5					Fatty acid desaturase domain, Fatty acid desaturase, N-terminal	Fatty acid desaturase, Domain of unknown function (DUF3474)
g14526	11.7524	4.4481e-06	13.5655	2.23043e-07	13.8954	1.15754e-07	13.2201	2.8755e-07	Cluster3					Beta-lactamase superfamily domain	Ribonuclease Z/Hydroxyacylglutathione hydrolase-like, Metallo-beta-lactamase
g14527			6.27773	0.00345183	6.36324	0.00190064	6.08634	0.00308927	no Cluster					Fungal transcription factor	Fungal specific transcription factor domain
g14528	14.0155	3.83704e-07	15.1964	9.15064e-08	15.1156	4.74852e-08	14.6078	1.15839e-07	Cluster4					NmrA-like domain, NAD(P)-binding domain superfamily	NmrA-like family
g14529	6.85824	0.0206251	7.95027	0.000551258	8.6628	9.72492e-05	8.81649	6.93782e-05	Cluster1
g14531			10.9994	0.000333098	7.57442	0.0170995	7.71787	0.0135423	Cluster4					Metal-dependent hydrolase, composite domain superfamily, Amidohydrolase-related, Metal-dependent hydrolase	Amidohydrolase family
g14538			7.10577	0.00639598					Cluster4					Protein of unknown function DUF1993, DinB/YfiT-like putative metalloenzymes	Domain of unknown function (DUF1993)
g14545	4.0471	0.00657589	3.81156	0.00298927	3.96858	0.0013668			Cluster5					Ribonuclease Z/Hydroxyacylglutathione hydrolase-like, Metallo-beta-lactamase
g14546			9.02074	7.0797e-05	9.75186	1.64838e-05	8.39738	0.000156119	Cluster3					FAD-binding domain, Ferric reductase NAD binding domain	FAD-binding domain, ferredoxin reductase-type, Cytochrome b245, heavy chain, Ferredoxin-NADP reductase (FNR), nucleotide-binding domain, Riboflavin synthase-like beta-barrel, FAD-binding 8, Ferric reductase, NAD binding domain
g14553					6.08228	0.031853			Cluster3					ABC transporter, ABC transporter, ABC-2 family transporter protein	ABC transporter A, ABC transporter-like, AAA+ ATPase domain, ABC transporter, conserved site, P-loop containing nucleoside triphosphate hydrolase
g14555	7.71839	0.0262072	9.51962	0.00057647	9.09749	0.000773087	6.92125	0.0178467	Cluster4					MFS transporter superfamily
g14556	7.93919	0.000645618	10.4395	1.7961e-06	9.30785	7.72415e-06	6.07524	0.00479185	Cluster4					Ribonuclease Z/Hydroxyacylglutathione hydrolase-like, Metallo-beta-lactamase	Beta-lactamase superfamily domain
g14567			-3.9043	0.000523134	-2.65474	0.00405548	-1.83322	0.0433568	no Cluster					DDE superfamily endonuclease domain	DDE superfamily endonuclease
g14568					6.02098	0.00050626	6.66009	0.000164287	Cluster1					ATP synthase delta (OSCP) subunit	ATPase, OSCP/delta subunit, F1F0 ATP synthase OSCP/delta subunit, N-terminal domain superfamily
g14592							6.47463	0.0238226	Cluster2					Amidase signature (AS) superfamily, Amidase signature domain	Amidase
g146			8.05884	0.00135626	8.10688	0.000844424	7.8183	0.00128181	no Cluster					Alpha/beta hydrolase fold-1, Alpha/Beta hydrolase fold	alpha/beta hydrolase fold
g14618			6.71298	0.0181617	7.98572	0.00177238	6.33433	0.0197904	Cluster3					Amidohydrolase family	Amidohydrolase-related, Metal-dependent hydrolase, composite domain superfamily, Metal-dependent hydrolase
g14629			7.92275	0.0235652	6.98123	0.0475996			Cluster4
g14637			-3.44393	0.0443769	-2.73685	0.0469475	-2.72987	0.0433817	Cluster1					Phosphatidylserine decarboxylase	Phosphatidylserine decarboxylase-related, Phosphatidylserine decarboxylase
g14651					5.92018	0.0170331			Cluster3					CRAL/TRIO, N-terminal domain	CRAL/TRIO, N-terminal domain
g14666	7.30969	0.0436798	7.42214	0.0131728	7.07354	0.0148071	10.4901	0.000103614	Cluster2					Bestrophin/UPF0187	Bestrophin, RFP-TM, chloride channel
g14668			6.42855	0.0398906	8.00741	0.00263678	9.82957	0.000156119	Cluster2
g1468			4.98112	0.0020137	6.23975	0.000142271	5.24521	0.000822429	Cluster3
g14684			4.55579	0.00637367					Cluster5					NAD(P)-binding domain superfamily, Short-chain dehydrogenase/reductase SDR	short chain dehydrogenase
g14685	4.14849	0.000670167	3.76616	0.000676467					Cluster5
g14686			3.90235	0.0465287					Cluster5					NAD(P)-binding domain superfamily, Short-chain dehydrogenase/reductase SDR, Short-chain dehydrogenase/reductase, conserved site	Enoyl-(Acyl carrier protein) reductase
g14687	7.69038	4.71208e-05	8.2533	8.61173e-06	5.25551	0.000657724			Cluster5					Alpha/Beta hydrolase fold, GroES-like superfamily, Polyketide synthase, enoylreductase domain, Alpha/beta hydrolase fold-3, NAD(P)-binding domain superfamily, Alcohol dehydrogenase, N-terminal	alpha/beta hydrolase fold, Alcohol dehydrogenase GroES-like domain
g1469	-2.76986	0.0221612							Cluster2
g14691			6.79572	0.0314453					Cluster4					Alpha/Beta hydrolase fold, Alpha/beta hydrolase fold-1	Alpha/beta hydrolase family
g14709							-3.02381	0.0276894	Cluster5					HTH CenpB-type DNA-binding domain	Tc5 transposase DNA-binding domain
g1474					5.80845	0.0172618			Cluster3
g14745	4.00472	0.00243551	3.13742	0.0077499	2.83424	0.0112568			Cluster5					UbiD decarboxylyase family, UbiD-like decarboxylase/ferulic acid decarboxylase 1	3-octaprenyl-4-hydroxybenzoate carboxy-lyase
g14746	11.7771	0.000308907	9.77932	0.00131542	7.342	0.0205036			Cluster5					Alpha/Beta hydrolase fold, Alpha/beta hydrolase fold-1, Epoxide hydrolase-like	alpha/beta hydrolase fold
g14748							5.80541	0.0373358	Cluster5
g14759			-2.1494	0.0190701	-3.02853	0.000551687	-2.94937	0.000615516	Cluster5					P-loop containing nucleoside triphosphate hydrolase, Ankyrin repeat, Ankyrin repeat-containing domain, NACHT nucleoside triphosphatase, Ankyrin repeat-containing domain superfamily	Ankyrin repeats (3 copies), NACHT domain
g14761					5.28475	0.00274924	5.80918	0.00101433	Cluster2
g14768					2.16562	0.0176199	1.89454	0.035887	no Cluster					Terpene cyclase-like 2, Terpene synthase, metal-binding domain, Isoprenoid synthase domain superfamily	Terpene synthase family, metal binding domain
g14769			4.10526	0.00539352	5.64481	0.000273264	4.51208	0.00173988	Cluster3	GH15(44-452)+CBM20(484-572)	GH15+CBM20	CBM20+GH15	N	Glycosyl hydrolases family 15, Starch binding domain	Six-hairpin glycosidase-like superfamily, Carbohydrate binding module family 20, Glucoamylase, Carbohydrate-binding-like fold, Six-hairpin glycosidase superfamily, Glucoamylase, starch-binding, GH15-like domain, Immunoglobulin-like fold
g14770					-4.41109	0.00450837	-3.42013	0.0170128	no Cluster					Short-chain dehydrogenase/reductase, conserved site, NAD(P)-binding domain superfamily, Short-chain dehydrogenase/reductase SDR	Enoyl-(Acyl carrier protein) reductase
g14779					5.70013	0.021192	7.68813	0.000612551	Cluster2					Major facilitator superfamily, MFS transporter superfamily, Major facilitator superfamily domain	Major Facilitator Superfamily
g14783					8.86096	0.00206955			Cluster3	GH43_24(46-230)	GH43+CBM13+CBM35	CBM35+GH43_24	Y(1-20)	Glycosyl hydrolases family 43	Glycoside hydrolase, family 43, Galactose-binding-like domain superfamily, Glycosyl hydrolase, five-bladed beta-propellor domain superfamily
g14784			6.64561	0.0493866	11.3282	0.000119462	10.5989	0.00024979	Cluster3					Sugar (and other) transporter	MFS transporter superfamily, Major facilitator superfamily domain, Sugar/inositol transporter, Major facilitator, sugar transporter-like
g1479	3.68622	0.00577572	4.47116	0.000509817	3.0373	0.00808352	2.38897	0.0324626	Cluster5					Ribosomal protein S21e, Ribosomal protein S21e, conserved site, Ribosomal protein S21e superfamily	Ribosomal protein S21e
g14790	-2.99586	0.00135376							Cluster3						Cell wall protein Sed1/Spi1
g14798			5.59843	0.0252147	8.86963	3.68146e-05	9.93604	6.54095e-06	Cluster2					MFS transporter superfamily, Major facilitator superfamily, Major facilitator superfamily domain	Major Facilitator Superfamily
g14799			6.96431	0.0434682	9.11479	0.00220528			Cluster3	GH10(29-326)	GH10+CBM1+CBM2+CBM22	GH10	Y(1-26)	Glycosyl hydrolase family 10	Glycoside hydrolase family 10 domain, Glycoside hydrolase superfamily
g1480							3.32776	0.0315663	Cluster2					AT hook, DNA-binding motif, Structure-specific endonuclease subunit Slx4, ascomycetes, Structure-specific endonuclease subunit Slx4	Slx4 endonuclease
g14800			7.69167	0.0131011	9.3251	0.00101859	6.81903	0.0267222	Cluster3	AA9(8-228)	AA9	AA9	Y(1-20)	Glycosyl hydrolase family 61	Glycoside hydrolase, family 61
g14801			-6.9094	0.00694578	-6.9094	0.000903588	-6.9094	0.000700303	excluded
g14802	-4.73504	0.0130288	-9.14931	1.46877e-05	-8.03659	2.27895e-06	-8.02179	2.35591e-06	Cluster5
g14806			5.35794	0.0434682					Cluster5					Inosine triphosphate pyrophosphatase-like, Ham1-like protein, Inosine triphosphate pyrophosphatase	Ham1 family
g14808			4.63821	0.0322348	6.65201	0.00119129	6.39125	0.00160605	Cluster1					Carboxylesterase family, Carboxylesterase family	Alpha/Beta hydrolase fold, Carboxylesterase, type B, Carboxylesterase type B, active site
g14809							6.00487	0.0415979	Cluster1
g1481							1.60335	0.0474925	no Cluster					Transcription factor domain, fungi, Zn(2)-C6 fungal-type DNA-binding domain, Zn(2)-C6 fungal-type DNA-binding domain superfamily	Fungal Zn(2)-Cys(6) binuclear cluster domain, Fungal specific transcription factor domain
g14812			1.93986	0.0212631	2.35093	0.0038878	2.38137	0.00332697	Cluster1					Methyltransferase domain	S-adenosyl-L-methionine-dependent methyltransferase
g14820			4.31909	0.00102859	3.781	0.00235415			no Cluster					Sugar transporter, conserved site, Major facilitator superfamily domain, MFS transporter superfamily, Major facilitator, sugar transporter-like, Sugar/inositol transporter	Sugar (and other) transporter
g14827					5.7411	0.0420674			Cluster3					Ankyrin repeats (many copies), Ankyrin repeats (3 copies), Ankyrin repeats (3 copies)	Ankyrin repeat, Ankyrin repeat-containing domain, Ankyrin repeat-containing domain superfamily
g1483	4.57826	0.000259049	4.78532	6.02797e-05	3.25739	0.00197811	2.28443	0.0252644	Cluster5					Ribosomal protein L14P, Ribosomal protein L14 superfamily, Ribosomal protein L14P, conserved site	Ribosomal protein L14p/L23e
g14830					5.54575	0.0349301	5.24289	0.047617	Cluster1					DDE superfamily endonuclease, helix-turn-helix, Psq domain	Homeobox-like domain superfamily, DDE superfamily endonuclease domain, DNA binding HTH domain, Psq-type
g14844			7.7916	0.0171518	8.79014	0.00345739	7.68567	0.0130167	Cluster3	GH3(86-194)	GH3+CBM1	GH3	Y(1-22)	Glycosyl hydrolase family 3 N terminal domain, Glycosyl hydrolase family 3 N terminal domain, Glycosyl hydrolase family 3 C-terminal domain, Fibronectin type III-like domain	Glycoside hydrolase, family 3, N-terminal, Glycoside hydrolase family 3 C-terminal domain, Glycoside hydrolase, family 3, N-terminal domain superfamily, Glycoside hydrolase superfamily, Fibronectin type III-like domain, Glycoside hydrolase family 3 C-terminal domain superfamily, Immunoglobulin-like fold, Glycoside hydrolase, family 3, active site
g14848	6.74645	0.0263233							Cluster5					FAD/NAD(P)-binding domain superfamily, Flavin monooxygenase FMO, Flavin monooxygenase-like	Flavin-binding monooxygenase-like
g14849			5.82882	0.0213947	5.81939	0.0144744	6.74588	0.0026475	Cluster2					Protein of unknown function DUF3425	Domain of unknown function (DUF3425)
g14850			6.28462	0.0247607	5.77994	0.0330113	5.86812	0.0280621	no Cluster					FAD/NAD(P)-binding domain superfamily, Flavin monooxygenase-like	NAD(P)-binding Rossmann-like domain, Flavin-binding monooxygenase-like
g14851							6.18904	0.0188286	Cluster2					Major facilitator, sugar transporter-like, Sugar/inositol transporter, Major facilitator superfamily domain, MFS transporter superfamily, Sugar transporter, conserved site	Sugar (and other) transporter
g14858					6.21006	0.0473772	7.47357	0.00893815	Cluster2
g1486	-7.20843	8.59787e-05	-5.50452	7.08383e-06	-5.09289	7.00933e-06	-5.05204	6.69761e-06	no Cluster					Malic oxidoreductase, Malic enzyme, conserved site, Malic enzyme, N-terminal domain superfamily, Malic enzyme, NAD-binding, Malic enzyme, N-terminal domain, NAD(P)-binding domain superfamily	Malic enzyme, NAD binding domain, Malic enzyme, N-terminal domain
g14865			6.589	0.0272352					Cluster4					Pyridoxal phosphate-dependent decarboxylase, Pyridoxal phosphate-dependent transferase	Pyridoxal-dependent decarboxylase conserved domain
g14866					6.73547	0.0461822	9.44962	0.00168688	Cluster2
g1487							5.49306	0.0321258	Cluster1					Sugar (and other) transporter	Major facilitator superfamily domain, Sugar transporter, conserved site, MFS transporter superfamily, Sugar/inositol transporter, Major facilitator, sugar transporter-like
g14883					3.76427	0.0487017			Cluster3	GH43_1(28-343)	GH43	GH43_1	Y(1-21)	Glycosyl hydrolases family 43	Glycoside hydrolase, family 43, Glycosyl hydrolase, five-bladed beta-propellor domain superfamily
g14886					6.06392	0.0162653	6.88582	0.00421222	Cluster2					Amino acid/polyamine transporter I	Amino acid permease
g14889							5.48195	0.044506	Cluster5					Reverse transcriptase, RNA-dependent DNA polymerase, Ribonuclease H-like superfamily, Ribonuclease H superfamily, Integrase, catalytic core, DNA/RNA polymerase superfamily, Zinc finger, CCHC-type	Reverse transcriptase (RNA-dependent DNA polymerase), Integrase core domain
g14891					8.06603	0.00923292			Cluster3
g14892			4.4355	0.0289835	5.36569	0.00465831			Cluster3					Domain of unknown function (DUF3328)	Mycotoxin biosynthesis protein UstYa-like
g14893					8.41832	0.010816			Cluster3					Pregnancy-associated plasma protein-A	Peptidase M43, pregnancy-associated plasma-A, Metallopeptidase, catalytic domain superfamily
g14894					6.25619	0.0464025	6.5859	0.0298452	no Cluster					Tetratricopeptide-like helical domain superfamily, CHAT domain	CHAT domain
g14902							5.91803	0.0324436	no Cluster					Alcohol dehydrogenase, N-terminal, GroES-like superfamily, NAD(P)-binding domain superfamily, Polyketide synthase, enoylreductase domain	Alcohol dehydrogenase GroES-like domain, Zinc-binding dehydrogenase
g14909							5.10098	0.0285489	Cluster2	AA7(61-266)	N	N	Y(1-19)	FAD-binding, type PCMH-like superfamily, FAD-binding, type PCMH, subdomain 1, FAD-binding domain, PCMH-type, FAD-binding, type PCMH, subdomain 2, FAD linked oxidase, N-terminal	FAD binding domain
g1491					2.84991	0.00148616	2.2734	0.00858398	no Cluster	GH2(4-749)	GH2	GH2	N	Glycoside hydrolase superfamily, Beta-Galactosidase/glucuronidase domain superfamily, Galactose-binding-like domain superfamily, Glycoside hydrolase, family 2, immunoglobulin-like beta-sandwich, Mannosidase Ig/CBM-like domain, Immunoglobulin-like fold	Glycosyl hydrolases family 2, Mannosidase Ig/CBM-like domain
g14937					6.00896	0.0205147	6.43789	0.0102735	Cluster1					Amidase	Amidase signature (AS) superfamily, Amidase signature domain
g14939			2.55233	0.0111554	2.13548	0.0251624			Cluster5					NADP-dependent oxidoreductase domain, NADP-dependent oxidoreductase domain superfamily, Aldo/keto reductase	Aldo/keto reductase family
g1494			2.93933	0.0111355	2.32487	0.031853			Cluster4					Short-chain dehydrogenase/reductase SDR, NAD(P)-binding domain superfamily, Short-chain dehydrogenase/reductase, conserved site	short chain dehydrogenase
g14945					7.14183	9.25865e-05	6.40985	0.000229024	Cluster3					Sugar (and other) transporter	Major facilitator, sugar transporter-like, Sugar/inositol transporter, MFS transporter superfamily, Major facilitator superfamily domain
g14954	-3.20577	0.02125	-3.83946	0.000570406	-6.68877	2.52173e-06	-6.12468	3.98714e-06	Cluster5					HD domain, Cyanamide hydratase, HD/PDEase domain	HD domain
g14975			5.03658	0.00817906	7.63232	0.000226547	3.98647	0.0246561	Cluster3	GH28(37-362)	GH28	GH28	Y(1-17)	Glycosyl hydrolases family 28	Pectin lyase fold, Glycoside hydrolase, family 28, Pectin lyase fold/virulence factor, Parallel beta-helix repeat
g14988					-1.4081	0.0497578			Cluster5
g15016					7.78963	0.00884587	8.71759	0.00249352	Cluster2					FAD-binding, type PCMH-like superfamily, FAD-binding domain, PCMH-type, D-arabinono-1,4-lactone oxidase, FAD-binding, type PCMH, subdomain 2, FAD linked oxidase, N-terminal, FAD-binding, type PCMH, subdomain 1	D-arabinono-1,4-lactone oxidase, FAD binding domain
g15019			4.07195	0.00909034	2.79705	0.0483595			Cluster4	CE5(359-553)	CE5	CE5	N	Zinc finger, MYND-type, Alpha/Beta hydrolase fold, Cutinase/acetylxylan esterase	Cutinase, MYND finger
g15023							6.42316	0.0193433	Cluster2
g15035			6.40665	0.0263986	6.06043	0.0296098			Cluster4
g15036	7.28515	0.0256317	6.48931	0.0295645					Cluster5					Acid phosphatase, Aspergillus type, Metallo-dependent phosphatase-like, Purple acid phosphatase, N-terminal, Iron/zinc purple acid phosphatase-like C-terminal domain, Purple acid phosphatase, metallophosphatase domain, Purple acid phosphatase-like, N-terminal, Calcineurin-like phosphoesterase domain, ApaH type, Purple acid phosphatase-like	Purple acid Phosphatase, N-terminal domain, Iron/zinc purple acid phosphatase-like protein C, Calcineurin-like phosphoesterase, Calcineurin-like phosphoesterase
g15037	-7.66853	0.0223536	-4.09458	0.00208523	-5.53454	5.1743e-05	-6.64717	1.4624e-05	Cluster4	GH16_4(96-380)	N	GH16_4	N	Glycoside hydrolase family 16, Concanavalin A-like lectin/glucanase domain superfamily	Glycosyl hydrolases family 16
g15038	-8.43091	0.0339245	-3.37568	0.0164152	-3.92074	0.00313996	-6.09865	0.000112055	Cluster4	GH128(48-254)	GH128	GH128	Y(1-22)	Uncharacterised protein family, glycosyl hydrolase catalytic domain, Glycoside hydrolase superfamily	Glycosyl hydrolase catalytic core
g15039	-3.78155	0.00476809	-4.54339	4.60022e-05	-4.62915	1.89204e-05	-6.10683	1.16855e-06	Cluster5	GT2_Glyco_trans_2_3(622-847)	GT0	GT0	N	P-loop containing nucleoside triphosphate hydrolase, Glycosyltransferase 2-like, Dynamin superfamily, Nucleotide-diphospho-sugar transferases, Dynamin, GTPase domain	Glycosyl transferase family group 2, Dynamin family
g1504					-2.83552	0.0223748	-3.74003	0.00401115	no Cluster
g15051	-8.86934	0.013055	-4.14331	0.00214883	-5.54021	8.08496e-05	-3.72089	0.0014342	no Cluster					Stress-induced protein, KGG, repeat	Stress-induced bacterial acidophilic repeat motif, Stress-induced bacterial acidophilic repeat motif
g15052							3.01996	0.0419384	Cluster2					Frequency clock protein	Frequency clock protein, Frequency clock protein
g15076			5.88715	0.016568	5.67163	0.0154169	5.91938	0.0094036	Cluster5					Cytochrome P450, E-class, group I, Cytochrome P450 superfamily, Cytochrome P450	Cytochrome P450
g15114					-2.35808	0.00528995	-2.56485	0.00237162	Cluster5
g1512			3.13812	0.0189557	3.5035	0.00517923	3.04221	0.0151061	no Cluster					BolA protein, BolA-like superfamily	BolA-like protein
g15139					-4.25455	0.00650482	-3.71029	0.0120484	Cluster5					Zinc finger, BED-type, Ribonuclease H-like superfamily, HAT, C-terminal dimerisation domain	hAT family C-terminal dimerisation region, hAT family C-terminal dimerisation region
g15142			-4.03415	0.0200943	-2.99717	0.0201135			Cluster2					Sodium/calcium exchanger membrane region, Calcium/proton exchanger CAX	Sodium/calcium exchanger protein, Sodium/calcium exchanger protein
g1515							2.03719	0.0238843	Cluster2
g15164					5.73774	0.0296482	6.02079	0.0191147	Cluster1	CBM21(78-185)	N	N	N	Carbohydrate/starch-binding module (family 21)	CBM21 (carbohydrate binding type-21) domain, CBM21 domain superfamily
g15174			4.81384	9.6551e-05	5.32623	2.5292e-05	4.93148	5.38718e-05	no Cluster
g15187							6.34046	0.0350436	Cluster2
g1519			-2.64168	0.0179081	-2.64133	0.00902799	-3.22899	0.00158978	Cluster5
g15192							5.84767	0.0250529	Cluster1
g152					2.6758	0.0352275			Cluster5					P-loop containing nucleoside triphosphate hydrolase, ATP-dependent RNA helicase Ski2, C-terminal, Helicase, C-terminal, ATP-dependent RNA helicase Ski2-like, Helicase superfamily 1/2, ATP-binding domain, rRNA-processing arch domain, DEAD/DEAH box helicase domain	DSHCT (NUC185) domain, Helicase conserved C-terminal domain, rRNA-processing arch domain, DEAD/DEAH box helicase
g15202			5.69289	0.0158879	6.57399	0.00183578	7.1376	0.000539503	no Cluster					Transcription factor domain, fungi
g1523					3.16707	0.014967			Cluster3
g1524	-1.84023	0.0425987							Cluster1					Radical SAM superfamily, Biotin and Thiamin Synthesis associated domain	Radical SAM, Biotin synthase/Biotin biosynthesis bifunctional protein BioAB, Biotin and thiamin synthesis-associated domain, Biotin synthase, Elp3/MiaB/NifB, Aldolase-type TIM barrel
g1528					3.60675	0.0240431			Cluster3					Ring finger domain, Zinc-binding dehydrogenase, Alcohol dehydrogenase GroES-like domain	GroES-like superfamily, Zinc finger, RING-type, E3 ubiquitin-protein ligase Zswim2, Zinc finger, SWIM-type, Polyketide synthase, enoylreductase domain, Zinc finger, RING/FYVE/PHD-type, NAD(P)-binding domain superfamily, Alcohol dehydrogenase, N-terminal
g15287					-2.58902	0.0105175			Cluster5
g1530			3.61892	0.0425482	3.63918	0.0291862	3.56386	0.0303834	Cluster5					WD40/YVTN repeat-like-containing domain superfamily, WD40-repeat-containing domain, WD40-repeat-containing domain superfamily, WD40 repeat
g15304					5.88208	0.034517	7.24387	0.0045587	Cluster2
g1531					-1.89651	0.0310748	-1.85691	0.0318546	no Cluster					Nicotinate phosphoribosyltransferase family, Nicotinate/nicotinamide phosphoribosyltransferase, Nicotinate phosphoribosyltransferase-like, C-terminal, Nicotinate phosphoribosyltransferase, N-terminal domain	Nicotinate phosphoribosyltransferase (NAPRTase) family, Nicotinate phosphoribosyltransferase (NAPRTase) family, Nicotinate phosphoribosyltransferase (NAPRTase) N-terminal domain
g15319			7.39023	0.0240619					Cluster4					Short-chain dehydrogenase/reductase SDR, Short-chain dehydrogenase/reductase, conserved site, NAD(P)-binding domain superfamily	short chain dehydrogenase
g1532			-2.94496	0.0111769	-2.50222	0.011761	-2.37511	0.0144659	no Cluster					Batten's disease protein Cln3, Zn(2)-C6 fungal-type DNA-binding domain	CLN3 protein
g15320			8.09123	0.0113603					Cluster4					NAD(P)-binding domain superfamily, NmrA-like domain	NmrA-like family
g15324					2.62654	0.0480005			no Cluster					Myc-type, basic helix-loop-helix (bHLH) domain, Helix-loop-helix DNA-binding domain superfamily	Helix-loop-helix DNA-binding domain
g15326							6.59784	0.00538448	Cluster2					WD40 repeat, conserved site, WD40/YVTN repeat-like-containing domain superfamily, WD40-repeat-containing domain, NACHT nucleoside triphosphatase, WD40 repeat, G-protein beta WD-40 repeat, WD40-repeat-containing domain superfamily, NWD NACHT-NTPase, N-terminal, P-loop containing nucleoside triphosphate hydrolase	NACHT domain, N-terminal domain of NWD NACHT-NTPase, WD domain, G-beta repeat, WD domain, G-beta repeat, WD domain, G-beta repeat, WD domain, G-beta repeat
g1533	-8.6741	0.0023684	-2.86568	0.00376302	-3.72347	0.000146577	-3.3743	0.000337818	no Cluster
g1540					8.23677	0.0191342			Cluster3
g15423							5.53027	0.0338899	Cluster5
g15445							6.18128	0.0150379	Cluster2	AA7(75-278)	N	N	Y(1-28)	FAD-binding, type PCMH-like superfamily, FAD linked oxidase, N-terminal, FAD-binding domain, PCMH-type	FAD binding domain
g15447							4.77862	0.0115248	no Cluster					Phenazine biosynthesis PhzF protein	Phenazine biosynthesis-like protein, Phenazine biosynthesis-like protein
g15451	-3.2455	0.0175243	-1.88407	0.0271748	-1.55041	0.0488354			Cluster2
g15456							6.83005	0.0211543	Cluster2					HeLo domain superfamily, Prion-inhibition and propagation, HeLo domain, Het-s prion-forming domain	Prion-inhibition and propagation, Het-s 218-289
g15461							3.08791	0.021147	Cluster2					S-adenosyl-L-methionine-dependent methyltransferase	Methyltransferase domain
g15471	9.96986	0.000265373	12.2071	7.52352e-06	9.49558	0.000156259			Cluster4	CBM38(34-162)+GH32(220-510)	GH32	CBM38+GH32	N	Glycoside hydrolase, family 32, Glycosyl hydrolase, five-bladed beta-propellor domain superfamily, Glycosyl hydrolase family 32, C-terminal, Concanavalin A-like lectin/glucanase domain superfamily, Glycosyl hydrolase family 32, N-terminal	Glycosyl hydrolases family 32 C terminal, Glycosyl hydrolases family 32 N-terminal domain
g15472			7.51778	0.0296429					Cluster4					Sugar transporter, conserved site, MFS transporter superfamily, Major facilitator, sugar transporter-like, Major facilitator superfamily domain, Sugar/inositol transporter	Sugar (and other) transporter
g1550			-1.80785	0.0301528	-2.3259	0.00301414	-2.60212	0.000933284	Cluster5					NAD(P)-binding domain superfamily, GroES-like superfamily
g15517							6.05578	0.0190637	Cluster2					DNA helicase Pif1-like, P-loop containing nucleoside triphosphate hydrolase, Helitron helicase-like domain	PIF1-like helicase, Helitron helicase-like domain at N-terminus
g15525							6.81502	0.0141441	Cluster2
g15528							5.79208	0.0409759	Cluster2					Ankyrin repeat-containing domain superfamily, Ankyrin repeat-containing domain, Ankyrin repeat
g15530							7.12564	0.00920933	Cluster2					Alpha/Beta hydrolase fold, Tetratricopeptide-like helical domain superfamily, AAA+ ATPase domain, P-loop containing nucleoside triphosphate hydrolase	Tetratricopeptide repeat
g1558	-4.64998	0.00035374	-4.74069	1.20176e-05	-5.17798	2.51021e-06	-4.83804	4.92053e-06	Cluster5					Histidine phosphatase superfamily
g15587			7.55227	0.00404387	8.41418	0.000705327	6.47409	0.0139218	Cluster3					Major Facilitator Superfamily	MFS transporter superfamily, Major facilitator superfamily, Major facilitator superfamily domain
g15601							5.75934	0.0420456	Cluster2					Bestrophin/UPF0187	Bestrophin, RFP-TM, chloride channel
g15603	-7.33508	0.0408466			-2.48878	0.0182538	-2.20925	0.0329313	Cluster4					Heterokaryon incompatibility	Heterokaryon incompatibility protein (HET)
g15610					6.57629	0.00593761	6.76384	0.00414154	Cluster1					Aldehyde dehydrogenase family	Aldehyde dehydrogenase, glutamic acid active site, Aldehyde/histidinol dehydrogenase, Aldehyde dehydrogenase domain, Aldehyde dehydrogenase, cysteine active site, Aldehyde dehydrogenase, N-terminal, Aldehyde dehydrogenase, C-terminal
g15615			6.52605	0.0056188	8.10525	0.00124471	5.97274	0.00630309	Cluster3					MCRA family	FAD/NAD(P)-binding domain superfamily, Oleate hydratase
g15626			-7.16029	0.00126124	-6.05165	0.00018721	-5.50008	0.000261248	Cluster5	CE4(38-163)	CE4+CBM18	CE4	N	NodB homology domain, Glycoside hydrolase/deacetylase, beta/alpha-barrel	Polysaccharide deacetylase
g15629							6.73844	0.0274173	Cluster2					Alpha/Beta hydrolase fold, Carboxylesterase type B, conserved site, Carboxylesterase, type B, Carboxylesterase type B, active site	Carboxylesterase family
g1563			3.18071	0.00359994	3.17723	0.00253939	2.61877	0.0112783	no Cluster
g15632							8.17123	0.00757385	Cluster2					Major facilitator superfamily domain, Tetracycline resistance protein/drug resistance transporter, MFS transporter superfamily	Fungal trichothecene efflux pump (TRI12)
g15661			3.97397	0.0314453	4.25684	0.0136888			no Cluster					Uncharacterised domain, di-copper centre, Tyrosinase copper-binding domain	Common central domain of tyrosinase
g15676			3.40653	0.000239955	5.11533	2.21415e-06	4.41126	1.13539e-05	Cluster3	GH115(21-637)	GH115	GH115	N	Glycosyl hydrolase family 115, Gylcosyl hydrolase family 115 C-terminal domain	Glycosyl hydrolase family 115, Beta-hexosaminidase-like, domain 2, Gylcosyl hydrolase 115 C-terminal domain, Glycosyl hydrolase 115 superfamily
g15679					4.82078	0.00105523	4.12215	0.00354121	Cluster3	CE12(26-210)	CE12	CE12	N	GDSL-like Lipase/Acylhydrolase family	Rhamnogalacturonan acetylesterase RhgT-like, SGNH hydrolase-type esterase domain, SGNH hydrolase superfamily
g15686							3.5836	0.0396663	Cluster2					Amino acid/polyamine transporter I	Amino acid permease
g15689	-5.9962	0.00358391	-5.1727	0.000129948	-5.3467	4.68908e-05	-5.53143	2.33559e-05	Cluster5
g15690	-5.26752	0.0191333					-3.10012	0.00626718	no Cluster					Alpha/Beta hydrolase fold, Alpha/beta hydrolase fold-1	Alpha/beta hydrolase family
g15700	-8.07816	0.0117072	-2.86432	0.00909034	-2.4152	0.0119242			Cluster1					Sugar (and other) transporter	Sugar/inositol transporter, MFS transporter superfamily, Sugar transporter, conserved site, Major facilitator, sugar transporter-like, Major facilitator superfamily domain
g15701							-2.75173	0.0238226	no Cluster					Heterokaryon incompatibility	Heterokaryon incompatibility protein (HET)
g15702	-8.12596	0.0105312	-5.90537	0.000133831	-4.87568	6.1418e-05	-2.61862	0.00674607	Cluster2
g15705					8.84024	0.00163559	8.26174	0.00340764	no Cluster	N	N	CBM1	Y(1-21)	Pectin lyase fold/virulence factor, Pectin lyase fold
g15710			-7.85651	0.000435727	-4.07674	0.00159949	-3.22846	0.00551621	Cluster5
g15717					5.52705	0.0454282			Cluster3					Fatty acid hydroxylase superfamily	Fatty acid hydroxylase
g15722					5.97859	0.0180759			Cluster3	PL1_4(114-297)	PL1	PL1_4	Y(1-21)	Pectate lyase	Pectate lyase, Pectin lyase fold/virulence factor, Pectin lyase fold
g15723			6.49909	0.0177211	6.60503	0.0100021	7.89595	0.0010526	no Cluster					Fungal transcription factor, Zn(2)-C6 fungal-type DNA-binding domain superfamily, Zn(2)-C6 fungal-type DNA-binding domain, Amino acid/polyamine transporter I	Fungal specific transcription factor domain, Fungal Zn(2)-Cys(6) binuclear cluster domain, Amino acid permease
g15728							-1.88046	0.0345294	Cluster5					F-box-like domain superfamily
g15739	-8.04244	0.0206251	-4.08663	0.00210274	-2.47321	0.0187007	-2.25368	0.0272017	Cluster1
g15750					5.89029	0.0376916	6.50879	0.0166874	Cluster2					Lipase, secreted, Alpha/Beta hydrolase fold	Secretory lipase
g15755	-8.11884	0.0228786							no Cluster					Alpha-hydroxy acid dehydrogenase, FMN-dependent, FMN hydroxy acid dehydrogenase domain, FMN-dependent dehydrogenase, FMN-dependent alpha-hydroxy acid dehydrogenase, active site, Lactate 2-monooxygenase, FMN-binding domain	FMN-dependent dehydrogenase
g15758			8.44657	0.0116747	7.77744	0.018488			no Cluster
g15762					2.5946	0.0229304	2.80184	0.0129959	Cluster1
g15764			3.56906	0.0189557	3.68177	0.0120256	2.93108	0.0362344	no Cluster
g15770			-6.40713	0.00501464	-2.8575	0.0262979			Cluster2					Sterol reductase, conserved site, Heterokaryon incompatibility, Ergosterol biosynthesis ERG4/ERG24	Heterokaryon incompatibility protein (HET), Ergosterol biosynthesis ERG4/ERG24 family
g15773			7.07885	2.41561e-05	6.58348	4.77954e-05	5.04154	0.00101433	Cluster4					Major facilitator superfamily domain, MFS transporter superfamily, Major facilitator superfamily	Major Facilitator Superfamily
g15774			11.5176	2.73239e-05	12.2114	1.10497e-05	10.624	5.80883e-05	Cluster3	GH31(259-840)	GH31	GH31	Y(1-19)	N-terminal barrel of NtMGAM and CtMGAM, maltase-glucoamylase, Glycosyl hydrolases family 31, Galactose mutarotase-like	Glycosyl hydrolase, all-beta, Galactose mutarotase, N-terminal barrel, Glycoside hydrolase family 31, Galactose mutarotase-like domain superfamily, Glycoside hydrolase superfamily, Glycoside hydrolase family 31, N-terminal domain
g15779					6.45938	0.0025067	6.68488	0.00152318	Cluster1
g15780	-5.42119	0.00407826							Cluster3					Hypoxia induced protein conserved region	Hypoxia induced protein, domain, Respiratory supercomplex factor 2, mitochondrial
g15781			2.31482	0.0063598	2.65375	0.00148616	2.73103	0.00105875	no Cluster					Sulfatase, N-terminal, Alkaline-phosphatase-like, core domain superfamily	Sulfatase
g15782					-2.22284	0.0271735	-2.80398	0.00586052	Cluster5					NmrA-like domain, NAD(P)-binding domain superfamily	NmrA-like family
g15790					4.21517	0.0137954	3.73512	0.0284527	Cluster3					Dienelactone hydrolase family	Alpha/Beta hydrolase fold, Dienelactone hydrolase
g15791					5.7886	0.0235096	6.30851	0.0104909	Cluster1					Cytochrome P450	Cytochrome P450 superfamily, Cytochrome P450, Cytochrome P450, E-class, group IV, Cytochrome P450, conserved site
g15793					-1.67173	0.0406188	-1.84739	0.0216241	Cluster5					Threonyl/alanyl tRNA synthetase, SAD, Threonyl/alanyl tRNA synthetase, class II-like, putative editing domain superfamily, Translation protein, beta-barrel domain superfamily	Threonyl and Alanyl tRNA synthetase second additional domain
g15794			10.3952	5.06907e-05	10.0123	6.7379e-05	8.29975	0.000890927	Cluster4	CE5(47-223)	CE5	CE5	Y(1-26)	Cutinase/acetylxylan esterase, Alpha/Beta hydrolase fold, Cutinase, monofunctional	Cutinase
g15796			5.40355	0.022711	6.05971	0.00884587			Cluster3					OPT oligopeptide transporter protein	Oligopeptide transporter, OPT superfamily
g15809					1.6937	0.0400127	2.02547	0.0138973	Cluster1	AA3_2(18-599)	AA3	AA3_2	N	GMC oxidoreductase, GMC oxidoreductase	Glucose-methanol-choline oxidoreductase, Glucose-methanol-choline oxidoreductase, N-terminal, Glucose-methanol-choline oxidoreductase, C-terminal, FAD/NAD(P)-binding domain superfamily
g1581							-4.83514	0.0164689	Cluster5					Signal transduction response regulator, receiver domain, CheY-like superfamily	Response regulator receiver domain
g15810			2.90601	0.00522866	3.38662	0.00112338	3.74782	0.000438733	Cluster1
g15811			2.75789	0.0026924	3.6067	0.000171969	3.76893	0.000108883	Cluster1					Permease for cytosine/purines, uracil, thiamine, allantoin	Purine-cytosine permease Fcy2/21/22, Vitamin B6 transporter Tpn1, Purine-cytosine permease superfamily, Purine-cytosine permease
g15816			6.5615	6.02797e-05	6.24186	8.37757e-05	5.66615	0.000239857	no Cluster					Chloroperoxidase-like superfamily, Chloroperoxidase	Peroxidase, family 2
g15818					-4.87322	0.014967			Cluster5					Aspartic peptidase, active site, Peptidase family A1 domain, Aspartic peptidase domain superfamily, Aspergillopepsin-like catalytic domain, Aspartic peptidase A1 family	Eukaryotic aspartyl protease
g15822	-2.58566	0.0245735			-1.77605	0.0346989	-1.67446	0.0438409	Cluster4					AhpD-like
g15826			-2.09153	0.0405292					Cluster1
g15827					9.34344	0.00354554	8.01838	0.0153029	Cluster3					OPT oligopeptide transporter protein	Oligopeptide transporter, OPT superfamily
g15829			-2.94412	0.0314453					Cluster2					NAD(P)-binding domain, NAD(P)-binding domain superfamily	NAD(P)H-binding
g15834	-2.99405	0.0206251	-2.26897	0.0198184	-3.292	0.00055026	-4.31097	3.42996e-05	Cluster5					Chorismate mutase II, prokaryotic-type, Chorismate mutase domain superfamily, Chorismate mutase type II superfamily	Chorismate mutase type II
g15835					-4.07552	0.00301441	-4.04291	0.00298377	Cluster5
g15838					2.25198	0.0454128			Cluster1					LysM domain, Glycine zipper 2TM domain, CVNH domain	LysM domain, LysM domain superfamily, Cyanovirin-N, Cyanovirin-N superfamily, Glycine zipper 2TM domain
g15839	-9.43593	0.00512303	-6.36946	0.00010146	-7.61904	8.33325e-06	-6.88285	1.27619e-05	no Cluster					PLC-like phosphodiesterase, TIM beta/alpha-barrel domain superfamily
g15850							-2.57271	0.0127057	no Cluster					Ysc84 actin-binding domain	Las17-binding protein actin regulator
g15854	-5.29151	0.000103761	-3.68348	0.000169793					Cluster1
g15865							1.7582	0.0274173	no Cluster					FAD/NAD(P)-binding domain superfamily, H(2):CoB-CoM heterodisulfide,ferredoxin reductase subunit A-like	FAD dependent oxidoreductase
g15870					7.1747	0.00489117	6.18651	0.0197721	Cluster3					Methyltransferase domain	S-adenosyl-L-methionine-dependent methyltransferase
g15871			3.48442	0.0480029	5.79152	0.000330466	5.46333	0.000610492	Cluster1					O-methyltransferase domain	Winged helix DNA-binding domain superfamily, O-methyltransferase COMT-type, S-adenosyl-L-methionine-dependent methyltransferase, Winged helix-like DNA-binding domain superfamily, O-methyltransferase domain
g15873			4.25227	0.0390883	6.78191	0.000511451	6.68441	0.00055741	Cluster1	GH3(76-290)	GH3+CBM1	GH3	Y(1-21)	Glycosyl hydrolase family 3 N terminal domain, Fibronectin type III-like domain, Glycosyl hydrolase family 3 C-terminal domain	Glycoside hydrolase, family 3, N-terminal domain superfamily, Glycoside hydrolase, family 3, N-terminal, Fibronectin type III-like domain, Glycoside hydrolase superfamily, Glycoside hydrolase family 3 C-terminal domain, Glycoside hydrolase family 3 C-terminal domain superfamily, Glycoside hydrolase, family 3, active site, Immunoglobulin-like fold
g15874					7.48861	0.000925047	8.21976	0.000239815	Cluster2					Tetracycline resistance protein/drug resistance transporter, MFS transporter superfamily
g15875	-8.65588	0.0203911					-2.93737	0.00827986	no Cluster					NTF2-like domain superfamily, Polyketide cyclase SnoaL-like	SnoaL-like polyketide cyclase
g15877			7.79915	0.0254202	9.01609	0.00438041	9.55677	0.0022235	Cluster1					AMP-binding enzyme C-terminal domain, AMP-binding enzyme	AMP-binding, conserved site, AMP-binding enzyme, C-terminal domain, AMP-dependent synthetase/ligase
g15881					-3.0997	0.0303585			no Cluster
g15882					3.97417	0.0307484	6.88626	0.000226781	Cluster2
g15883					6.44593	0.0197189	8.26995	0.00120195	Cluster2					RmlC-like cupin domain superfamily, RmlC-like jelly roll fold
g15884							7.38654	0.00461365	Cluster2	N	N	PL1_7	N	NTF2-like domain superfamily
g15885							7.42102	0.00873336	Cluster2					Amino acid transporter, transmembrane domain	Transmembrane amino acid transporter protein
g15890					9.79583	0.000169985	10.7111	5.29005e-05	Cluster2					Extracellular membrane protein, CFEM domain	CFEM domain
g15891			8.02832	0.00518546	11.3685	6.22964e-05	12.4286	2.30613e-05	Cluster2					Alpha/Beta hydrolase fold, Carboxylesterase type B, active site, Carboxylesterase, type B, Carboxylesterase type B, conserved site	Carboxylesterase family
g159			-3.77308	0.0359154			-4.26644	0.00439636	Cluster3
g15905							4.31435	0.0166612	Cluster2	AA7(34-221)	N	N	N	FAD linked oxidase, N-terminal, FAD-binding domain, PCMH-type, Oxygen oxidoreductase covalent FAD-binding site, FAD-binding, type PCMH-like superfamily	FAD binding domain
g15909							5.75526	0.0226469	no Cluster					Histidine phosphatase superfamily, clade-1, Histidine phosphatase superfamily	Histidine phosphatase superfamily (branch 1)
g15911					5.6149	0.0289528	5.56716	0.0292092	no Cluster					Winged helix DNA-binding domain superfamily, Winged helix-like DNA-binding domain superfamily, DEP domain, RGS domain, RGS domain superfamily	Regulator of G protein signaling domain, Domain found in Dishevelled, Egl-10, and Pleckstrin (DEP)
g15912			6.07918	0.0230842	10.0946	2.08634e-05	9.39124	5.21448e-05	Cluster3	GH93(57-361)	GH93	GH93	Y(1-20)
g15916			5.72103	0.0384877					Cluster4
g15919							7.00508	0.0125679	Cluster2					RmlC-like jelly roll fold, Cupin 2, conserved barrel, RmlC-like cupin domain superfamily	Cupin domain
g15920			7.35186	0.0499867			7.94457	0.0184919	no Cluster					Fumarylacetoacetase-like, C-terminal domain superfamily, Fumarylacetoacetase-like, C-terminal	Fumarylacetoacetate (FAA) hydrolase family
g15922							4.01125	0.00792842	Cluster2	GH3(34-245)	GH3+CBM6	GH3	N	Glycoside hydrolase family 3 C-terminal domain superfamily, Glycoside hydrolase family 3 C-terminal domain, Fibronectin type III-like domain, Glycoside hydrolase superfamily, Glycoside hydrolase, family 3, N-terminal, Glycoside hydrolase, family 3, N-terminal domain superfamily, Galactose-binding-like domain superfamily, Immunoglobulin-like fold, Glycoside hydrolase, family 3, active site, PA14/G…	Glycosyl hydrolase family 3 C-terminal domain, Fibronectin type III-like domain, Glycosyl hydrolase family 3 N terminal domain
g15923					3.99578	0.0351544	5.22309	0.00551209	Cluster2					Sugar/inositol transporter, Sugar transporter, conserved site, Major facilitator superfamily domain, Major facilitator, sugar transporter-like, MFS transporter superfamily	Sugar (and other) transporter
g1593			-4.09326	0.000771168	-3.24698	0.00138751	-3.30174	0.00102464	Cluster5					Zn(2)-C6 fungal-type DNA-binding domain superfamily, Zn(2)-C6 fungal-type DNA-binding domain, Transcription factor domain, fungi	Fungal Zn(2)-Cys(6) binuclear cluster domain, Fungal specific transcription factor domain
g15930					10.204	4.77954e-05	9.20112	0.000179205	Cluster3	GH43_36(30-300)	GH43	GH43_36	Y(1-19)	Beta xylosidase C-terminal Concanavalin A-like domain, Glycosyl hydrolases family 43	Beta-xylosidase, C-terminal Concanavalin A-like domain, Glycoside hydrolase, family 43, Concanavalin A-like lectin/glucanase domain superfamily, Glycosyl hydrolase, five-bladed beta-propellor domain superfamily
g15934					8.04408	0.0033375	6.37123	0.030477	Cluster3	CE16(33-282)	N	CE16	Y(1-27)	GDSL-like Lipase/Acylhydrolase	GDSL lipase/esterase, SGNH hydrolase superfamily
g15936					1.83819	0.0359339			no Cluster
g15938	-2.94009	0.00120481	-3.98255	3.77045e-06	-2.65054	0.000202806	-2.07563	0.00236297	no Cluster					Arrestin, C-terminal
g15939					10.2156	0.00143586	8.28242	0.0118914	Cluster3	GH11(54-228)	GH11+CBM1+CBM36+CBM6	GH11	Y(1-20)	Glycosyl hydrolases family 11	Glycoside hydrolase family 11/12, Glycoside hydrolase family 11, active site 1, Glycosyl hydrolases family 11 (GH11) domain, Concanavalin A-like lectin/glucanase domain superfamily, Glycoside hydrolase family 11
g15942							3.73133	0.0464126	Cluster2					Ankyrin repeat, Fungal N-terminal domain of STAND protein, Ankyrin repeat-containing domain superfamily, Ankyrin repeat-containing domain	Fungal N-terminal domain of STAND proteins
g15944					12.681	9.17772e-05	9.73756	0.00141567	Cluster3	GH6(130-422)	GH6+CBM1	CBM1+GH6	Y(1-17)	Glycosyl hydrolases family 6, Fungal cellulose binding domain	Glycoside hydrolase, family 6, conserved site, 1, 4-beta cellobiohydrolase, Cellulose-binding domain, fungal, 1, 4-beta cellobiohydrolase superfamily, Cellulose-binding domain superfamily
g15945					10.3901	0.000166445	9.69692	0.000376806	no Cluster	GH67(18-697)	GH67	GH67	N	Alpha glucuronidase, Alpha glucuronidase, N-terminal, Glycosyl hydrolase family 67, C-terminal, Alpha-glucuronidase, C-terminal domain superfamily, Beta-hexosaminidase-like, domain 2, Glycosyl hydrolase family 67, catalytic domain, Glycoside hydrolase superfamily, Galactose-binding-like domain superfamily	Glycosyl hydrolase family 67 N-terminus, Glycosyl hydrolase family 67 C-terminus, Glycosyl hydrolase family 67 middle domain
g15948					8.87556	0.00168137	6.77558	0.0252305	Cluster3	AA9(6-230)	AA9+CBM1	AA9	Y(1-18)	Glycosyl hydrolase family 61	Glycoside hydrolase, family 61
g1595			4.49527	0.0230922					Cluster4					NAD(P)-binding domain superfamily, NmrA-like domain	NmrA-like family
g15952			6.32429	0.0420126	7.57479	0.00497863	8.07754	0.00225438	Cluster1	AA3_3(12-603)	AA3	AA3_3	N	GMC oxidoreductase, GMC oxidoreductase	FAD/NAD(P)-binding domain superfamily, Glucose-methanol-choline oxidoreductase, N-terminal, Glucose-methanol-choline oxidoreductase, C-terminal, Glucose-methanol-choline oxidoreductase
g15960							7.89861	0.00641671	Cluster2					Enolase-like, C-terminal domain superfamily, Enolase-like, N-terminal, Mandelate racemase/muconate lactonizing enzyme, C-terminal, D-Glucarate dehydratase-like, Mandelate racemase-like, Enolase C-terminal domain-like	Enolase C-terminal domain-like
g15961			6.8762	0.047039	9.27927	0.00177398	11.5711	0.000137611	Cluster2					MFS transporter superfamily, Major facilitator superfamily, Major facilitator superfamily domain	Major Facilitator Superfamily
g15963					5.48838	0.0103899	7.19822	0.000897395	Cluster2					DapA-like, Aldolase-type TIM barrel	Dihydrodipicolinate synthetase family
g15965			3.13119	0.0213613	3.53938	0.00623592	5.05267	0.000261552	Cluster2					Transcription factor domain, fungi	Fungal specific transcription factor domain
g15973			8.20213	0.000587663	7.07332	0.00294176	6.47681	0.00741347	Cluster4					Acetate transporter GPR1/FUN34/SatP family	GPR1/FUN34/yaaH family
g15975							2.34375	0.0297458	Cluster2
g15981			4.4437	0.00404387	4.26461	0.00405973	4.25003	0.00394464	Cluster4
g15983							-3.10164	0.03467	Cluster3					Acetyltransferase (GNAT) family	GNAT domain, Acyl-CoA N-acyltransferase
g15984							3.93813	0.0185828	Cluster1					Fungal Zn(2)-Cys(6) binuclear cluster domain	Zn(2)-C6 fungal-type DNA-binding domain superfamily, Zn(2)-C6 fungal-type DNA-binding domain
g15989	-2.94248	0.0433903	1.8145	0.047039	1.86057	0.0310748			no Cluster					Carboxylesterase type B, conserved site, Alpha/Beta hydrolase fold, Carboxylesterase type B, active site, Carboxylesterase, type B	Carboxylesterase family
g15990	-4.85319	0.00423922							Cluster1
g15991					7.21767	0.00646662			Cluster3	AA9(9-227)	AA9+CBM1	AA9	N	Glycosyl hydrolase family 61	Glycoside hydrolase, family 61
g15992	-3.25989	0.00761032	-4.04471	6.06798e-05	-3.62098	7.64311e-05	-3.35805	0.000156119	Cluster5					Tuberculosis necrotizing toxin	Tuberculosis necrotizing toxin
g15996			-6.8446	0.00482915	-6.8446	0.000476301	-3.63936	0.0089476	Cluster2					Alpha/beta hydrolase fold-1, Alpha/Beta hydrolase fold	alpha/beta hydrolase fold
g15998							-2.26544	0.022602	Cluster4					Major facilitator superfamily domain, Major facilitator, sugar transporter-like, MFS transporter superfamily	Sugar (and other) transporter, Sugar (and other) transporter
g16001			4.11385	0.00147734	4.84331	0.000243331	5.9461	3.65877e-05	Cluster2					Catechol dioxygenase, N-terminal, Intradiol ring-cleavage dioxygenase, C-terminal, Hydroxyquinol/catechol 1,2-dioxygenase, Intradiol ring-cleavage dioxygenase, core	Catechol dioxygenase N terminus, Dioxygenase
g16002			4.31988	0.0195351	4.92099	0.00506479	6.41306	0.000453325	Cluster2					CoA-transferase family III domain superfamily, CoA-transferase family III	CoA-transferase family III
g16003			3.0572	0.0389752	3.94638	0.00399376	4.76375	0.000636999	Cluster2					Alpha/Beta hydrolase fold, Alpha/beta hydrolase fold-1, Serine aminopeptidase, S33	Serine aminopeptidase, S33
g16004							2.92315	0.0154738	Cluster2					Zn(2)-C6 fungal-type DNA-binding domain superfamily, Zn(2)-C6 fungal-type DNA-binding domain, Transcription factor domain, fungi	Fungal specific transcription factor domain, Fungal Zn(2)-Cys(6) binuclear cluster domain
g16005							2.44835	0.0275778	Cluster2					LD-carboxypeptidase, N-terminal, Murein tetrapeptide carboxypeptidase, N-terminal, Peptidase family S66, Class I glutamine amidotransferase-like, LD-carboxypeptidase A, C-terminal domain superfamily, LD-carboxypeptidase, C-terminal	LD-carboxypeptidase N-terminal domain, LD-carboxypeptidase C-terminal domain
g16007					-3.92049	0.00984758			no Cluster					Chloroperoxidase-like superfamily, Chloroperoxidase	Peroxidase, family 2
g1601							2.7904	0.0493051	Cluster1						HAD superfamily
g16013			7.30586	0.0146976	7.49925	0.00756452	8.56311	0.00156906	Cluster2					FAD-binding domain, FAD/NAD(P)-binding domain superfamily	FAD binding domain
g16019			2.57002	0.0369153	5.09162	0.000129172	5.54603	5.72294e-05	Cluster1					Oxidoreductase family, NAD-binding Rossmann fold, Oxidoreductase family, C-terminal alpha/beta domain	Oxidoreductase, N-terminal, Oxidoreductase, C-terminal, NAD(P)-binding domain superfamily
g1602					8.49913	0.00025907	7.48065	0.00153069	Cluster3					Major Facilitator Superfamily	Major facilitator superfamily, Sugar transporter, conserved site, Major facilitator superfamily domain, MFS transporter superfamily
g1603							2.60575	0.0272623	Cluster1					Fungal specific transcription factor domain	Transcription factor domain, fungi
g16039							10.854	0.000750089	Cluster2					Fungal transcription factor	Fungal specific transcription factor domain
g16040							7.5968	0.00545239	Cluster2					Sugar transporter, conserved site, Sugar/inositol transporter, Major facilitator, sugar transporter-like, MFS transporter superfamily, Major facilitator superfamily domain	Sugar (and other) transporter
g16041							8.05445	0.00227833	Cluster2					FAD-dependent oxidoreductase 2, FAD binding domain, FAD-binding domain, FAD/NAD(P)-binding domain superfamily	FAD binding domain, FAD binding domain
g16043					8.55846	0.00229873	10.4397	0.000167601	Cluster2					Protein kinase domain, Heterokaryon incompatibility, Protein kinase-like domain superfamily, Serine/threonine-protein kinase, active site	Heterokaryon incompatibility protein (HET), Protein kinase domain
g16048					6.27923	0.0163435			Cluster3	PL3_2(44-233)	PL3+CBM13	PL3_2	Y(1-18)	Pectate lyase	Pectate lyase PlyH/PlyE-like, Pectin lyase fold, Pectin lyase fold/virulence factor
g16061	-4.86931	0.0004909	-6.42657	2.17822e-06	-6.19988	9.58516e-07	-5.7425	2.08004e-06	Cluster5	GH16_1(77-321)	N	GH16_1	Y(1-23)	Glycoside hydrolase family 16, Concanavalin A-like lectin/glucanase domain superfamily	Glycosyl hydrolases family 16
g16062	-4.38872	0.026934							no Cluster					MFS transporter superfamily, Major facilitator superfamily, Major facilitator superfamily domain	Major Facilitator Superfamily
g16067					6.00024	0.0150012	6.80485	0.00387035	Cluster2					Major facilitator superfamily, DNA methylase, N-4 cytosine-specific, conserved site, Major facilitator superfamily domain, MFS transporter superfamily, Sugar transporter, conserved site	Major Facilitator Superfamily
g16077							-2.82945	0.0217719	Cluster5					Hexapeptide repeat, Hexapeptide transferase, conserved site, Maltose/galactoside acetyltransferase, Trimeric LpxA-like superfamily	Bacterial transferase hexapeptide (six repeats), Maltose acetyltransferase
g1608	-4.16828	0.0224216	-2.28013	0.0248759			-1.89831	0.0376411	Cluster3					Bacterial protein of unknown function (DUF885)	Protein of unknown function DUF885
g16081							5.89525	0.0274243	Cluster2					Cytochrome P450, Cytochrome P450 superfamily, Cytochrome P450, E-class, group I	Cytochrome P450
g16084			6.04979	0.0384877	6.07343	0.0262964	5.9122	0.0295666	no Cluster					Major facilitator superfamily, Tetracycline resistance protein/drug resistance transporter, MFS transporter superfamily, Major facilitator superfamily domain	Major Facilitator Superfamily, Major Facilitator Superfamily
g1609	-3.14473	0.0158598					-3.57406	0.000116436	no Cluster					MFS transporter superfamily, Major facilitator superfamily	Major Facilitator Superfamily
g16091							7.4761	0.0111828	Cluster2
g16097					2.05174	0.0409787			Cluster3					Cysteine-rich secretory protein family	CAP superfamily, CAP domain, Cysteine-rich secretory protein-related, Golgi-associated plant pathogenesis-related protein 1, SCP domain
g16098	-3.4272	0.000629665	-5.49008	2.70932e-07	-5.98802	4.74852e-08	-4.709	3.98447e-07	Cluster5					Dyp-type peroxidase, Dimeric alpha-beta barrel	Dyp-type peroxidase family
g16099			-4.13358	0.00124699	-4.05482	0.000283673	-4.26623	0.000165147	Cluster4					Myc-type, basic helix-loop-helix (bHLH) domain, Helix-loop-helix DNA-binding domain superfamily, Protein max	Helix-loop-helix DNA-binding domain
g16104					8.83855	0.00875139	8.37716	0.0137591	no Cluster	N	CBM5	N	Y(1-21)	Peptidase S8/S53 domain, Peptidase S8, subtilisin, His-active site, Peptidase S8/S53 domain superfamily, Peptidase S8, subtilisin-related, Peptidase S8 propeptide/proteinase inhibitor I9, Peptidase S8, subtilisin, Ser-active site, Peptidase S8, subtilisin, Asp-active site, Proteinase K-like catalytic domain, Peptidase S8 propeptide/proteinase inhibitor I9 superfamily	Subtilase family, Peptidase inhibitor I9
g16106					5.24912	0.00562741	5.40078	0.00428045	Cluster1					Sulfotransferase domain	P-loop containing nucleoside triphosphate hydrolase, Sulfotransferase, S. mansonii-type
g16107					6.60176	0.00578589	5.05668	0.0340222	Cluster3					Multicopper oxidase	Multicopper oxidase, type 3, Cupredoxin
g16108			2.78858	0.0331201					Cluster4					Nucleoside phosphorylase superfamily, Purine nucleoside permease	Purine nucleoside permease (NUP)
g16109					-3.81645	0.00206446	-4.73913	0.000306551	Cluster5					AttH-like domain superfamily, AttH domain	CrtC N-terminal lipocalin domain
g1611			4.16197	0.0311696	4.98902	0.00884587			Cluster3					Amino acid permease	Amino acid/polyamine transporter I
g16110							-2.08888	0.0132872	Cluster5					Short-chain dehydrogenase/reductase SDR, NAD(P)-binding domain superfamily	Enoyl-(Acyl carrier protein) reductase
g16112			4.88371	0.00349276	3.78102	0.0210542			no Cluster					Tetrapeptide transporter, OPT1/isp4, Oligopeptide transporter, OPT superfamily	OPT oligopeptide transporter protein
g16113			-4.50067	0.00346469					no Cluster	GH2(53-500)	GH2+CBM42	GH2	Y(1-23)	Beta-Galactosidase/glucuronidase domain superfamily, Glycosyl hydrolases family 2, sugar binding domain, Glycoside hydrolase family 2, catalytic domain, Glycoside hydrolase superfamily, Glycoside hydrolase, family 2, immunoglobulin-like beta-sandwich, Immunoglobulin-like fold, Galactose-binding-like domain superfamily	Glycosyl hydrolases family 2, sugar binding domain, Glycosyl hydrolases family 2, TIM barrel domain, Glycosyl hydrolases family 2
g16114	-4.1981	0.0289196							Cluster3					POT family	PTR2 family proton/oligopeptide symporter, conserved site, Proton-dependent oligopeptide transporter family, MFS transporter superfamily
g16118							3.55249	0.0371726	Cluster2
g1612					5.10911	0.0197606	4.42464	0.0439026	Cluster3					Acetyltransferase (GNAT) domain	Acyl-CoA N-acyltransferase, GNAT domain
g16122			8.68331	9.65113e-05	10.1721	7.50636e-06	9.35017	2.37235e-05	Cluster3	GH35(45-390)	GH35	GH35	N	Beta-galactosidase, domain 2, Beta-galactosidase jelly roll domain, Beta-galactosidase jelly roll domain, Beta-galactosidase, domain 3, Glycosyl hydrolases family 35	Glycoside hydrolase, family 35, Galactose-binding-like domain superfamily, Beta-galactosidase, domain 2, Beta-galactosidase jelly roll domain, Beta-galactosidase, domain 3 superfamily, Beta-galactosidase, domain 3, Glycoside hydrolase superfamily, Beta-galactosidase, domain 2 superfamily, Glycoside hydrolase 35, catalytic domain
g16123					2.55168	0.00591444	2.36422	0.00977494	Cluster1						HAD superfamily, HAD-like superfamily
g16135			-2.04132	0.0354131					Cluster2
g1614	-7.32298	0.0266459							Cluster2	AA3_2(4-558)	AA3	AA3_2	N	FAD/NAD(P)-binding domain superfamily, Glucose-methanol-choline oxidoreductase, N-terminal, Glucose-methanol-choline oxidoreductase, C-terminal, Glucose-methanol-choline oxidoreductase	GMC oxidoreductase, GMC oxidoreductase
g16140			-1.82811	0.0389752					no Cluster					Alkaline-phosphatase-like, core domain superfamily, Sulfatase, N-terminal	Sulfatase
g16149			3.51608	0.00917066	4.64317	0.00051402	4.13855	0.00146594	Cluster3					Dioxygenase, Catechol dioxygenase N terminus	Intradiol ring-cleavage dioxygenase, C-terminal, Hydroxyquinol/catechol 1,2-dioxygenase, Catechol dioxygenase, N-terminal, Intradiol ring-cleavage dioxygenase, core
g16152					6.18659	0.0142193	6.54937	0.0075412	Cluster1					Zinc-binding dehydrogenase, Alcohol dehydrogenase GroES-like domain	Polyketide synthase, enoylreductase domain, Alcohol dehydrogenase, zinc-type, conserved site, Alcohol dehydrogenase, C-terminal, GroES-like superfamily, Alcohol dehydrogenase, N-terminal, NAD(P)-binding domain superfamily
g16167							9.18338	0.000393909	Cluster2
g16175					7.89386	0.00057201	7.37198	0.00101216	no Cluster	GH43_14(27-303)	GH43	GH43_14	N	Beta-xylosidase, C-terminal Concanavalin A-like domain, Glycoside hydrolase, family 43, Glycosyl hydrolase, five-bladed beta-propellor domain superfamily, Concanavalin A-like lectin/glucanase domain superfamily	Beta xylosidase C-terminal Concanavalin A-like domain, Glycosyl hydrolases family 43
g16176							-2.39709	0.0346808	Cluster4					Flavodoxin-like fold, SET domain, Flavoprotein-like superfamily	Flavodoxin-like fold, SET domain
g16179					7.47839	0.00503258	7.15893	0.00758956	Cluster1	GH28(59-397)	GH28	GH28	Y(1-32)	Glycosyl hydrolases family 28	Pectin lyase fold, Glycoside hydrolase, family 28, Pectin lyase fold/virulence factor
g16180					8.36719	0.00125587	8.02295	0.0019582	Cluster1	CE8(47-312)	CE8	CE8	Y(1-55)	Pectinesterase	Pectin lyase fold/virulence factor, Pectinesterase, catalytic, Pectin lyase fold, Pectinesterase, Asp active site
g16187			8.0012	0.00701642	11.3128	9.25865e-05	12.3854	3.36918e-05	Cluster2					Major facilitator superfamily domain, MFS transporter superfamily, Major facilitator, sugar transporter-like	Sugar (and other) transporter
g1619	-3.54259	0.00954134							Cluster1					Platelet-activating factor acetylhydrolase, isoform II	Alpha/Beta hydrolase fold, Platelet-activating factor acetylhydrolase-like, Platelet-activating factor acetylhydrolase, eucaryote
g16200	6.8518	0.0287628							Cluster5
g16203			3.68697	0.0125843					no Cluster	GH32(19-359)	N	GH32	N	Glycoside hydrolase, family 32, Glycosyl hydrolase, five-bladed beta-propellor domain superfamily, Concanavalin A-like lectin/glucanase domain superfamily, Glycosyl hydrolase family 32, N-terminal, Glycosyl hydrolase family 32, C-terminal	Glycosyl hydrolases family 32 N-terminal domain, Glycosyl hydrolases family 32 C terminal
g16204					5.94498	0.0103977	5.67513	0.0150934	no Cluster					NmrA-like domain, NAD(P)-binding domain superfamily	NmrA-like family
g16205							6.50777	0.0154992	no Cluster					Transcription factor domain, fungi	Fungal specific transcription factor domain
g16208					2.75301	0.0227393	2.71389	0.023186	no Cluster					Alpha/beta hydrolase fold-1, Alpha/Beta hydrolase fold	alpha/beta hydrolase fold
g16209					3.39295	0.0371013			no Cluster					Transcription factor domain, fungi	Fungal specific transcription factor domain
g16210	7.10856	4.71208e-05	9.16067	1.7961e-06	9.26643	1.0381e-06	8.12165	3.78295e-06	no Cluster					Oxidoreductase, N-terminal, NAD(P)-binding domain superfamily	Oxidoreductase family, NAD-binding Rossmann fold
g16211					6.41788	0.00318674	6.2504	0.00409462	no Cluster					Transcription factor domain, fungi	Fungal specific transcription factor domain
g16212	3.79734	0.0013598	4.15453	0.000175164	4.60136	4.72465e-05	5.36224	9.28844e-06	Cluster2
g16221							-3.25877	0.0311791	Cluster5					Threonyl/alanyl tRNA synthetase, SAD, Alanyl-tRNA synthetase, class IIc, core domain, Alanyl-tRNA synthetase, class IIc, N-terminal, Translation protein, beta-barrel domain superfamily, Threonyl/alanyl tRNA synthetase, class II-like, putative editing domain superfamily	tRNA synthetases class II (A), Threonyl and Alanyl tRNA synthetase second additional domain
g16223			-4.14021	0.00241253			-2.417	0.0201687	no Cluster
g16225							6.19248	0.0469152	Cluster2					Tetratricopeptide-like helical domain superfamily, Tetratricopeptide repeat protein TTC23/TTC23L, Tetratricopeptide repeat-containing domain
g16228					3.39341	0.0483001	3.79743	0.0227175	no Cluster					Copper amine oxidase, catalytic domain superfamily, Copper amine oxidase, catalytic domain, Copper amine oxidase, N-terminal, Copper amine oxidase, N2-terminal, Copper amine oxidase	Copper amine oxidase, enzyme domain, Copper amine oxidase, N2 domain
g1628	-3.62364	0.0216562							Cluster1
g16325							-3.60107	0.00218004	Cluster4					Purple acid phosphatase, metallophosphatase domain, Purple acid phosphatase-like, N-terminal, Calcineurin-like phosphoesterase domain, ApaH type, Purple acid phosphatase, N-terminal, Iron/zinc purple acid phosphatase-like C-terminal domain, Fibronectin type III, Purple acid phosphatase-like, Metallo-dependent phosphatase-like	Calcineurin-like phosphoesterase, Purple acid Phosphatase, N-terminal domain, Iron/zinc purple acid phosphatase-like protein C
g16328			7.68178	0.00102183	9.20231	4.34744e-05	8.18238	0.00024979	Cluster3					Sugar (and other) transporter	Sugar transporter, conserved site, Major facilitator, sugar transporter-like, MFS transporter superfamily, Major facilitator superfamily domain, Sugar/inositol transporter
g16329					7.55246	0.0080345	6.18754	0.0423238	Cluster3	GH2(5-591)	GH2	GH2	N	Glycosyl hydrolases family 2, TIM barrel domain, Glycosyl hydrolases family 2, sugar binding domain, Glycosyl hydrolases family 2	Beta-Galactosidase/glucuronidase domain superfamily, Glycoside hydrolase family 2, catalytic domain, Glycosyl hydrolases family 2, sugar binding domain, Immunoglobulin-like fold, Glycoside hydrolase superfamily, Galactose-binding-like domain superfamily, Glycoside hydrolase, family 2, immunoglobulin-like beta-sandwich, Glycoside hydrolase, family 2, Glycoside hydrolase, family 2, conserved site
g16330			6.75375	0.016568	6.79302	0.0105175	7.66054	0.0024655	Cluster2					Transcription factor domain, fungi	Fungal specific transcription factor domain
g16336							2.07092	0.0265896	Cluster2	AA12(27-429)	AA12	AA12	Y(1-20)	Six-bladed beta-propeller, TolB-like, Soluble quinoprotein glucose/sorbosone dehydrogenase
g1637	-3.78216	0.0374641							no Cluster					Glutamine synthetase, N-terminal domain superfamily, Glutamine synthetase, catalytic domain, Glutamine synthetase/guanido kinase, catalytic domain	Glutamine synthetase, catalytic domain
g1639					1.86218	0.0435468			Cluster5					ICL/PEPM domain, Pyruvate/Phosphoenolpyruvate kinase-like domain superfamily, Isocitrate lyase, Isocitrate lyase/phosphorylmutase, conserved site, Pyruvate kinase-like domain superfamily	Isocitrate lyase family
g1640	3.75864	0.00177879	5.56319	1.13888e-05	5.73541	7.00933e-06	5.53241	9.7961e-06	no Cluster					Citrate synthase, Citrate synthase active site, Citrate synthase-like, small alpha subdomain, Citrate synthase-like, large alpha subdomain, Citrate synthase superfamily	Citrate synthase, C-terminal domain
g1642			6.94699	0.0254169	6.60715	0.0284447			no Cluster	GH16_18(68-222)	N	GH16_18	Y(1-19)	Concanavalin A-like lectin/glucanase domain superfamily, Glycoside hydrolase family 16	Glycosyl hydrolases family 16
g1650			4.86772	0.000172461	5.90805	1.7744e-05	6.07621	1.27619e-05	Cluster1	GH105(48-369)	GH105	GH105	N	Glycosyl Hydrolase Family 88	Six-hairpin glycosidase-like superfamily, Six-hairpin glycosidase superfamily, Glycosyl hydrolase, family 88
g16507							3.01171	0.038086	Cluster5					P-loop containing nucleoside triphosphate hydrolase, Helitron helicase-like domain, DNA helicase Pif1-like	Helitron helicase-like domain at N-terminus, PIF1-like helicase
g1651					7.4927	0.0274835			Cluster3					Major Facilitator Superfamily	Major facilitator superfamily domain, MFS transporter superfamily, Major facilitator superfamily
g16515	-8.52724	0.0216633	-3.28009	0.00938952					Cluster2					Zinc finger C2H2-type, Zinc finger C2H2 superfamily
g16544							3.78962	0.0202376	Cluster2					Ribonuclease H superfamily, Reverse transcriptase, RNA-dependent DNA polymerase, Ribonuclease H-like superfamily, DNA/RNA polymerase superfamily, Integrase, catalytic core	Reverse transcriptase (RNA-dependent DNA polymerase)
g1656							5.5779	0.0206585	Cluster2
g1657							4.02724	0.0358443	Cluster1					Aldehyde dehydrogenase family	Aldehyde dehydrogenase, C-terminal, Aldehyde dehydrogenase, glutamic acid active site, Aldehyde dehydrogenase domain, Aldehyde/histidinol dehydrogenase, Aldehyde dehydrogenase, N-terminal
g1659			6.44228	0.0159659	5.83523	0.0256806	6.07759	0.0173427	no Cluster					Transcription factor domain, fungi	Fungal specific transcription factor domain
g16592					3.18734	0.00720741			Cluster3
g166			4.4504	0.000424595	3.44802	0.00290911	2.95764	0.00872296	Cluster4					ClpP/crotonase-like domain superfamily, Enoyl-CoA hydratase/isomerase	Enoyl-CoA hydratase/isomerase
g16648					-5.7692	0.000695077	-4.98032	0.0010526	Cluster5
g16649	-2.94788	0.0250033	-5.36713	2.73239e-05	-4.7319	4.68908e-05	-8.71304	4.22669e-07	Cluster5
g1665			7.94333	9.54057e-05	7.53221	0.000118976	6.80791	0.000291604	Cluster4	N	N	GH36	N	GroES-like superfamily, Alcohol dehydrogenase, C-terminal, NAD(P)-binding domain superfamily, Polyketide synthase, enoylreductase domain, Oxidoreductase, N-terminal domain	Zinc-binding dehydrogenase, N-terminal domain of oxidoreductase
g1666			7.33797	0.00140551	9.19003	0.000123914	8.13855	0.000364899	Cluster3					Transmembrane amino acid transporter protein	Amino acid transporter, transmembrane domain
g16674					3.24193	0.0448682	3.3389	0.0358443	Cluster5					HAT, C-terminal dimerisation domain, Ribonuclease H-like superfamily	hAT family C-terminal dimerisation region
g16687			5.99972	0.0448969					Cluster4					Polyketide synthase, enoylreductase domain, Dimeric alpha-beta barrel, Alcohol dehydrogenase, C-terminal, NAD(P)-binding domain superfamily, YCII-related, GroES-like superfamily	Zinc-binding dehydrogenase, YCII-related domain
g16690	-5.61266	0.000261147	-5.54043	3.35767e-05	-4.70026	0.000113926	-5.35987	3.04734e-05	Cluster5					Aldolase-type TIM barrel, Ribonucleoside-triphosphate reductase, anaerobic, Radical SAM, Anaerobic ribonucleoside-triphosphate reductase activating protein	4Fe-4S single cluster domain, Anaerobic ribonucleoside-triphosphate reductase, Radical SAM superfamily
g16692	-2.94912	0.0175243	-2.72187	0.0164433	-4.41687	0.00017273	-5.70941	1.37006e-05	Cluster5					Protein of unknown function DUF3759	Protein of unknown function (DUF3759)
g16698	-3.98461	0.0433903	-2.86952	0.0250035			-2.75714	0.01871	Cluster3					Major Facilitator Superfamily	Major facilitator superfamily domain, Major facilitator superfamily, MFS transporter superfamily
g167							3.43091	0.0308629	Cluster1					Fungal Zn(2)-Cys(6) binuclear cluster domain, Fungal specific transcription factor domain	Zn(2)-C6 fungal-type DNA-binding domain, Transcription factor domain, fungi, Zn(2)-C6 fungal-type DNA-binding domain superfamily
g1670					4.96632	0.0417159	6.50339	0.00320964	Cluster2					NAD(P)-binding domain, NAD(P)-binding domain superfamily	NAD(P)H-binding
g16700							5.54896	0.0407043	Cluster2	AA3_2(43-668)	AA3	AA3	Y(1-22)	FAD/NAD(P)-binding domain superfamily, Glucose-methanol-choline oxidoreductase, Glucose-methanol-choline oxidoreductase, C-terminal, Glucose-methanol-choline oxidoreductase, N-terminal	GMC oxidoreductase, GMC oxidoreductase
g16723	-4.87126	0.000643117	-6.06898	6.53906e-06	-7.28883	7.65364e-07	-7.58797	5.43911e-07	Cluster5					Hexokinase, ATPase, nucleotide binding domain, Hexokinase, N-terminal, Hexokinase, C-terminal	Hexokinase, Hexokinase
g16729					8.61095	0.00151315	7.90314	0.00390864	Cluster3	GH43_34(31-314)	GH43	GH43_34	N	Glycosyl hydrolases family 43	Glycosyl hydrolase, five-bladed beta-propellor domain superfamily, Glycoside hydrolase, family 43
g16730					3.6618	0.00945754			Cluster3	GH43_5(34-312)	GH43	GH43_5	Y(1-21)	Glycosyl hydrolases family 43	Glycoside hydrolase, family 43, Glycosyl hydrolase, five-bladed beta-propellor domain superfamily, Glycoside hydrolase, family 43, endo-1, 5-alpha-L-arabinosidase
g16731					5.61438	0.0460174	6.12831	0.0226101	Cluster1						NTF2-like domain superfamily
g16732							7.11782	0.0415122	Cluster2	N	N	GH0	N	Heterokaryon incompatibility	Heterokaryon incompatibility protein (HET)
g1674					-3.6785	0.00134178	-2.56644	0.0154374	Cluster5	GT90(240-428)	GT90	GT90	N
g16745			8.8301	0.00322681	12.7516	3.43438e-05	12.9164	2.81974e-05	Cluster1	N	N	GH78	N	Sugar (and other) transporter	Major facilitator superfamily domain, Major facilitator, sugar transporter-like, Sugar transporter, conserved site, MFS transporter superfamily
g16746					4.80956	0.00263678	4.71148	0.00292603	Cluster1	GH79(41-397)+CBM67(441-577)+GH78(684-1194)	GH78+GH79+CBM67	GH78+GH79	Y(1-35)	Glycosyl hydrolase family 79 C-terminal beta domain, Bacterial alpha-L-rhamnosidase 6 hairpin glycosidase domain	Galactose-binding-like domain superfamily, Beta-glucuronidase, C-terminal, Six-hairpin glycosidase-like superfamily, Alpha-L-rhamnosidase, six-hairpin glycosidase domain, Glycoside hydrolase superfamily, Six-hairpin glycosidase superfamily
g16757			-4.90967	0.00419736	-4.26016	0.00162149	-3.66853	0.00391615	Cluster2
g1676			5.00963	0.00665345					Cluster4					Amino acid transporter, transmembrane domain	Transmembrane amino acid transporter protein
g16762			7.3587	0.000172461	8.07966	4.99437e-05	8.2366	3.84928e-05	Cluster1
g16763					6.00757	0.0140109	6.57198	0.0052509	Cluster1					Fungal specific transcription factor domain	Transcription factor domain, fungi
g1678							6.18937	0.0367041	Cluster2
g16789							3.6235	0.0342256	no Cluster					Major facilitator, sugar transporter-like, Sugar transporter, conserved site, Sugar/inositol transporter, Major facilitator superfamily domain, MFS transporter superfamily	Sugar (and other) transporter
g168			3.05004	0.0175774	4.48483	0.000459091	4.69418	0.000278624	Cluster1					Fungal Zn(2)-Cys(6) binuclear cluster domain, Fungal specific transcription factor domain	Zn(2)-C6 fungal-type DNA-binding domain superfamily, Zn(2)-C6 fungal-type DNA-binding domain, Fungal transcription factor
g16802	-2.45461	0.00902754	-1.47649	0.0446115	-1.50673	0.0280648			Cluster2					Threonyl/alanyl tRNA synthetase, SAD, Translation protein, beta-barrel domain superfamily, Alanyl-tRNA synthetase, class IIc, core domain, Threonyl/alanyl tRNA synthetase, class II-like, putative editing domain superfamily	Threonyl and Alanyl tRNA synthetase second additional domain
g16803			-2.84225	0.0465434	-3.00099	0.0164371			Cluster5					Thioredoxin domain, Thioredoxin-like superfamily	Thioredoxin
g1681					6.59863	0.0212278			Cluster3					Major Facilitator Superfamily	Major facilitator superfamily, MFS transporter superfamily, Major facilitator superfamily domain
g1682					6.79592	0.0185242			Cluster3	CE12(21-228)	CE12	CE12	Y(1-33)	GDSL-like Lipase/Acylhydrolase family	SGNH hydrolase superfamily, Rhamnogalacturonan acetylesterase RhgT-like, SGNH hydrolase-type esterase domain
g16826					2.50655	0.00809612	2.73669	0.00379738	Cluster1
g16827							-2.07875	0.02997	Cluster4					Glutathione S-transferase, C-terminal-like, Glutathione S-transferase, N-terminal, Glutathione S-transferase, C-terminal domain superfamily, Thioredoxin-like superfamily, Glutathione Transferase family, Glutathione S-transferase, C-terminal	Glutathione S-transferase, N-terminal domain, Glutathione S-transferase, C-terminal domain
g16829	-8.89076	0.00601895	-3.19247	0.00468002	-3.00703	0.00342797	-3.06276	0.00231412	no Cluster					Alcohol dehydrogenase, C-terminal, Alcohol dehydrogenase, zinc-type, conserved site, NAD(P)-binding domain superfamily, GroES-like superfamily, Polyketide synthase, enoylreductase domain, Alcohol dehydrogenase, N-terminal	Zinc-binding dehydrogenase, Alcohol dehydrogenase GroES-like domain
g16836							3.50581	0.0415783	Cluster2					Amine oxidase, Carotenoid/retinoid oxidoreductase, FAD/NAD(P)-binding domain superfamily, Phytoene dehydrogenase, bacterial-type, conserved site	Flavin containing amine oxidoreductase
g16850							6.0772	0.0326254	Cluster2					NADP-dependent oxidoreductase domain superfamily, NADP-dependent oxidoreductase domain, Aldo/keto reductase	Aldo/keto reductase family
g16855			10.8281	2.71428e-05	12.2669	5.02133e-06	10.9886	1.88745e-05	Cluster3	GH93(40-354)	GH93	GH93	Y(1-22)
g16857			7.26401	0.00197174	10.2671	9.38977e-06	9.36482	3.27585e-05	Cluster3	PL26(31-917)	PL26	PL26	Y(1-21)
g16863	-2.00234	0.0141309	-2.03332	0.00553483	-1.53369	0.031853	-1.87848	0.00725555	Cluster5					Glycosyltransferase 34	galactosyl transferase GMA12/MNN10 family
g16866			-3.206	0.0146733	-2.85923	0.0105976			no Cluster					Mss4-like superfamily, Glutathione-dependent formaldehyde-activating enzyme/centromere protein V	Glutathione-dependent formaldehyde-activating enzyme
g16869					-3.92202	0.0100291			Cluster2					Peptidase S12, Pab87-related, C-terminal, Beta-lactamase/transpeptidase-like, Beta-lactamase-related	Domain of unknown function (DUF3471), Beta-lactamase
g16877					6.41576	0.0173198	6.19813	0.0217939	Cluster1					Aldehyde dehydrogenase family	Aldehyde dehydrogenase, glutamic acid active site, Aldehyde/histidinol dehydrogenase, Aldehyde dehydrogenase, N-terminal, Aldehyde dehydrogenase domain, Aldehyde dehydrogenase, C-terminal
g16878							5.82338	0.039602	Cluster2					Major facilitator superfamily, MFS transporter superfamily, Major facilitator superfamily domain	Major Facilitator Superfamily
g16882			-1.51091	0.0467699					Cluster5					Alpha/Beta hydrolase fold, Peptidase S33 tripeptidyl aminopeptidase-like, C-terminal, Alpha/beta hydrolase fold-1	TAP-like protein, alpha/beta hydrolase fold
g16883			-5.42302	0.0388882					Cluster3					AMP-binding enzyme	AMP-dependent synthetase-like superfamily, AMP-dependent synthetase/ligase
g16891			2.16011	0.0261528	3.06793	0.00150222	2.8282	0.00275382	Cluster1					G protein-coupled glucose receptor regulating Gpa2	Glucose receptor Git3, N-terminal, GPCR, rhodopsin-like, 7TM
g16895							2.63825	0.0286472	no Cluster					Carboxylesterase type B, active site, Carboxylesterase, type B, Alpha/Beta hydrolase fold	Carboxylesterase family
g16896							6.70938	0.0159172	Cluster2					MFS transporter superfamily, Major facilitator superfamily	Major Facilitator Superfamily
g16900			7.79942	0.0170777	7.16413	0.0264101			Cluster4					Class I glutamine amidotransferase-like, DJ-1/PfpI	DJ-1/PfpI family
g16906					7.71596	0.00490942	8.25917	0.00212956	Cluster1					Tannase and feruloyl esterase	Alpha/Beta hydrolase fold, Tannase/feruloyl esterase
g16908			-1.91545	0.0271748					Cluster2	GH76(30-401)	GH76	GH76	Y(1-36)	Glycoside hydrolase, family 76, Mannan endo-1,6-alpha-mannosidase, Six-hairpin glycosidase superfamily	Glycosyl hydrolase family 76
g16911					6.91374	0.0178701	8.44572	0.00203286	Cluster2					Protein of unknown function DUF1593, Immunoglobulin-like fold, Ribonucleoside hydrolase-like	Protein of unknown function (DUF1593)
g16934							4.32468	0.0208269	Cluster2					Fungal transcription factor	Fungal specific transcription factor domain
g16935							3.50198	0.00626718	Cluster2					Ribonuclease Z/Hydroxyacylglutathione hydrolase-like, Metallo-beta-lactamase	Metallo-beta-lactamase superfamily
g1694			3.48523	0.0475809					Cluster4	GH3(16-230)	GH3+CBM6	GH3	N	Immunoglobulin-like fold, Glycoside hydrolase, family 3, active site, PA14 domain, Glycoside hydrolase, family 3, N-terminal, Fibronectin type III-like domain, Glycoside hydrolase family 3 C-terminal domain superfamily, Galactose-binding-like domain superfamily, Glycoside hydrolase, family 3, N-terminal domain superfamily, Glycoside hydrolase family 3 C-terminal domain, Glycoside hydrolase superf…	Glycosyl hydrolase family 3 N terminal domain, Fibronectin type III-like domain, PA14 domain, Glycosyl hydrolase family 3 C-terminal domain
g16947					4.55786	0.000314485	5.16521	7.73007e-05	Cluster1					Phosphatidylethanolamine-binding protein	Phosphatidylethanolamine-binding protein, Phosphatidylethanolamine-binding protein, eukaryotic, PEBP-like superfamily
g1695			7.50961	0.0122229	7.35774	0.0105041	7.35907	0.00964776	no Cluster					Sugar transporter, conserved site, MFS transporter superfamily, Major facilitator, sugar transporter-like, Major facilitator superfamily domain	Sugar (and other) transporter
g16950					12.716	4.18102e-06	12.0426	7.359e-06	no Cluster	PL3_2(26-212)	PL3	PL3_2	Y(1-28)	Pectin lyase fold/virulence factor, Pectate lyase PlyH/PlyE-like, Pectin lyase fold	Pectate lyase
g16952			-7.49013	0.00101967	-7.49013	9.70176e-05	-7.49013	7.3969e-05	Cluster5					Ankyrin repeat-containing domain superfamily
g16953	-3.73025	0.0332194	-7.2905	4.5152e-05	-6.03708	5.76297e-05	-6.89205	1.72381e-05	Cluster5					Major facilitator, sugar transporter-like, MFS transporter superfamily, Sugar/inositol transporter, Major facilitator superfamily domain, Sugar transporter, conserved site	Sugar (and other) transporter
g16956			7.43494	0.0436619	9.66371	0.00287689	11.9103	0.000311518	Cluster2					Major facilitator superfamily, Major facilitator superfamily domain, MFS transporter superfamily	Major Facilitator Superfamily
g16962			11.1498	1.28819e-05	13.1878	1.43395e-06	13.2488	1.56854e-06	Cluster1					Hydrophobic surface binding protein A	Cell wall mannoprotein 1
g16963					6.02585	0.0148718	6.70192	0.00475258	Cluster1					2OG-Fe(II) oxygenase superfamily	Isopenicillin N synthase-like, Oxoglutarate/iron-dependent dioxygenase
g16969							3.09567	0.0240594	no Cluster					Alpha/beta hydrolase fold-1, Alpha/Beta hydrolase fold	Alpha/beta hydrolase family
g16972					6.22495	0.0290746	8.38161	0.00119878	Cluster2					MFS transporter superfamily, Major facilitator superfamily, Major facilitator superfamily domain	Major Facilitator Superfamily
g16977					-3.16596	0.00107478	-5.01803	1.4624e-05	Cluster5					CAP superfamily, CAP domain, Cysteine-rich secretory protein-related, Golgi-associated plant pathogenesis-related protein 1, SCP domain	Cysteine-rich secretory protein family
g16979	-2.41479	0.00680272							no Cluster					FAD/NAD(P)-binding domain superfamily	NAD(P)-binding Rossmann-like domain
g16981					4.8219	0.000259855	5.00234	0.000179775	Cluster1
g16982	-3.89076	0.00942162	-3.35486	0.00111414	-5.90624	2.52173e-06	-6.79336	9.68682e-07	Cluster5					Histidine phosphatase superfamily, clade-1, Histidine phosphatase superfamily	Histidine phosphatase superfamily (branch 1)
g16985	-8.5839	0.00276259	-3.50614	0.000859244	-2.97718	0.00112046	-2.58655	0.0033213	Cluster1					Alpha/beta hydrolase family	Alpha/beta hydrolase fold-1, Alpha/Beta hydrolase fold
g16986			-3.14797	0.0226766					Cluster1					Major Facilitator Superfamily	Major facilitator superfamily domain, Major facilitator superfamily, MFS transporter superfamily
g16987			5.33973	0.00573145	7.2932	0.000171969	8.39174	3.84928e-05	Cluster2
g16993					3.77284	0.00143586	4.74691	0.000148211	Cluster2					Annexin repeat, Annexin superfamily, Annexin	Annexin, Annexin, Annexin
g16995					-2.32856	0.0021624	-2.3195	0.00211328	Cluster5					Fructose-1,6-bisphosphatase, active site, Fructose-1,6-bisphosphatase class 1, Sedoheptulose-1,7-bisphosphatase, Fructose-1-6-bisphosphatase class I, N-terminal	Fructose-1-6-bisphosphatase, N-terminal domain
g16996			-5.99106	0.0179748					Cluster5
g16997					6.36718	0.000239413	6.02929	0.000413305	Cluster1	PL9_3(20-377)	PL9	PL9_3	Y(1-21)	Chondroitinase B, Right handed beta helix region	Pectin lyase fold/virulence factor, Pectin lyase fold, PL-6 family, Right handed beta helix domain
g17004					3.77488	0.021192	4.93153	0.00204646	Cluster2					Tetracycline resistance protein/drug resistance transporter, Major facilitator superfamily domain, MFS transporter superfamily, Sugar transporter, conserved site	Fungal trichothecene efflux pump (TRI12)
g17007			-1.95106	0.0226766	-2.18944	0.00583921	-2.04211	0.00929745	Cluster5					Vacuolar protein sorting-associated protein 62	Vacuolar protein sorting-associated protein 62
g17009	-3.39746	0.0424344	-5.14039	0.000130588	-4.14441	0.00012466	-4.16035	0.00012614	Cluster5					Zn(2)-C6 fungal-type DNA-binding domain superfamily, Zn(2)-C6 fungal-type DNA-binding domain, Fungal transcription factor	Fungal Zn(2)-Cys(6) binuclear cluster domain, Fungal specific transcription factor domain
g17012			6.24121	0.0370318	11.86	1.59362e-05	11.5421	2.13793e-05	Cluster1					Sugar (and other) transporter	MFS transporter superfamily, Major facilitator, sugar transporter-like, Sugar/inositol transporter, Major facilitator superfamily domain
g17013					7.19498	0.0188924			Cluster3
g17017					3.25206	0.0278222			Cluster3	CE8(27-147)	CE8	N	Y(1-43)	Pectinesterase	Pectin lyase fold/virulence factor, Pectin lyase fold, Pectinesterase, catalytic
g1702							5.59072	0.0452892	Cluster2					Aldehyde/histidinol dehydrogenase, Aldehyde dehydrogenase, N-terminal, Aldehyde dehydrogenase, C-terminal, Aldehyde dehydrogenase domain	Aldehyde dehydrogenase family
g17023					8.40915	0.0012996	7.25178	0.00726606	Cluster3	GH3(37-248)	GH3	GH3	N	Glycosyl hydrolase family 3 C-terminal domain, Glycosyl hydrolase family 3 N terminal domain, Fibronectin type III-like domain, PA14 domain	Glycoside hydrolase, family 3, N-terminal, Glycoside hydrolase family 3 C-terminal domain superfamily, Glycoside hydrolase family 3 C-terminal domain, Glycoside hydrolase, family 3, N-terminal domain superfamily, PA14/GLEYA domain, Glycoside hydrolase superfamily, Immunoglobulin-like fold, Glycoside hydrolase, family 3, active site, Fibronectin type III-like domain, Galactose-binding-like domain …
g17028			6.77057	0.0116262	8.65201	0.000285967	7.76543	0.00128335	Cluster3					Fungal Zn(2)-Cys(6) binuclear cluster domain	Zn(2)-C6 fungal-type DNA-binding domain, Zn(2)-C6 fungal-type DNA-binding domain superfamily
g17030					7.63776	0.0268438			no Cluster					Rieske [2Fe-2S] iron-sulphur domain superfamily, Aromatic-ring-hydroxylating dioxygenase, alpha subunit, C-terminal domain	Ring hydroxylating alpha subunit (catalytic domain), Ring hydroxylating alpha subunit (catalytic domain)
g17037	-6.2422	0.000247441							Cluster3					Cytochrome P450	Cytochrome P450, conserved site, Cytochrome P450, Cytochrome P450, B-class, Cytochrome P450 superfamily
g17041			-3.55733	0.0277439	-3.75276	0.00715123	-2.91394	0.0253721	no Cluster					Necrosis inducing protein	Necrosis inducing protein (NPP1)
g17044			4.46184	0.00796504	3.60487	0.0281129	3.63511	0.024604	Cluster5					Calcineurin-like phosphoesterase domain, ApaH type	Calcineurin-like phosphoesterase
g17054					5.51422	0.0178049			Cluster3
g17060					6.41422	0.020745	7.34566	0.00524954	Cluster2					Six-hairpin glycosidase superfamily
g17072					-3.13826	0.0238312	-3.89641	0.00602023	Cluster4					Fungal transcription factor	Fungal specific transcription factor domain
g17084			-4.56547	0.00203192					no Cluster					Antibiotic biosynthesis monooxygenase domain, Dimeric alpha-beta barrel	Antibiotic biosynthesis monooxygenase
g17093							5.73355	0.0407914	Cluster1
g17111							3.75101	0.0232326	Cluster1					FAD dependent oxidoreductase	FAD/NAD(P)-binding domain superfamily, FAD dependent oxidoreductase
g17114			-2.70826	0.0264931	-3.07692	0.00450811	-2.37925	0.0232498	Cluster5					Dihydroorotate dehydrogenase, class 1A, Dihydroorotate dehydrogenase domain, Aldolase-type TIM barrel, Dihydroorotate dehydrogenase A, chain A, domain 2	Dihydroorotate dehydrogenase
g17115			3.90734	0.0118172	3.59981	0.014694			Cluster5					Amino acid transporter, transmembrane domain	Transmembrane amino acid transporter protein
g17116	-5.42343	0.00453824	-4.50224	0.00022402	-7.17233	2.13213e-06	-6.58559	3.42342e-06	Cluster4					Carbohydrate kinase, thermoresistant glucokinase, P-loop containing nucleoside triphosphate hydrolase, Shikimate kinase/gluconokinase	Shikimate kinase
g17120	-2.81774	0.00120205	-3.62725	2.0416e-05	-4.56427	9.77064e-07	-5.48401	2.8755e-07	Cluster5	AA11(20-211)	AA11	AA11	Y(1-20)
g17126	-9.14679	0.0022681	-4.61442	0.000161202	-3.5708	0.00037345	-2.72194	0.00349002	Cluster2					Bulb-type lectin domain, Bulb-type lectin domain superfamily
g17127							-3.25193	0.0309793	Cluster4					Domain of unknown function DUF1907	Domain of Unknown Function (DUF1907)
g17128			-2.62901	0.0314888			-3.38574	0.00382007	Cluster5
g17129	-3.30583	0.0203911	-4.93138	5.81493e-05	-3.33309	0.00055673	-2.59187	0.00461365	Cluster2					MFS transporter superfamily, Major facilitator superfamily domain, Sugar transporter, conserved site, Major facilitator, sugar transporter-like, Sugar/inositol transporter, Fungal transcription factor	Sugar (and other) transporter, Fungal specific transcription factor domain
g17146			-2.91553	0.0315829					Cluster2
g17150					2.00604	0.0270362	2.4138	0.00791757	Cluster2
g17167					7.25269	0.015697	9.11681	0.00122878	Cluster2
g17168					2.50367	0.0497578	3.86231	0.00254525	Cluster2					FAD-binding domain, FAD/NAD(P)-binding domain superfamily	FAD binding domain
g17169					6.63355	0.000154774	6.05244	0.000401705	no Cluster					Glycine-rich domain-containing protein-like	Glycine-rich domain-containing protein-like
g17172			6.50029	0.0354131	9.2405	0.000460723	10.8119	5.97799e-05	Cluster2					S-adenosyl-L-methionine-dependent methyltransferase	Methyltransferase domain
g17176			-4.5985	0.0100905	-3.06819	0.0166914	-3.92021	0.00358608	Cluster3					short chain dehydrogenase	Short-chain dehydrogenase/reductase SDR, NAD(P)-binding domain superfamily
g17177					1.78197	0.0310466			Cluster1
g17179	-6.61295	4.71208e-05	-9.21737	5.25497e-07	-7.6821	9.58516e-07	-9.00862	3.98447e-07	Cluster5					Phosphoesterase	Phosphoesterase family
g17181					14.099	0.000264626	11.3289	0.0017906	Cluster3	GH5_5(84-360)	GH5+CBM1	CBM1+GH5_5	Y(1-23)	Cellulase (glycosyl hydrolase family 5), Fungal cellulose binding domain	Glycoside hydrolase, family 5, Cellulose-binding domain, fungal, Cellulose-binding domain superfamily, Glycoside hydrolase superfamily
g17183					2.94322	0.0108274	2.75787	0.0151088	Cluster1					Amino acid permease	Amino acid permease, fungi, Amino acid permease, conserved site, Amino acid permease/ SLC12A domain
g17188					5.62587	0.0396119			Cluster3					C2H2 type zinc-finger (2 copies)	Zinc finger protein 622/Rei1/Reh1, Zinc finger C2H2 superfamily, ZN622/Rei1/Reh1, zinc finger C2H2-type
g17191					2.90901	0.00774945	2.13828	0.0437645	Cluster3					PAP2 superfamily	Inositolphosphotransferase Aur1/Ipt1
g17192					2.14178	0.0207034	1.85598	0.042196	Cluster1	GT32(112-188)	GT32	GT32	N	Glycosyltransferase sugar-binding region containing DXD motif	Glycosyltransferase, DXD sugar-binding motif, Nucleotide-diphospho-sugar transferases
g17199							4.64009	0.0123563	Cluster2					Chloride channel, core, CBS domain, Chloride channel, voltage gated	CBS domain, Voltage gated chloride channel
g17201					6.12487	0.000154407	5.50139	0.000401705	no Cluster	GH54(22-336)+CBM42(354-494)	GH54+CBM13+CBM42	CBM42+GH54	N	Alpha-L-arabinofuranosidase B, arabinose-binding domain, Alpha-L-arabinofuranosidase B, catalytic, Alpha-L-arabinofuranosidase B, arabinose-binding domain superfamily, Concanavalin A-like lectin/glucanase domain superfamily, Alpha-L-arabinofuranosidase B	Alpha-L-arabinofuranosidase B (ABFB) domain, Alpha-L-arabinofuranosidase B, catalytic
g17202							3.29565	0.00451471	Cluster2					Major facilitator superfamily domain, MFS transporter superfamily, Major facilitator superfamily	Major Facilitator Superfamily
g17204			6.09822	2.71428e-05	8.11184	9.58516e-07	9.19408	3.98447e-07	Cluster2					SMP-30/Gluconolactonase/LRE-like region, Six-bladed beta-propeller, TolB-like	SMP-30/Gluconolactonase/LRE-like region
g17205			7.36703	0.0101877	11.054	6.49692e-05	14.2968	3.98714e-06	Cluster2
g17213					7.56459	0.00395997	6.14632	0.0261353	Cluster3	AA9(8-210)	AA9+CBM1	AA9+CBM1	Y(1-22)	Fungal cellulose binding domain, Glycosyl hydrolase family 61	Cellulose-binding domain, fungal, Cellulose-binding domain superfamily, Glycoside hydrolase, family 61
g17217					4.70387	0.000628924	3.0882	0.0138525	Cluster3	GH13_1(58-345)	CBM20	GH13_1	Y(1-20)	Alpha amylase, catalytic domain	Glycosyl hydrolase, family 13, catalytic domain, Alpha-amylase-like, Glycoside hydrolase superfamily
g17218							-3.05153	0.0354488	Cluster5					Chromate transporter, long chain, Chromate transporter	Chromate transporter, Chromate transporter
g17219			6.53189	0.014616	6.32627	0.0134385			Cluster4					FAD dependent oxidoreductase, FAD/NAD(P)-binding domain superfamily	FAD dependent oxidoreductase
g1722			-3.64279	0.0177211	-4.50832	0.00114523			Cluster5					NAD(P)-binding domain superfamily, NAD(P)-binding domain	NAD(P)H-binding
g17223			3.45045	0.0274842	4.53208	0.00242085	6.18732	0.000120862	Cluster2					Lipase, secreted, Alpha/Beta hydrolase fold	Secretory lipase
g17230			-2.7649	0.0171416	-2.27435	0.021821	-2.47705	0.0115025	no Cluster					Chloramphenicol acetyltransferase-like domain superfamily, Alcohol acetyltransferase/N-acetyltransferase	Alcohol acetyltransferase
g17233					2.88183	0.0310893			Cluster3					Pro-kumamolisin, activation domain	Peptidase S8, subtilisin, Ser-active site, Peptidase S8/S53 domain superfamily, Peptidase S53, activation domain, Sedolisin domain
g17235					5.21508	0.0146947			Cluster3					FAD binding domain	FAD-binding domain, FAD/NAD(P)-binding domain superfamily
g17241	-4.63229	0.00141391	-3.07069	0.000894586	-2.41085	0.00432867	-3.054	0.000409454	Cluster3					Zinc-binding dehydrogenase, TRAM1-like protein, TLC domain, Alcohol dehydrogenase GroES-like domain	Alcohol dehydrogenase, C-terminal, TRAM/LAG1/CLN8 homology domain, TRAM1-like protein, GroES-like superfamily, NAD(P)-binding domain superfamily, Polyketide synthase, enoylreductase domain, Sphingosine N-acyltransferase Lag1/Lac1-like, Alcohol dehydrogenase, N-terminal
g17243							6.18515	0.0246262	Cluster2
g17257					5.40958	0.0316475	6.35152	0.00775328	Cluster2					Short-chain dehydrogenase/reductase SDR, NAD(P)-binding domain superfamily	short chain dehydrogenase
g17258							6.07043	0.0282016	Cluster2
g17262					-2.3925	0.0309278			Cluster5					Alcohol dehydrogenase, iron-type, conserved site, Iron-type alcohol dehydrogenase-like, Alcohol dehydrogenase, iron-type/glycerol dehydrogenase GldA	Iron-containing alcohol dehydrogenase
g17267	6.96329	2.20161e-05	7.0465	7.37615e-06	7.24079	4.39109e-06	5.7672	3.45066e-05	Cluster5					Major facilitator superfamily, MFS transporter superfamily	Major Facilitator Superfamily
g1727					8.09933	0.000539051	11.3396	2.68315e-05	Cluster2					Major facilitator, sugar transporter-like, Sugar/inositol transporter, Sugar transporter, conserved site, MFS transporter superfamily, Major facilitator superfamily domain	Sugar (and other) transporter
g17276			9.14348	0.00880126	8.47164	0.0135428	9.61301	0.00351906	no Cluster
g17277							6.43729	0.0354488	Cluster1					GRAM domain	GRAM domain
g17282			6.73851	0.0167322	7.7913	0.00222657	7.38002	0.00392647	no Cluster					Major facilitator superfamily domain, Sugar transporter, conserved site, MFS transporter superfamily, Sugar/inositol transporter, Major facilitator, sugar transporter-like	Sugar (and other) transporter
g1729			-7.30229	0.00210274	-7.30229	0.00020822	-6.27328	0.000316191	Cluster2
g17309					7.70654	0.000222785	6.83504	0.000675241	Cluster3	GH115(44-702)	GH115	GH115	Y(1-19)	Gylcosyl hydrolase family 115 C-terminal domain, Glycosyl hydrolase family 115	Gylcosyl hydrolase 115 C-terminal domain, Glycosyl hydrolase family 115, Glycosyl hydrolase 115 superfamily, Beta-hexosaminidase-like, domain 2
g17311			-2.48653	0.0327794			-3.2482	0.00244506	no Cluster	N	N	CBM48+GH13_8	N	ABC-transporter N-terminal domain, P-loop containing nucleoside triphosphate hydrolase, ABC transporter-like, ATP-binding cassette transporter, PDR-like subfamily G, domain 1, AAA+ ATPase domain, CDR ABC transporter, ATP-binding cassette transporter, PDR-like subfamily G, domain 2, ABC transporter, conserved site, ABC-2 type transporter	ABC-transporter N-terminal, ABC transporter, CDR ABC transporter, ABC transporter, ABC-2 type transporter, ABC-2 type transporter
g17312					6.58083	0.0269343			Cluster3					C2H2 type zinc-finger (2 copies)	Zinc finger C2H2-type, Zinc finger protein 622/Rei1/Reh1, ZN622/Rei1/Reh1, zinc finger C2H2-type
g1732			5.41287	0.0309749					Cluster4					Protein kinase domain, Polyketide synthase, enoylreductase domain, GroES-like superfamily, Protein kinase-like domain superfamily, NAD(P)-binding domain superfamily, Alcohol dehydrogenase, N-terminal	Zinc-binding dehydrogenase, Alcohol dehydrogenase GroES-like domain
g17325	-3.62706	0.000117607	-4.14987	6.89043e-06	-4.55429	1.40491e-06	-4.43549	2.32796e-06	Cluster5					Acyl transferase/acyl hydrolase/lysophospholipase, Lysophospholipase, catalytic domain	Lysophospholipase catalytic domain
g17329					6.57733	0.0300895	8.67053	0.001732	Cluster2					Major facilitator superfamily, Alpha/Beta hydrolase fold, Peptidase S9, prolyl oligopeptidase, catalytic domain, MFS transporter superfamily	Major Facilitator Superfamily, Prolyl oligopeptidase family
g17332			6.27316	0.0100905	5.17028	0.0362565	5.61778	0.018226	Cluster4					Major facilitator, sugar transporter-like, Sugar transporter, conserved site, Major facilitator superfamily domain, MFS transporter superfamily, Sugar/inositol transporter	Sugar (and other) transporter
g1736	-7.99113	0.0175243	-4.02988	0.0020137	-5.12414	9.16175e-05	-5.92478	2.61693e-05	Cluster4
g17469					-3.70138	0.0126354	-4.16141	0.005995	Cluster4
g1748							6.17107	0.0197336	Cluster2					Amino acid/polyamine transporter I	Amino acid permease
g17482							6.7066	0.0284895	Cluster2					JmjC domain	JmjC domain, hydroxylase
g17561					3.74598	0.0148071	4.44935	0.00314604	Cluster2					Flavin monooxygenase-like, FAD/NAD(P)-binding domain superfamily	Flavin-binding monooxygenase-like
g17571	2.73112	0.00764502	3.25697	0.00073853					Cluster5					Dimeric alpha-beta barrel, Antibiotic biosynthesis monooxygenase domain	Antibiotic biosynthesis monooxygenase
g17572	2.2012	0.0222092	2.48889	0.00482915					Cluster5					L-asparaginase II	L-asparaginase II
g17576			7.65547	0.00212074	7.64331	0.00151649	7.65325	0.00136632	no Cluster					NAD(P)-binding domain, NAD(P)-binding domain superfamily	NAD(P)H-binding
g17579	7.00081	2.26284e-06	8.71642	1.24599e-07	8.61013	7.4129e-08	7.60386	2.8755e-07	Cluster4					Isochorismatase-like superfamily, Isochorismatase-like	Isochorismatase family
g17584			6.80715	0.0361678					Cluster5					Glutathione S-transferase, C-terminal domain superfamily, Thioredoxin-like superfamily, Glutathione S-transferase, N-terminal	Glutathione S-transferase, N-terminal domain
g1760					6.21774	0.0162885	7.09608	0.00409462	Cluster2					Alpha/beta hydrolase fold-3, Alpha/Beta hydrolase fold	alpha/beta hydrolase fold
g17601			7.72475	0.0130508	6.50385	0.042073			no Cluster					Alternative oxidase, Alternative oxidase superfamily	Alternative oxidase
g17602	7.04435	0.0474329	7.44509	0.00858933	7.22916	0.00821579	6.08223	0.0370636	Cluster5					Cupredoxin, Iron-type alcohol dehydrogenase-like, Nitrite reductase, copper-type, Multicopper oxidase, type 3, Alcohol dehydrogenase, iron-type/glycerol dehydrogenase GldA	Multicopper oxidase, Iron-containing alcohol dehydrogenase
g17603	10.9588	0.000247441	10.2093	0.000256034	6.56589	0.0310466			Cluster5					Six-bladed beta-propeller, TolB-like
g17606			8.07204	0.00275187	9.33821	0.000255937	10.0221	9.30313e-05	Cluster1					bZIP transcription factor	Basic-leucine zipper domain
g17608	8.2293	8.27651e-05	7.86994	5.37436e-05	7.74595	4.99437e-05	6.75701	0.00020327	Cluster5					Acetolactate synthase, catabolic, Thiamin diphosphate-binding fold, Thiamine pyrophosphate enzyme, N-terminal TPP-binding domain, DHS-like NAD/FAD-binding domain superfamily, Thiamine pyrophosphate enzyme, central domain, Thiamine pyrophosphate enzyme, C-terminal TPP-binding	Thiamine pyrophosphate enzyme, N-terminal TPP binding domain, Thiamine pyrophosphate enzyme, central domain, Thiamine pyrophosphate enzyme, C-terminal TPP binding domain
g17659					6.31752	0.0160454	5.39968	0.0491593	Cluster3
g1767			6.67229	1.17483e-05	8.93853	7.50325e-07	7.627	2.64443e-06	Cluster3	PL1_4(111-296)	PL1	PL1_4	Y(1-20)	Pectate lyase	Pectin lyase fold, Pectate lyase, Pectin lyase fold/virulence factor
g1768					8.33149	0.0058304			Cluster3					Eukaryotic aspartyl protease	Pepsin-like domain, Aspartic peptidase A1 family, Aspartic peptidase, active site, Aspartic peptidase domain superfamily, Peptidase family A1 domain
g17686	-2.90856	0.0315494							Cluster2					Alpha/Beta hydrolase fold
g17705			-1.69247	0.0390773					Cluster5
g1771							4.29485	0.0124406	Cluster2
g17716			7.93519	0.0118172	7.04727	0.0248875	6.38895	0.0482888	Cluster4					MFS transporter superfamily, Major facilitator superfamily, Major facilitator superfamily domain	Major Facilitator Superfamily
g17719					7.16268	0.0204791			Cluster3	N	CBM1	CBM1	N	Fungal cellulose binding domain	Cellulose-binding domain, fungal, Cellulose-binding domain superfamily
g1772							5.55421	0.0469407	Cluster2
g17721	-4.38009	0.00106423	-5.46214	6.47523e-06	-5.77246	9.58516e-07	-5.54314	1.56854e-06	Cluster5					Cellobiose dehydrogenase, cytochrome domain, DOMON domain, CHD, cytochrome domain superfamily	Cytochrome domain of cellobiose dehydrogenase
g17725			7.69668	0.00147161	9.05879	9.618e-05	9.0871	8.74683e-05	Cluster1					Sugar (and other) transporter	Sugar transporter, conserved site, Major facilitator, sugar transporter-like, Sugar/inositol transporter, MFS transporter superfamily, Major facilitator superfamily domain
g17733			-2.22013	0.0312211	-2.2178	0.0156954			Cluster5					Alcohol acetyltransferase/N-acetyltransferase	Alcohol acetyltransferase
g17742					9.04194	0.000500818	8.02407	0.00220065	Cluster3	CE1(42-234)	CE1+CBM1	CBM1+CE1	Y(1-21)	Fungal cellulose binding domain, Esterase PHB depolymerase	Esterase, PHB depolymerase, Cellulose-binding domain, fungal, Alpha/Beta hydrolase fold
g17754	-6.42351	0.000667821	-10.8267	2.83642e-06	-10.8267	4.56433e-07	-8.63896	8.59484e-07	Cluster5					Major facilitator superfamily domain, Major facilitator, sugar transporter-like, MFS transporter superfamily	Sugar (and other) transporter
g17756					3.51504	0.0262964			Cluster3	GH67(7-687)	GH67	GH67	N	Glycosyl hydrolase family 67 C-terminus, Glycosyl hydrolase family 67 N-terminus, Glycosyl hydrolase family 67 middle domain	Glycosyl hydrolase family 67, C-terminal, Alpha glucuronidase, Alpha glucuronidase, N-terminal, Alpha-glucuronidase, C-terminal domain superfamily, Beta-hexosaminidase-like, domain 2, Glycosyl hydrolase family 67, catalytic domain, Glycoside hydrolase superfamily
g17757					4.35649	0.0275295			Cluster3					Sugar (and other) transporter	MFS transporter superfamily, Sugar transporter, conserved site, Sugar/inositol transporter, Major facilitator superfamily domain, Major facilitator, sugar transporter-like
g17758					8.09635	0.0162621			Cluster3	GH30_7(36-481)	GH30	GH30_7	Y(1-23)	Glycosyl hydrolase family 30 beta sandwich domain, O-Glycosyl hydrolase family 30	Glycoside hydrolase superfamily, Glycosyl hydrolase family 30, beta sandwich domain, Glycosyl hydrolase, all-beta, Glycoside hydrolase family 30, Endo-beta-1,6-galactanase-like
g1778			7.18374	0.00338395	7.17511	0.00231761	7.39558	0.00143651	no Cluster
g17789	-8.81229	0.00832075							no Cluster					Methyltransferase type 11, S-adenosyl-L-methionine-dependent methyltransferase	Methyltransferase domain
g17795					5.14635	0.0100291	5.38864	0.00646458	Cluster1					Nucleoporin autopeptidase	Nuclear pore complex protein NUP98-NUP96, Peptidase S59, nucleoporin, Nucleoporin peptidase S59-like, Peptidase S59, nucleoporin superfamily
g17797			5.31451	3.85709e-05	5.26447	3.3725e-05	5.11689	4.26255e-05	no Cluster					FAD/NAD(P)-binding domain superfamily, Amine oxidase	Flavin containing amine oxidoreductase
g17798							5.5505	0.0267845	Cluster2					Sugar transporter, conserved site, MFS transporter superfamily, Sugar/inositol transporter, Major facilitator superfamily domain, Major facilitator, sugar transporter-like	Sugar (and other) transporter
g17817	6.77349	0.0365273	9.68228	7.46257e-05	10.9565	1.05553e-05	10.66	1.52563e-05	Cluster1					Sugar (and other) transporter	Major facilitator, sugar transporter-like, Major facilitator superfamily domain, Sugar transporter, conserved site, MFS transporter superfamily, Sugar/inositol transporter
g17818					5.84195	0.048592			Cluster3					Cytochrome P450	Cytochrome P450, Cytochrome P450, E-class, group I, Cytochrome P450, conserved site, Cytochrome P450 superfamily
g1782					6.00765	0.00779942	8.02189	0.000176627	Cluster2
g1784	-6.24702	0.000423023	-10.6246	1.66715e-06	-10.6246	2.32693e-07	-8.47931	4.71002e-07	Cluster5					MFS transporter superfamily, Major facilitator, sugar transporter-like, Sugar transporter, conserved site, Major facilitator superfamily domain	Sugar (and other) transporter, Sugar (and other) transporter
g17859					6.73369	0.0434554	6.57935	0.0473603	Cluster1					Sugar (and other) transporter	Major facilitator superfamily domain, Sugar transporter, conserved site, Major facilitator, sugar transporter-like, MFS transporter superfamily
g17865							5.63588	0.0287876	Cluster2					Major facilitator superfamily domain, Major facilitator superfamily, MFS transporter superfamily	Major Facilitator Superfamily
g1787							3.64187	0.0303834	Cluster2
g17871					6.17483	0.032058	6.53072	0.0193128	Cluster1					Enoyl-(Acyl carrier protein) reductase	Short-chain dehydrogenase/reductase SDR, NAD(P)-binding domain superfamily
g17880			-5.74129	0.000325121	-4.33804	0.000254054	-6.9367	8.92033e-06	Cluster5
g17881	-3.97608	5.8588e-05	-2.90715	0.000479818	-2.42452	0.00227778	-2.61884	0.000996708	no Cluster	GH16_18(70-226)	N	GH16_18	Y(1-19)	Glycoside hydrolase family 16, Glycoside hydrolase, family 16, CRH1, predicted, Concanavalin A-like lectin/glucanase domain superfamily	Glycosyl hydrolases family 16
g17888							2.69773	0.0455674	Cluster1					Acyl transferase domain, Alcohol dehydrogenase GroES-like domain, Ketoacyl-synthetase C-terminal extension, Beta-ketoacyl synthase, C-terminal domain, Phosphopantetheine attachment site, Polyketide synthase dehydratase, KR domain, Methyltransferase domain, Beta-ketoacyl synthase, N-terminal domain	Thiolase-like, Malonyl-CoA ACP transacylase, ACP-binding, Acyl transferase, Alcohol dehydrogenase, N-terminal, GroES-like superfamily, S-adenosyl-L-methionine-dependent methyltransferase, Polyketide synthase, acyl transferase domain, Acyl transferase domain superfamily, Acyl transferase/acyl hydrolase/lysophospholipase, Ketoacyl-synthetase, C-terminal extension, NAD(P)-binding domain superfamily,…
g17889					2.677	0.0248582			Cluster3
g1794							6.47567	0.0159172	Cluster2					MFS transporter superfamily, Major facilitator superfamily domain, Major facilitator superfamily	Major Facilitator Superfamily
g1795							2.87583	0.0480252	Cluster2					Zinc finger C2H2 superfamily, Zinc finger C2H2-type, Transcription factor domain, fungi	Fungal specific transcription factor domain
g1799			6.94584	0.024788	8.21669	0.00291709	8.78485	0.00122377	Cluster1					Amino acid permease	Amino acid permease, conserved site, Amino acid/polyamine transporter I
g1800			7.75372	0.0331201	9.68047	0.00286762	9.38938	0.00369222	Cluster1					Sugar (and other) transporter	Sugar/inositol transporter, Sugar transporter, conserved site, MFS transporter superfamily, Major facilitator, sugar transporter-like, Major facilitator superfamily domain
g1802			3.71912	0.0020189	4.18701	0.000385207	4.70229	0.000103614	Cluster1
g1803			2.46943	0.0414131	3.33756	0.0033375	3.58686	0.00163164	Cluster1	GH36(23-712)	GH36	GH36	N	Glycosyl hydrolase family 36 C-terminal domain, Melibiase, Glycosyl hydrolase family 36 N-terminal domain	Glycoside hydrolase family 36, Glycosyl hydrolase family 36, C-terminal, Glycosyl hydrolase family 36, N-terminal, Aldolase-type TIM barrel, Glycosyl hydrolase, all-beta, Glycoside hydrolase superfamily, Alpha-galactosidase, N-terminal domain superfamily
g1812			-4.1968	0.0234472	-3.71138	0.00884306	-2.95855	0.0272731	Cluster5					NAD(P)-binding domain superfamily, NAD-dependent epimerase/dehydratase	NAD dependent epimerase/dehydratase family
g1824							2.98759	0.0197208	Cluster2					Asp/Glu/hydantoin racemase	Asp/Glu/Hydantoin racemase
g183			7.0274	0.00101844	8.46242	0.00014335	6.11374	0.0022173	Cluster3	GH5_5(31-309)	GH5+CBM1	GH5_5	Y(1-26)	Cellulase (glycosyl hydrolase family 5)	Glycoside hydrolase superfamily, Glycoside hydrolase, family 5
g185			-2.37788	0.0167935					no Cluster					MINDY deubiquitinase, MINDY deubiquitinase domain	MINDY deubiquitinase
g1855					2.35001	0.0231366	2.27438	0.026277	Cluster1					Ankyrin repeats (3 copies), Ankyrin repeats (3 copies), Ankyrin repeats (3 copies), Ankyrin repeats (3 copies), Ankyrin repeats (3 copies), NACHT domain, Ankyrin repeat, Ankyrin repeat, Ankyrin repeat, Ankyrin repeats (many copies), Ankyrin repeats (many copies), Ankyrin repeats (many copies), Ankyrin repeats (many copies), Ankyrin repeats (many copies), Sigma domain on NACHT-NTPases	Ankyrin repeat-containing domain superfamily, Ankyrin repeat, Ankyrin repeat-containing domain, P-loop containing nucleoside triphosphate hydrolase, NACHT nucleoside triphosphatase, NACHT-NTPase, sigma domain
g1856	-2.95993	0.00863671							Cluster1					Sigma domain on NACHT-NTPases, N-terminal domain on NACHT_NTPase and P-loop NTPases	NACHT-NTPase, sigma domain, NACHT-NTPase and P-loop NTPases, N-terminal domain
g1857			-2.37355	0.0112563					Cluster2
g1861							1.93271	0.0181071	no Cluster
g187			8.14805	0.00193206	8.84935	0.000411599	9.86319	8.52098e-05	Cluster2					MFS transporter superfamily, Major facilitator superfamily, Major facilitator superfamily domain	Major Facilitator Superfamily
g1880							-3.83152	0.0108688	Cluster5					Short-chain dehydrogenase/reductase SDR, NAD(P)-binding domain superfamily	short chain dehydrogenase
g1886			3.21654	0.0484935	3.79056	0.00994298	4.69073	0.00119878	Cluster2					Major facilitator, sugar transporter-like, Major facilitator superfamily domain, Sugar/inositol transporter, MFS transporter superfamily	Sugar (and other) transporter
g1887					3.37084	0.0435523	4.39431	0.00626718	Cluster2					Transcription factor domain, fungi	Fungal specific transcription factor domain
g1890							2.23919	0.0276397	Cluster2
g1891							2.10733	0.0280621	no Cluster
g1944					3.31353	0.0455014	4.45449	0.00507711	Cluster2					Amidase signature (AS) superfamily, Amidase signature domain	Amidase
g1958			3.91783	0.0034586	5.78174	8.90958e-05	4.66096	0.000556205	Cluster3					Amidohydrolase family	Metal-dependent hydrolase, composite domain superfamily, Metal-dependent hydrolase, Amidohydrolase-related
g196			6.57978	0.0174777	9.25577	0.000158057	7.33074	0.00333794	Cluster3	PL1_4(112-295)	PL1	PL1_4	Y(1-27)	Pectate lyase	Pectin lyase fold/virulence factor, Pectate lyase, Pectin lyase fold
g2004			3.20922	0.0169207	2.99746	0.0187276	3.56587	0.00539016	no Cluster					DDE superfamily endonuclease domain	DDE superfamily endonuclease
g203			6.25126	0.0181689	7.98555	0.00231761	9.65312	0.000497151	Cluster2					Alpha/Beta hydrolase fold, Carboxylesterase type B, active site, Carboxylesterase, type B	Carboxylesterase family
g2038					9.70629	0.000715822	11.474	9.70576e-05	Cluster2	CE5(30-233)	CE5	CE5	Y(1-22)	Alpha/Beta hydrolase fold, Cutinase, monofunctional, Cutinase/acetylxylan esterase	Cutinase
g2039			-4.48751	0.0174431	-2.57237	0.0481699			Cluster2					Endosulphine	cAMP-regulated phosphoprotein/endosulfine conserved region
g209			8.49037	0.00270079	9.8124	0.000292403	11.5692	3.61085e-05	Cluster2					MFS transporter superfamily, Major facilitator superfamily	Major Facilitator Superfamily
g211			2.5803	0.0168558	2.33314	0.0227301	2.5969	0.0109123	no Cluster					Armadillo-type fold, Uncharacterised domain NUC130/133, N-terminal, Sda1, SDA1 domain	NUC130/3NT domain, SDA1
g2136			2.40104	0.0234942	2.36934	0.018701	2.16405	0.02997	no Cluster					Protein of unknown function DUF3425	Domain of unknown function (DUF3425)
g2151	6.49231	0.0332166	8.8636	8.97096e-05	9.88289	1.2749e-05	10.4945	4.88205e-06	Cluster1					Methyltransferase domain	S-adenosyl-L-methionine-dependent methyltransferase
g2152	7.88898	0.0063167	8.12795	0.00137686	9.62294	8.48544e-05	10.7025	1.93673e-05	Cluster2					Phosphopantetheine binding ACP domain, Malonyl-CoA ACP transacylase, ACP-binding, Polyketide synthase, acyl transferase domain, GroES-like superfamily, Acyl transferase/acyl hydrolase/lysophospholipase, Beta-ketoacyl synthase, active site, Beta-ketoacyl synthase, N-terminal, Alcohol dehydrogenase, N-terminal, Polyketide synthase, dehydratase domain superfamily, Ketoacyl-synthetase, C-terminal ext…	Phosphopantetheine attachment site, Beta-ketoacyl synthase, N-terminal domain, Alcohol dehydrogenase GroES-like domain, Ketoacyl-synthetase C-terminal extension, Polyketide synthase dehydratase, Methyltransferase domain, KR domain, Acyl transferase domain, Beta-ketoacyl synthase, C-terminal domain, Zinc-binding dehydrogenase
g2153			6.69391	0.00501464	7.28864	0.00107498	8.63968	8.82575e-05	Cluster2					S-adenosyl-L-methionine-dependent methyltransferase	Methyltransferase domain
g2154			7.21461	0.012374	7.62574	0.00457307	8.35278	0.00143475	Cluster1					Beta-lactamase	Beta-lactamase/transpeptidase-like, Beta-lactamase-related
g217					6.21718	0.0255797			no Cluster					Ankyrin repeat-containing domain superfamily, Ankyrin repeat, Ankyrin repeat-containing domain	Ankyrin repeats (3 copies)
g2180	7.83902	0.0269473	11.7954	6.08941e-05	10.8081	0.000136256	7.68829	0.00769537	Cluster4
g2181					2.40398	0.0165948	2.42717	0.0147227	Cluster1					Beta-lactamase superfamily domain, Helitron helicase-like domain at N-terminus, PIF1-like helicase	P-loop containing nucleoside triphosphate hydrolase, Ribonuclease Z/Hydroxyacylglutathione hydrolase-like, Helitron helicase-like domain, DNA helicase Pif1-like
g2194			7.20056	0.030758					Cluster4					NAD(P)-binding domain superfamily, NmrA-like domain	NmrA-like family
g2207					7.97693	0.0105175	7.69724	0.0138398	Cluster1	GT4(437-523)	N	GT4	N	Glycosyl transferases group 1	Glycosyl transferase, family 1
g2225							5.9361	0.0175946	Cluster2
g2232					-3.55673	0.00969705	-3.14801	0.015394	Cluster5					Homeobox-like domain superfamily, DDE superfamily endonuclease domain, DNA binding HTH domain, Psq-type, HTH CenpB-type DNA-binding domain	DDE superfamily endonuclease, helix-turn-helix, Psq domain, Tc5 transposase DNA-binding domain
g2239							6.69678	0.0408902	Cluster2
g228			-3.4563	0.000524021	-2.25516	0.00622236			no Cluster					Leucine-rich repeat domain superfamily
g229	-8.42371	0.004842	-3.19345	0.0026924	-4.10703	0.00010983	-2.86074	0.00207058	no Cluster
g230							4.78503	0.0484933	no Cluster					Protein AlcS/PatA, Acetate transporter GPR1/FUN34/SatP family	GPR1/FUN34/yaaH family
g232	2.57147	0.0151994	2.36875	0.0119039					Cluster5					Aminotransferase class-III, Pyridoxal phosphate-dependent transferase, major domain, Pyridoxal phosphate-dependent transferase, Acetylornithine/Succinylornithine transaminase family, Pyridoxal phosphate-dependent transferase domain 1	Aminotransferase class-III
g233	-3.54045	0.000146622	-2.45208	0.00120515	-2.59438	0.000429769	-3.17689	3.84928e-05	Cluster4					Pyridoxal phosphate-dependent transferase, major domain, Pyridoxal phosphate-dependent decarboxylase, Glutamate decarboxylase, Pyridoxal phosphate-dependent transferase	Pyridoxal-dependent decarboxylase conserved domain
g2336					-1.97711	0.00633923	-3.13218	5.29338e-05	Cluster5
g234			5.02543	0.023244	5.74488	0.00586126	5.18011	0.0127835	Cluster3					alpha/beta hydrolase fold, alpha/beta hydrolase fold	Alpha/beta hydrolase fold-3, Alpha/Beta hydrolase fold
g235			8.32265	0.00230122	8.56038	0.00117659	6.51659	0.0211543	no Cluster					Cutinase/acetylxylan esterase, Cutinase, monofunctional, Alpha/Beta hydrolase fold	Cutinase
g236					4.3851	0.000797236	4.6847	0.000371175	Cluster1					Calpain family cysteine protease	Peptidase C2, calpain, catalytic domain, Cysteine peptidase, cysteine active site, Papain-like cysteine peptidase superfamily
g2385							-3.1434	0.0487542	no Cluster
g2399	3.47621	0.00954134	3.34783	0.00409287	2.59222	0.0201271	3.19058	0.00406782	Cluster5
g2401					-2.90261	0.0353531	-4.74523	0.00163164	Cluster5
g2434							-2.67826	0.0172749	Cluster5					HAT, C-terminal dimerisation domain, Ribonuclease H-like superfamily	hAT family C-terminal dimerisation region
g247	-8.99627	0.0463304							Cluster1					bZIP transcription factor	Basic-leucine zipper domain
g2478					-3.576	0.0110037	-5.92182	0.00055041	Cluster4
g2484			5.3635	0.0480029	5.64343	0.021821			Cluster3					Phosphotransferase enzyme family	Aminoglycoside phosphotransferase, Tyrosine-protein kinase, active site, Protein kinase domain, Protein kinase-like domain superfamily
g249	2.64068	0.00467581	2.72177	0.00144539	2.09963	0.00921617	2.16307	0.00688491	Cluster5					Uncharacterised domain NUC173, Armadillo-type fold	NUC173 domain
g2516			6.05716	0.0418347	6.20447	0.0237269			no Cluster					Zn(2)-C6 fungal-type DNA-binding domain superfamily, Zn(2)-C6 fungal-type DNA-binding domain	Fungal Zn(2)-Cys(6) binuclear cluster domain
g2534							3.07381	0.0283371	Cluster2					HAT, C-terminal dimerisation domain, DNA helicase Pif1-like, P-loop containing nucleoside triphosphate hydrolase, Ribonuclease H-like superfamily	hAT family C-terminal dimerisation region, PIF1-like helicase
g2573			-3.20868	0.00516783	-3.76328	0.00036961	-2.95648	0.00265785	no Cluster					Bromo adjacent homology (BAH) domain superfamily, Bromo adjacent homology (BAH) domain, Zinc finger, FYVE/PHD-type
g258	-4.37707	0.00022681	-2.7625	0.000424521	-3.3327	2.68798e-05	-3.72096	7.20451e-06	Cluster4					Ankyrin repeat, Glycerophosphodiester phosphodiesterase domain, PLC-like phosphodiesterase, TIM beta/alpha-barrel domain superfamily, Ankyrin repeat-containing domain, SPX domain, Ankyrin repeat-containing domain superfamily	SPX domain, SPX domain, Ankyrin repeats (3 copies), Ankyrin repeats (many copies), Glycerophosphoryl diester phosphodiesterase family
g2580	7.5033	0.0018588	7.90619	0.000165356	9.42887	6.5617e-06	9.33049	7.359e-06	Cluster1
g2585			4.76991	0.00851114	6.31135	0.000347157	6.17537	0.000426507	Cluster1
g2604	3.73149	0.0185422	4.79232	0.000941188	5.65943	0.00013888	5.43874	0.000197046	Cluster1
g2627			5.99328	0.0128511	6.35807	0.00435596	5.54879	0.0157495	no Cluster					HAT, C-terminal dimerisation domain, Ribonuclease H-like superfamily	hAT family C-terminal dimerisation region
g2717					-1.9164	0.0357407			no Cluster
g2725			2.13796	0.0497169					Cluster4
g2727			-1.68013	0.017965					Cluster5
g2728	-7.29343	0.0315302							no Cluster
g277			2.514	0.0182844	2.52719	0.0129868	2.47074	0.0138973	no Cluster					ABC transporter-like, ABC transporter type 1, transmembrane domain, ABC transporter, conserved site, P-loop containing nucleoside triphosphate hydrolase, AAA+ ATPase domain	ABC transporter, ABC transporter transmembrane region 2
g278			-3.81374	0.000181709	-4.8389	7.86498e-06	-4.63295	1.00261e-05	Cluster5
g2799	-2.88376	0.0190203					2.89174	0.0154217	Cluster2					Ankyrin repeat, Ankyrin repeat-containing domain, Ankyrin repeat-containing domain superfamily, P-loop containing nucleoside triphosphate hydrolase, Alpha/Beta hydrolase fold, NACHT nucleoside triphosphatase	Ankyrin repeats (3 copies), Ankyrin repeats (3 copies), NACHT domain
g28	-3.87968	0.0408466	-2.43868	0.0202915					Cluster2					NAD(P)-binding domain superfamily, Short-chain dehydrogenase/reductase SDR	Enoyl-(Acyl carrier protein) reductase
g280					4.92539	0.00474648	4.01536	0.0184306	Cluster3					Aldo/keto reductase family	Aldo/keto reductase, NADP-dependent oxidoreductase domain superfamily, NADP-dependent oxidoreductase domain, Aldo/keto reductase, conserved site
g2800							5.45951	0.0435886	Cluster2
g2816							3.66594	0.0344849	Cluster2					Reverse transcriptase, RNA-dependent DNA polymerase, DNA/RNA polymerase superfamily, Ribonuclease H superfamily, Ribonuclease H-like superfamily	Reverse transcriptase (RNA-dependent DNA polymerase)
g2836			-4.26495	0.030499					Cluster2
g2837					-2.88942	0.0103258	-2.45979	0.0231331	no Cluster					HAT, C-terminal dimerisation domain, Ribonuclease H-like superfamily	hAT family C-terminal dimerisation region
g285	5.52125	2.14128e-05	5.75489	4.3405e-06	4.18578	6.90836e-05	3.43679	0.000443817	Cluster5					50S ribosomal protein L18Ae/60S ribosomal protein L20 and L18a, Ribosomal protein 50S-L18Ae/60S-L20/60S-L18A	Ribosomal proteins 50S-L18Ae/60S-L20/60S-L18A
g29	-8.70268	0.00602765							no Cluster	GH20(3-246)	N	GH20	N	Beta-hexosaminidase, Glycoside hydrolase family 20, catalytic domain, Glycoside hydrolase superfamily	Glycosyl hydrolase family 20, catalytic domain
g2906							2.06735	0.0212367	Cluster2					Rim-like, Protein kinase-like domain superfamily, Protein kinase domain, Tyrosine-protein kinase, active site
g2907			6.63876	0.0194685	6.63662	0.0136294	5.69467	0.043246	no Cluster					Zinc finger, RING/FYVE/PHD-type, Bromo adjacent homology (BAH) domain superfamily, Bromo adjacent homology (BAH) domain, Zinc finger, FYVE/PHD-type
g2943							-4.27594	0.000608203	Cluster5					AMP-dependent synthetase-like superfamily, AMP-binding enzyme, C-terminal domain, AMP-binding, conserved site, AMP-dependent synthetase/ligase	AMP-binding enzyme C-terminal domain, AMP-binding enzyme
g2944							-5.19451	0.000761682	Cluster5					Acyl-CoA dehydrogenase/oxidase, N-terminal and middle domain superfamily, Acyl-CoA dehydrogenase-like, C-terminal, Acyl-CoA dehydrogenase/oxidase, N-terminal, Acyl-CoA dehydrogenase/oxidase C-terminal, Acyl-CoA oxidase/dehydrogenase, central domain, Acyl-CoA dehydrogenase/oxidase, N-terminal domain superfamily	Acyl-CoA dehydrogenase, N-terminal domain, Acyl-CoA dehydrogenase, C-terminal domain, Acyl-CoA dehydrogenase, middle domain
g2945							-4.14268	0.00148666	Cluster5					AMP-dependent synthetase-like superfamily
g2947							-5.2603	0.0219555	Cluster4					Zinc finger C2H2-type, Zinc finger C2H2 superfamily
g2974					-4.21212	0.000222785	-6.18565	1.17921e-05	Cluster5					WD40/YVTN repeat-like-containing domain superfamily, WD40 repeat, WD40 repeat, conserved site, WD40-repeat-containing domain, WD40-repeat-containing domain superfamily, G-protein beta WD-40 repeat	WD domain, G-beta repeat, WD domain, G-beta repeat, WD domain, G-beta repeat, WD domain, G-beta repeat, WD domain, G-beta repeat, WD domain, G-beta repeat
g298					2.22553	0.0424659			no Cluster					RNase P subunit p30, Polymerase/histidinol phosphatase-like	RNase P subunit p30
g2987							2.84099	0.0120131	Cluster2					Ankyrin repeat-containing domain superfamily, Ankyrin repeat, Ankyrin repeat-containing domain	Ankyrin repeat, Ankyrin repeat, Ankyrin repeats (3 copies), Ankyrin repeats (3 copies), Ankyrin repeats (3 copies), Ankyrin repeats (3 copies), Ankyrin repeats (3 copies)
g30							-3.12025	0.0409812	no Cluster					Class I-like SAM-dependent O-methyltransferase, S-adenosyl-L-methionine-dependent methyltransferase	O-methyltransferase
g300			-1.89573	0.023353					Cluster5					Glutathione-dependent formaldehyde-activating enzyme/centromere protein V, Mss4-like superfamily	Glutathione-dependent formaldehyde-activating enzyme
g306	-2.23042	0.0224915							Cluster1					Heavy-metal-associated domain, Heavy-metal-associated domain, Heavy-metal-associated domain, Heavy-metal-associated domain, E1-E2 ATPase, haloacid dehalogenase-like hydrolase	P-type ATPase, transmembrane domain superfamily, Heavy metal-associated domain, HMA, P-type ATPase, cytoplasmic domain N, HAD superfamily, P-type ATPase, phosphorylation site, Heavy metal-associated domain superfamily, HAD-like superfamily, P-type ATPase, subfamily IB, Heavy metal-associated domain, copper ion-binding, P-type ATPase, A domain superfamily, P-type ATPase
g3073			2.53838	0.00825854	4.58884	2.46297e-05	1.85207	0.0410392	Cluster3	GH28(60-380)	GH28	GH28	Y(1-25)	Glycosyl hydrolases family 28	Pectin lyase fold/virulence factor, Pectin lyase fold, Glycoside hydrolase, family 28, Parallel beta-helix repeat
g309	5.45629	2.31641e-05	5.81862	5.22546e-06	4.42784	4.88029e-05	3.55605	0.000362212	Cluster5					Ribosomal protein L31e domain superfamily, Ribosomal protein L31e, Ribosomal protein L31e, conserved site	Ribosomal protein L31e
g3104							2.35439	0.044506	no Cluster					DEAD/DEAH box helicase domain, S-adenosyl-L-methionine-dependent methyltransferase, HTH CenpB-type DNA-binding domain, Helicase superfamily 1/2, ATP-binding domain, Helicase, C-terminal, P-loop containing nucleoside triphosphate hydrolase, Homeobox-like domain superfamily, DDE superfamily endonuclease domain	DEAD/DEAH box helicase, Helicase conserved C-terminal domain, Methyltransferase domain, DDE superfamily endonuclease, Tc5 transposase DNA-binding domain
g314	4.91849	0.000163714	5.1017	4.45194e-05	3.60008	0.000920192	2.70966	0.00876462	Cluster5					Ribosomal protein S5, N-terminal, Ribosomal protein S5, Ribosomal protein S5 domain 2-type fold, subgroup, Ribosomal protein S5, C-terminal, Ribosomal protein S5, N-terminal, conserved site, Ribosomal protein S5 domain 2-type fold, Ribosomal protein S5, eukaryotic/archaeal	Ribosomal protein S5, N-terminal domain, Ribosomal protein S5, C-terminal domain
g3169					2.60778	0.00673029	2.44086	0.0102518	Cluster1					His Kinase A (phospho-acceptor) domain, Histidine kinase-, DNA gyrase B-, and HSP90-like ATPase, Response regulator receiver domain	Signal transduction response regulator, receiver domain, Histidine kinase domain, GAF-like domain superfamily, Signal transduction histidine kinase, dimerisation/phosphoacceptor domain, GAF domain, Signal transduction histidine kinase-related protein, C-terminal, Histidine kinase/HSP90-like ATPase, Histidine kinase/HSP90-like ATPase superfamily, Signal transduction histidine kinase, dimerisation/…
g3171							3.68157	0.00876536	Cluster2					Frequency clock protein	Frequency clock protein
g3176			7.31357	0.00312543	8.20682	0.00038888	9.01465	9.25669e-05	Cluster2
g318	-2.93804	0.0244311							no Cluster					tRNA-splicing endonuclease, subunit Sen54, N-terminal, tRNA-splicing endonuclease, subunit Sen54	tRNA-splicing endonuclease subunit sen54 N-term
g3181					4.62438	0.00564538	5.38496	0.00122241	Cluster2					EthD domain, Dimeric alpha-beta barrel	EthD domain
g3182	6.43267	0.0471841	7.57664	0.00177524	6.98685	0.00348299	7.29115	0.00188421	no Cluster					Acyclic terpene utilisation	Acyclic terpene utilisation family protein AtuA
g3183			6.57072	0.0224473	6.61673	0.0146937	6.37049	0.0191439	no Cluster	N	N	CE8	N	AMP-dependent synthetase/ligase, AMP-dependent synthetase-like superfamily, Acyl-CoA dehydrogenase/oxidase, N-terminal and middle domain superfamily, Acyl-CoA dehydrogenase/oxidase, N-terminal, Acyl-CoA oxidase/dehydrogenase, central domain, Acyl-CoA dehydrogenase/oxidase C-terminal, Acyl-CoA dehydrogenase/oxidase, N-terminal domain superfamily, Acyl-CoA dehydrogenase-like, C-terminal, AMP-bindin…	AMP-binding enzyme, Acyl-CoA dehydrogenase, N-terminal domain, Acyl-CoA dehydrogenase, middle domain, Acyl-CoA dehydrogenase, C-terminal domain, AMP-binding enzyme C-terminal domain
g3192							-1.43661	0.0473462	Cluster5					Creatinase/aminopeptidase-like, Peptidase M24	Metallopeptidase family M24
g32					-3.105	0.0123999	-3.37014	0.00664112	Cluster4					Class I glutamine amidotransferase-like, ThiJ/PfpI family-like	ThiJ/PfpI family-like
g320	-7.91318	0.00697156							no Cluster					NAD(P)-binding domain superfamily, NAD-dependent epimerase/dehydratase	NAD dependent epimerase/dehydratase family
g3200							6.83268	0.0352786	Cluster1					Major Facilitator Superfamily	Major facilitator superfamily, MFS transporter superfamily
g3202	6.29209	0.036909			5.12011	0.0394333	5.71937	0.0154738	Cluster5					NADP-dependent oxidoreductase domain, NADP-dependent oxidoreductase domain superfamily	Aldo/keto reductase family
g3209							4.07838	0.014337	Cluster2					Haem peroxidase domain superfamily, animal type, Haem peroxidase superfamily, Haem peroxidase, animal-type	Animal haem peroxidase, Animal haem peroxidase
g323	-4.04249	0.00453824							Cluster1					Glycerophosphoryl diester phosphodiesterase family, Ankyrin repeats (3 copies)	Ankyrin repeat, Ankyrin repeat-containing domain, Ankyrin repeat-containing domain superfamily, Glycerophosphodiester phosphodiesterase Gde1, Glycerophosphodiester phosphodiesterase domain, PLC-like phosphodiesterase, TIM beta/alpha-barrel domain superfamily, SPX domain
g3232							6.1657	0.015513	Cluster2					Zn(2)-C6 fungal-type DNA-binding domain
g324							-2.08262	0.0214154	Cluster4					CXXC motif containing zinc binding protein, eukaryotic	Eukaryotic protein of unknown function (DUF866)
g3245					8.52189	0.00291709	10.5441	0.000214053	Cluster2					Neutral/alkaline non-lysosomal ceramidase, N-terminal, Neutral/alkaline nonlysosomal ceramidase, Neutral/alkaline non-lysosomal ceramidase, C-terminal, Neutral ceramidase, C-terminal domain superfamily	Neutral/alkaline non-lysosomal ceramidase, N-terminal, Neutral/alkaline non-lysosomal ceramidase, C-terminal
g3246					6.29921	0.0299155	7.87666	0.00320431	Cluster2					Serine/threonine-protein kinase, active site, Protein kinase domain, Ankyrin repeat-containing domain superfamily, Ankyrin repeat-containing domain, Protein kinase-like domain superfamily, Ankyrin repeat	Protein kinase domain
g3247					5.74636	0.0473581	6.62802	0.0142779	Cluster2					Protein kinase domain, HeLo domain superfamily, Protein kinase-like domain superfamily, Prion-inhibition and propagation, HeLo domain	Prion-inhibition and propagation
g3255			7.29877	0.00869814	7.82366	0.00250083	7.57242	0.00360333	Cluster1
g3256			3.02986	0.000550214	3.64957	6.16508e-05	3.54573	7.55102e-05	Cluster1					ChrR Cupin-like domain	ChrR-like cupin domain, RmlC-like jelly roll fold, RmlC-like cupin domain superfamily
g3259							2.60517	0.0373874	Cluster2					GNAT domain, Acetyltransferase HPA2/HPA3, Acyl-CoA N-acyltransferase	Acetyltransferase (GNAT) family
g3261							6.74665	0.048572	Cluster2					Carboxylesterase type B, active site, Carboxylesterase, type B, Alpha/Beta hydrolase fold	Carboxylesterase family
g3274					-3.18508	0.032058	-4.54491	0.00534715	Cluster4					Catalase haem-binding site, Catalase, mono-functional, haem-containing, Catalase, mono-functional, haem-containing, clades 1 and 3, Catalase core domain superfamily, Catalase immune-responsive domain, Catalase superfamily, Catalase core domain	Catalase-related immune-responsive, Catalase
g328			3.42162	0.00345917	2.66334	0.0166563			Cluster4					Short-chain dehydrogenase/reductase SDR, Short-chain dehydrogenase/reductase, conserved site, NAD(P)-binding domain superfamily	Enoyl-(Acyl carrier protein) reductase
g3282					6.32324	0.0314125	7.15866	0.0100353	Cluster2					Fatty acid hydroxylase	Fatty acid hydroxylase superfamily
g3321			4.38424	0.0110493	4.83617	0.00297239	4.81599	0.00293544	no Cluster	GH18(85-412)	CBM18	CBM18+GH18	Y(1-26)	Glycoside hydrolase superfamily, Chitinase II, Chitinase insertion domain superfamily, Endochitinase-like superfamily, Glycoside hydrolase family 18, catalytic domain, Chitin-binding, type 1, Chitin-binding, type 1, conserved site	Glycosyl hydrolases family 18, Chitin recognition protein
g3326			6.63396	0.0191684					Cluster4					MFS transporter superfamily, Major facilitator superfamily	Major Facilitator Superfamily
g3328					6.65524	0.0219459	6.39563	0.0292942	no Cluster
g3329					3.8081	0.029723			no Cluster					Amidase signature (AS) superfamily, Amidase signature domain	Amidase
g3333							2.78393	0.0124498	Cluster2					SurE-like phosphatase/nucleotidase superfamily, Survival protein SurE-like phosphatase/nucleotidase	Survival protein SurE
g3337					10.2505	0.00127138	7.74384	0.0206585	Cluster3	GH62(28-296)	GH62+CBM1+CBM13	GH62	Y(1-27)	Glycosyl hydrolase family 62	Glycosyl hydrolase, five-bladed beta-propellor domain superfamily, Glycoside hydrolase, family 62, arabinosidase
g3343					5.77269	0.00770937	7.34359	0.000937477	Cluster2					Molybdopterin dehydrogenase, FAD-binding, 2Fe-2S ferredoxin-type iron-sulfur binding domain, FAD-binding, type PCMH-like superfamily, Aldehyde oxidase/xanthine dehydrogenase, a/b hammerhead, CO dehydrogenase flavoprotein, C-terminal, [2Fe-2S]-binding domain superfamily, CO dehydrogenase flavoprotein, C-terminal domain superfamily, Aldehyde oxidase/xanthine dehydrogenase, a/b hammerhead superfamil…	FAD binding domain in molybdopterin dehydrogenase, 2Fe-2S iron-sulfur cluster binding domain, Aldehyde oxidase and xanthine dehydrogenase, a/b hammerhead domain, CO dehydrogenase flavoprotein C-terminal domain, Molybdopterin-binding domain of aldehyde dehydrogenase
g335					4.40922	0.0143925	4.28108	0.015834	no Cluster					FMN-binding split barrel
g3350					3.86632	0.0418218			Cluster3					Sugar (and other) transporter	Sugar transporter, conserved site, Sugar/inositol transporter, MFS transporter superfamily, Major facilitator superfamily domain, Major facilitator, sugar transporter-like
g3362			-6.12319	0.016568	-6.12319	0.00193311	-3.99696	0.011378	Cluster2					NAD(P)-binding domain superfamily, Short-chain dehydrogenase/reductase SDR	short chain dehydrogenase
g3363	-3.32935	0.000665504	-3.11276	0.000401318					Cluster2	GH18(517-871)	GH18+CBM18	CBM18+CBM50+GH18	Y(1-21)	Chitinase insertion domain superfamily, Endochitinase-like superfamily, Chitinase II, LysM domain, Glycoside hydrolase superfamily, Glycoside hydrolase family 18, catalytic domain, Chitin-binding, type 1, LysM domain superfamily, Glycosyl hydrolases family 18 (GH18) active site, Chitin-binding, type 1, conserved site	Glycosyl hydrolases family 18, LysM domain, LysM domain, Chitin recognition protein
g3364	-3.66039	0.00443093	-3.04357	0.0020189					Cluster2					Oxoglutarate/iron-dependent dioxygenase, Alpha-ketoglutarate-dependent dioxygenase AlkB-like superfamily, Alpha-ketoglutarate-dependent dioxygenase AlkB-like	2OG-Fe(II) oxygenase superfamily
g337							7.46101	0.0134058	Cluster2
g3378			7.07797	0.00397985	9.00945	9.35028e-05	7.43912	0.00129887	Cluster3	N	N	CBM1	Y(1-19)
g3383	-8.26429	0.0125802							no Cluster					NAD(P)-binding domain, NAD(P)-binding domain superfamily	NAD(P)H-binding
g3384					5.34305	0.0310748	5.62169	0.0198358	Cluster1					PIF1-like helicase, Helitron helicase-like domain at N-terminus	DNA helicase Pif1-like, Helitron helicase-like domain, P-loop containing nucleoside triphosphate hydrolase
g3388					-3.06006	0.0354882			no Cluster					ABC transporter, conserved site, ABC transporter-like, P-loop containing nucleoside triphosphate hydrolase, ABC transporter A, AAA+ ATPase domain	ABC-2 family transporter protein, ABC-2 family transporter protein, ABC transporter, ABC transporter
g3393			3.04699	0.016568	3.65874	0.00259819	3.99979	0.0010587	Cluster1					Patatin-like phospholipase, Domain of unknown function (DUF3336)	Patatin-like phospholipase domain, Triacylglycerol lipase, Acyl transferase/acyl hydrolase/lysophospholipase
g3395					7.75102	0.000633275	10.1538	1.27619e-05	Cluster2					Major facilitator superfamily domain, Major facilitator superfamily, MFS transporter superfamily	Major Facilitator Superfamily
g3396					3.31846	0.0189159	4.33639	0.00201671	Cluster2					Transcription factor domain, fungi, Zn(2)-C6 fungal-type DNA-binding domain, Zn(2)-C6 fungal-type DNA-binding domain superfamily	Fungal Zn(2)-Cys(6) binuclear cluster domain, Fungal specific transcription factor domain
g3397					6.09166	0.0294358	8.30002	0.00105356	Cluster2					6-phosphogluconate dehydrogenase, NADP-binding, 3-hydroxyisobutyrate dehydrogenase-related, conserved site, Nucleotide-binding, C-terminal domain superfamily, 6-phosphogluconate dehydrogenase-like, C-terminal domain superfamily, Four-carbon acid sugar kinase, N-terminal domain superfamily, NAD(P)-binding domain superfamily, 3-hydroxyisobutyrate dehydrogenase, NAD-binding domain, 6-phosphogluconat…	NAD binding domain of 6-phosphogluconate dehydrogenase, NAD-binding of NADP-dependent 3-hydroxyisobutyrate dehydrogenase, NAD-binding of NADP-dependent 3-hydroxyisobutyrate dehydrogenase, Sugar-binding N-terminal domain, Nucleotide-binding C-terminal domain
g3398	-2.38903	0.0330549							Cluster2	N	N	GH30_7	N
g340			-3.99139	0.00497143	-2.54631	0.0188868	-2.91546	0.00723977	Cluster1						Protein kinase-like domain superfamily, Protein kinase domain
g3401			11.225	2.65788e-05	14.8307	9.10024e-07	14.0698	1.56854e-06	Cluster3	GH28(74-425)	GH28	GH28	N	Glycosyl hydrolases family 28	Pectin lyase fold, Glycoside hydrolase, family 28, Pectin lyase fold/virulence factor
g3404			3.22634	0.0195351	2.94972	0.0246189			Cluster4					Transaldolase/Fructose-6-phosphate aldolase, Transaldolase, active site, Aldolase-type TIM barrel	Transaldolase/Fructose-6-phosphate aldolase
g3409			6.93231	0.00532926	7.84922	0.00138751			Cluster3					Sugar (and other) transporter	Sugar/inositol transporter, Sugar transporter, conserved site, MFS transporter superfamily, Major facilitator, sugar transporter-like, Major facilitator superfamily domain
g3410			4.02214	0.00037373	3.93869	0.000322401	3.03533	0.00304133	Cluster4	GH51(14-505)	GH51	GH51	N	Glycosyl hydrolase, all-beta, Glycoside hydrolase superfamily, Alpha-L-arabinofuranosidase, C-terminal	Alpha-L-arabinofuranosidase C-terminal domain
g3413	-3.65871	0.000858287	-2.18182	0.0077499	-1.66732	0.0318988			Cluster2					AMP-dependent synthetase-like superfamily, AMP-dependent synthetase/ligase, AMP-binding enzyme, C-terminal domain, AMP-binding, conserved site, Long-chain-fatty-acid--CoA ligase FadD17	AMP-binding enzyme, AMP-binding enzyme C-terminal domain
g3418	-4.18035	0.0424344	-4.21565	0.00147734	-3.45847	0.00177398	-4.11977	0.000413305	Cluster3					Phosphotransferase enzyme family	Aminoglycoside phosphotransferase, Protein kinase-like domain superfamily
g3421			8.01953	0.00510141	11.4074	5.18163e-05	10.4427	0.000137425	Cluster3	CE8(51-381)	CE8	CE8	Y(1-22)	Pectinesterase	Pectin lyase fold/virulence factor, Pectin lyase fold, Pectinesterase, catalytic
g3422					6.76611	0.0131444	7.58805	0.00355811	Cluster2
g3423					5.39144	0.001895	8.41411	3.45066e-05	Cluster2	AA3_3(17-652)	AA3	AA3_3	N	Glucose-methanol-choline oxidoreductase, N-terminal, Glucose-methanol-choline oxidoreductase, Glucose-methanol-choline oxidoreductase, C-terminal, FAD/NAD(P)-binding domain superfamily	GMC oxidoreductase, GMC oxidoreductase
g3425	-2.40089	0.0424004							Cluster4					PAN/Apple domain
g3427					2.86746	0.0278692			no Cluster					Spt5 C-terminal domain, Transcription elongation factor Spt5, eukaryote, Spt5, KOW domain repeat 1, Transcription elongation factor SPT5, Ribosomal protein L2, domain 2, Translation protein SH3-like domain superfamily, NGN domain, eukaryotic, Spt5, KOW domain repeat 5, Spt5 transcription elongation factor, N-terminal, NusG, N-terminal domain superfamily, KOW, Spt5, KOW domain repeat 2, NGN domain…	Spt5 C-terminal nonapeptide repeat binding Spt4, Spt5 transcription elongation factor, acidic N-terminal, Early transcription elongation factor of RNA pol II, NGN section
g3430					-1.76942	0.0212193	-1.87075	0.0140426	Cluster5					Protein of unknown function DUF1748, fungi	Fungal protein of unknown function (DUF1748)
g3431			-2.30627	0.00223449	-3.1694	4.68908e-05	-3.96921	2.88032e-06	Cluster5					Pyruvate kinase, active site, Pyruvate kinase, Pyruvate/Phosphoenolpyruvate kinase-like domain superfamily, Pyruvate kinase, insert domain superfamily, Pyruvate kinase, C-terminal domain superfamily, Pyruvate kinase, C-terminal, Pyruvate kinase-like, insert domain superfamily, Pyruvate kinase, barrel, Pyruvate kinase-like domain superfamily	Pyruvate kinase, alpha/beta domain, Pyruvate kinase, barrel domain
g3435							1.89357	0.0252644	Cluster1					E1-E2 ATPase, Cation transport ATPase (P-type), Cation transporting ATPase, C-terminus, Cation transporter/ATPase, N-terminus, haloacid dehalogenase-like hydrolase	P-type ATPase, phosphorylation site, P-type ATPase, P-type ATPase, transmembrane domain superfamily, P-type ATPase, cytoplasmic domain N, Cation-transporting P-type ATPase, C-terminal, HAD-like superfamily, Cation-transporting P-type ATPase, N-terminal, HAD superfamily, P-type ATPase, A domain superfamily, P-type ATPase, subfamily IIB
g3440					2.17	0.0148718	1.80191	0.0404273	Cluster1					Cytidylyltransferase-like	Cytidyltransferase-like domain, Rossmann-like alpha/beta/alpha sandwich fold
g3441					5.62318	0.00407025	5.18333	0.00693239	Cluster1					Polysaccharide biosynthesis	PBDC1-like domain superfamily, Protein PBDC1, metazoa/fungi, Polysaccharide biosynthesis domain
g3442					2.14151	0.0185737			no Cluster					F-box domain, Domain of unknown function DUF3506, F-box-like domain superfamily, F-box only protein 31	Domain of unknown function (DUF3506), F-box-like
g3444	-3.57495	0.0347783	-2.07927	0.030499					Cluster2					Alpha/Beta hydrolase fold
g3446			-2.39954	0.0224509	-2.96248	0.00212616	-2.50761	0.00651011	no Cluster					Protein of unknown function DUF1769	Protein of unknown function (DUF1769)
g3447	-9.1385	0.0113275	-4.42276	0.00137686	-2.18229	0.0486919			Cluster1					Major Facilitator Superfamily	Major facilitator superfamily domain, Major facilitator superfamily, Sugar transporter, conserved site, MFS transporter superfamily
g3453					5.39332	0.00082237	7.27873	5.38112e-05	Cluster2					Amino acid/polyamine transporter I	Amino acid permease
g3460	-6.26779	1.9878e-05	-6.653	8.81949e-07	-5.37086	4.39109e-06	-4.57997	2.33559e-05	no Cluster	N	N	GH18	Y(1-20)	PLC-like phosphodiesterase, TIM beta/alpha-barrel domain superfamily, Glycerophosphodiester phosphodiesterase domain	Glycerophosphoryl diester phosphodiesterase family
g3462			-4.01799	0.0346216					Cluster2
g3467							-3.70232	0.00131241	Cluster4					FAD-binding domain, FAD/NAD(P)-binding domain superfamily	FAD binding domain
g3475					-4.24202	0.00272985	-3.30518	0.00947011	no Cluster					Enoyl-CoA hydratase/isomerase, conserved site, ClpP/crotonase-like domain superfamily, Enoyl-CoA hydratase/isomerase	Enoyl-CoA hydratase/isomerase
g3478	4.79662	2.14128e-05	4.7465	7.40795e-06	3.60706	8.59141e-05	3.08634	0.000362212	Cluster5					Ribosomal protein S3Ae, conserved site, Ribosomal protein S3Ae, 40S ribosomal protein S1/3, eukaryotes	Ribosomal S3Ae family
g348			4.66698	0.000804411	4.54438	0.000716097	4.00901	0.00265143	no Cluster					WD40/YVTN repeat-like-containing domain superfamily, WD40 repeat, WD40-repeat-containing domain superfamily, G-protein beta WD-40 repeat, WD40-repeat-containing domain, Sof1-like protein	WD domain, G-beta repeat, WD domain, G-beta repeat, WD domain, G-beta repeat, WD domain, G-beta repeat, Sof1-like domain
g349			-2.98894	0.0146976	-2.3434	0.0233139	-3.0656	0.00352015	no Cluster					Histidine phosphatase superfamily, clade-1, Histidine phosphatase superfamily, Phosphoglycerate/bisphosphoglycerate mutase, active site, Fructose-2,6-bisphosphatase, 6-phosphofructo-2-kinase, P-loop containing nucleoside triphosphate hydrolase	Histidine phosphatase superfamily (branch 1), 6-phosphofructo-2-kinase, 6-phosphofructo-2-kinase
g3495			3.01506	0.028489	2.71112	0.0375726	2.63937	0.0414721	Cluster5					AdoMet-dependent rRNA methyltransferase Spb1-like, Ribosomal RNA large subunit methyltransferase E, Ribosomal RNA methyltransferase, Spb1, C-terminal, Ribosomal RNA methyltransferase Spb1, domain of unknown function DUF3381, S-adenosyl-L-methionine-dependent methyltransferase, Ribosomal RNA methyltransferase FtsJ domain	Spb1 C-terminal domain, Domain of unknown function (DUF3381), FtsJ-like methyltransferase
g3509					3.41385	0.0405159			no Cluster					Post-SET domain, SET domain, Histone lysine methyltransferase SET associated, Histone-lysine N-methyltransferase, H3 lysine-4 specific, COMPASS complex Set1 subunit, N-SET domain, Nucleotide-binding alpha-beta plait domain superfamily	SET domain, Histone lysine methyltransferase SET associated, COMPASS (Complex proteins associated with Set1p) component N
g3517	-5.02147	0.000378961			-1.58142	0.0265942			no Cluster					Metal-dependent hydrolase, Peptidase M19	Membrane dipeptidase (Peptidase family M19)
g3523							1.97542	0.0439026	Cluster1						Kinesin-like protein
g3525			2.47457	0.00312543	2.46334	0.00237039	2.42116	0.00260918	Cluster5					Methyltransferase-like, S-adenosyl-L-methionine-dependent methyltransferase, Methyltransferase domain 25	Methyltransferase domain
g3531	-2.16515	0.0443033							no Cluster					Exocyst complex component Sec10-like, F-box-like domain superfamily, F-box domain	Exocyst complex component Sec10, F-box-like
g3532	-3.15705	0.0349731	-3.52999	0.00152273	-4.3044	0.000104622	-4.06768	0.000159897	Cluster5					CASTOR, ACT domain, Aspartate/glutamate/uridylate kinase, Acetylglutamate kinase-like superfamily, Aspartate kinase, Aspartate kinase, conserved site, Aspartate kinase, monofunctional class, ACT domain	ACT domain, Amino acid kinase family
g3542			2.95683	0.0350534					Cluster5					Translocon-associated protein (TRAP), alpha subunit	Translocon-associated protein (TRAP), alpha subunit
g3543	-5.53625	2.02789e-05	-3.19839	0.000128016	-2.63001	0.00078041	-3.11761	0.000108883	Cluster3					Voltage-dependent anion channel	Voltage-dependent anion channel, Voltage-dependent anion channel superfamily
g3549							2.57013	0.0356806	Cluster5					Enhancer of polycomb-like, N-terminal, Enhancer of polycomb protein	Enhancer of polycomb-like
g3555							2.11019	0.0173427	Cluster2					rRNA biogenesis protein RRP36	rRNA biogenesis protein RRP36
g3558			-2.50112	0.0419974			-2.85481	0.00876536	no Cluster
g3571					6.16311	0.0469669	7.68226	0.00650409	Cluster2
g3572					6.8812	0.0255797	8.73913	0.00217476	Cluster2					Acyl transferase/acyl hydrolase/lysophospholipase, Patatin-like phospholipase domain	Patatin-like phospholipase
g3574	-12.0179	4.81902e-05	-4.34814	0.000126073	-3.83936	0.00025842	-3.97461	0.000173928	Cluster1
g3576	-2.64437	0.0220103							Cluster1					WD domain, G-beta repeat, WD domain, G-beta repeat, WD domain, G-beta repeat	WD40 repeat, conserved site, WD40 repeat, WD40/YVTN repeat-like-containing domain superfamily, WD40-repeat-containing domain, WD40-repeat-containing domain superfamily, G-protein beta WD-40 repeat
g3582	-9.15699	0.0125802	-9.15699	0.000176244	-9.15699	2.56771e-05	-7.44597	4.26779e-05	Cluster2					Alkaline-phosphatase-like, core domain superfamily, Alkaline phosphatase	Alkaline phosphatase
g3584			3.11203	0.00206413					no Cluster					NAP-like superfamily, Nucleosome assembly protein (NAP)	Nucleosome assembly protein (NAP)
g3586							1.9345	0.0259637	no Cluster					WD40 repeat, conserved site, WD40/YVTN repeat-like-containing domain superfamily, WD40 repeat, WD40-repeat-containing domain, Periodic tryptophan protein 2, WD40-repeat-containing domain superfamily, G-protein beta WD-40 repeat, Small-subunit processome, Utp12	Dip2/Utp12 Family, WD domain, G-beta repeat, WD domain, G-beta repeat, WD domain, G-beta repeat, WD domain, G-beta repeat
g3595					2.29153	0.018456			Cluster3
g3631	-3.5273	0.00811768	-2.4627	0.0219066					Cluster2					ABC transporter, conserved site, ABC transporter type 1, transmembrane domain, ABC transporter-like, ABC transporter type 1, transmembrane domain superfamily, P-loop containing nucleoside triphosphate hydrolase, AAA+ ATPase domain	ABC transporter, ABC transporter, ABC transporter transmembrane region, ABC transporter transmembrane region
g3633	-2.63592	0.0102402	-2.85993	0.000505394	-3.02072	0.00014335	-2.89649	0.000208377	Cluster5					GDP/GTP exchange factor Sec2, N-terminal, Guanine nucleotide exchange factor RAB3IL/RAB3IP/Sec2	GDP/GTP exchange factor Sec2p
g3638					-1.37435	0.0413429			Cluster5					Fumarylacetoacetase-like, C-terminal domain superfamily, Fumarylacetoacetase-like, C-terminal	Fumarylacetoacetate (FAA) hydrolase family
g364	-2.18607	0.0311322	-2.5879	0.000964179	-2.61702	0.000407367	-2.90327	0.000112249	Cluster5					VTC domain, Domain of unknown function DUF202, SPX domain	VTC domain, Domain of unknown function (DUF202)
g3646			3.37906	0.0346216	4.14843	0.00538998	3.1078	0.0371726	Cluster3					NmrA-like family	NAD(P)-binding domain superfamily, NmrA-like domain
g3666	3.77365	0.000403513	3.96987	9.65113e-05	2.75541	0.00232736	1.8631	0.0336415	Cluster5					Ribosomal protein L4 domain superfamily, Ribosomal protein L4/L1e, eukaryotic/archaeal, conserved site, Ribosomal protein L4/L1e, 60S ribosomal protein L4, C-terminal domain	Ribosomal protein L4/L1 family, 60S ribosomal protein L4 C-terminal domain
g3670	-3.03256	0.0213984							Cluster4					Heat shock factor binding 1	Heat shock factor binding protein 1
g3690					-2.75362	0.000575966	-3.39437	5.86085e-05	Cluster5					Tryptophan synthase beta subunit-like PLP-dependent enzyme, Pyridoxal-phosphate dependent enzyme, Serine/threonine dehydratase, pyridoxal-phosphate-binding site	Pyridoxal-phosphate dependent enzyme
g3700			-6.95668	0.00322681	-3.32264	0.0115704			Cluster2					Glucose-repressible protein Grg1	Glucose-repressible protein Grg1
g3704	-2.40421	0.0402993							no Cluster					Ribonuclease Z/Hydroxyacylglutathione hydrolase-like, Metallo-beta-lactamase, Hydroxyacylglutathione hydrolase, C-terminal domain, Hydroxyacylglutathione hydrolase, MBL domain, EF-hand domain pair	Metallo-beta-lactamase superfamily, Hydroxyacylglutathione hydrolase C-terminus
g3713							2.98834	0.0131823	Cluster2					Urease accessory protein UreD	UreD urease accessory protein
g3716							-1.71652	0.00693219	Cluster5					Kynurenine formamidase, vertebrates/fungi-type, Alpha/Beta hydrolase fold, Alpha/beta hydrolase fold-3	alpha/beta hydrolase fold
g3721	-5.04834	0.0420369	-9.45781	0.000201933	-5.11093	0.000625613	-5.37173	0.000281611	Cluster5
g3722			-3.31829	0.0307984	-2.40772	0.0497348			Cluster2					PQ-loop repeat, Lysosomal cystine transporter	PQ loop repeat, PQ loop repeat
g3736			-2.75146	0.0436619					no Cluster					Sterile alpha motif/pointed domain superfamily, High mobility group box domain, Sterile alpha motif domain, High mobility group box domain superfamily	HMG (high mobility group) box, SAM domain (Sterile alpha motif)
g3739							-1.53402	0.0397888	Cluster5					HAD superfamily, Phosphomannomutase, HAD-superfamily hydrolase, subfamily IIB, Phosphomannomutase, cap domain, HAD-like superfamily	Eukaryotic phosphomannomutase
g3746			6.13832	0.0361261			5.56895	0.0476049	Cluster4					Ribosomal biogenesis regulatory protein	Ribosome biogenesis regulatory protein (RRS1)
g376			2.50692	0.0238676	2.52186	0.0176288			no Cluster					AMP-dependent synthetase-like superfamily, AMP-binding, conserved site, WD40-repeat-containing domain superfamily, WD40 repeat, AMP-dependent synthetase/ligase, WD40 repeat, conserved site, WD40/YVTN repeat-like-containing domain superfamily, WD40-repeat-containing domain	WD domain, G-beta repeat, AMP-binding enzyme
g3769					3.22256	0.0121046	2.68994	0.0345398	Cluster3					RNA polymerase I specific transcription initiation factor RRN3	RNA polymerase I specific transcription initiation factor RRN3
g377			-3.02518	0.0299049					Cluster1					Membrane-associating domain	Marvel domain
g3775	-7.1645	0.0384713							Cluster3					Carboxylesterase family	Carboxylesterase, type B, Alpha/Beta hydrolase fold, Carboxylesterase type B, active site
g3779					2.14934	0.0150222	2.25264	0.0102093	Cluster1					Pex2 / Pex12 amino terminal region, Ring finger domain	Pex, N-terminal, Zinc finger, RING-type, Zinc finger, RING/FYVE/PHD-type, Zinc finger, RING-type, conserved site
g3800			2.07043	0.0226805	1.98777	0.0213882	1.88936	0.0275412	no Cluster					WD40 repeat, WD40 repeat, conserved site, WD40/YVTN repeat-like-containing domain superfamily, WD40-repeat-containing domain superfamily, Small-subunit processome, Utp12, WD40-repeat-containing domain, G-protein beta WD-40 repeat, Quinoprotein alcohol dehydrogenase-like superfamily	Dip2/Utp12 Family, WD domain, G-beta repeat, WD domain, G-beta repeat, WD domain, G-beta repeat, WD domain, G-beta repeat, WD domain, G-beta repeat, WD domain, G-beta repeat, WD domain, G-beta repeat
g3808	3.78084	0.000265373	3.99832	6.02797e-05	2.50046	0.00382026	1.75524	0.0373358	Cluster5					Ribosomal protein S15P, Ribosomal protein S13/S15, N-terminal, S15/NS1, RNA-binding, Ribosomal protein S15	Ribosomal S13/S15 N-terminal domain, Ribosomal protein S15
g3818			2.93639	0.0036408	2.65759	0.00581143	2.67331	0.00533349	no Cluster					Nucleolar protein 9, Armadillo-type fold, Armadillo-like helical, Pumilio RNA-binding repeat
g383			2.7218	0.0215347	2.27971	0.0439262			Cluster5
g3830							-2.08718	0.011426	Cluster4					AMMECR1 domain superfamily, AMMECR1 domain, AMMECR1, AMMECR1, N-terminal	AMMECR1
g3838			2.31402	0.0215542	2.48163	0.00969834			no Cluster					Dihydroxyacetone kinase, DhaK domain, DhaL domain, DhaL domain superfamily	DAK2 domain, Dak1 domain
g3850					3.73491	0.0399154			Cluster3					ACT domain	CASTOR, ACT domain
g386							2.10315	0.0246561	Cluster2					Palmitoyltransferase PFA4, Palmitoyltransferase, DHHC domain	DHHC palmitoyltransferase
g387			5.89605	0.0324591	5.61246	0.0327297			no Cluster					Class I myosin tail homology domain, Kinesin motor domain superfamily, SH3 domain, Myosin head, motor domain, SH3-like domain superfamily, Fungal myosin-I, SH3 domain, Class I myosin, motor domain, P-loop containing nucleoside triphosphate hydrolase	Unconventional myosin tail, actin- and lipid-binding, Myosin head (motor domain), SH3 domain
g3871			-3.94447	0.0236667					Cluster5					Forkhead-associated (FHA) domain, SMAD/FHA domain superfamily	FHA domain
g3872	-3.87089	0.0349438	-3.154	0.0041196	-3.94927	0.000224953	-4.2945	8.84133e-05	Cluster5
g3873	-3.47321	0.0161645	-2.71184	0.00345917	-3.18224	0.000302951	-1.69635	0.0384188	Cluster2
g3875	2.83486	0.0311671	2.56168	0.020883	2.73776	0.00902799	3.54575	0.000916038	no Cluster					Nucleolar protein 14	Nop14-like family
g3876							2.107	0.0194406	no Cluster					Armadillo-type fold
g3880	-3.38852	0.0140688							Cluster1					UAA transporter family	UAA transporter
g3887							5.3393	0.0430658	Cluster2					Protein kinase-like domain superfamily, Protein kinase domain, Serine/threonine-protein kinase, active site	Protein kinase domain
g3893					-2.38468	0.015481	-1.93567	0.0429837	Cluster4					AMP-activated protein kinase, glycogen-binding domain, Immunoglobulin E-set, Immunoglobulin-like fold	Glycogen recognition site of AMP-activated protein kinase
g39							6.2379	0.0122773	Cluster2
g3905			3.24621	0.00511562	2.29732	0.0348328			no Cluster					Winged helix DNA-binding domain superfamily, Creatinase/aminopeptidase-like, Peptidase M24, Winged helix-like DNA-binding domain superfamily	Metallopeptidase family M24
g391					2.98034	0.0143229	3.88691	0.00137627	Cluster2					Cation transporter, Potassium transporter Trk, fungi	Cation transport protein
g3910	-2.37982	0.0329835							no Cluster					AH/BAR domain superfamily, PX domain superfamily, Phox homologous domain, Sorting nexin Vps5-like, C-terminal	Vps5 C terminal like, PX domain
g393					2.48716	0.0208687	2.50643	0.0188878	Cluster1
g3932	4.54018	0.000150043	5.21317	1.39236e-05	3.65013	0.000347167	2.74377	0.00400629	Cluster5					Ribosomal protein L2, conserved site, Ribosomal protein L2, Ribosomal Proteins L2, RNA binding domain, Nucleic acid-binding, OB-fold, Translation protein SH3-like domain superfamily, Ribosomal protein L2, domain 3, Ribosomal protein L2, C-terminal, Ribosomal protein L2, domain 2	Ribosomal Proteins L2, RNA binding domain, Ribosomal Proteins L2, C-terminal domain
g3938			3.60332	0.0144097	3.0769	0.0288568			Cluster5					Armadillo-type fold, Domain of unknown function DUF2428, death-receptor-like	Putative death-receptor fusion protein (DUF2428), Putative death-receptor fusion protein (DUF2428)
g3939	5.69077	1.85336e-05	5.58804	5.22546e-06	4.08056	6.85828e-05	3.43917	0.000316191	Cluster5					Ribosomal protein L1/ribosomal biogenesis protein, Ribosomal protein L1, Ribosomal protein L1, 3-layer alpha/beta-sandwich, Ribosomal protein L1, conserved site, Ribosomal protein L1-like	Ribosomal protein L1p/L10e family
g3941					-1.71025	0.0366489	-1.95139	0.0157675	Cluster5					S-phase kinase-associated protein 1-like, S-phase kinase-associated protein 1, SKP1-like, dimerisation domain superfamily, SKP1 component, POZ domain, SKP1/BTB/POZ domain superfamily, SKP1 component, dimerisation	Skp1 family, tetramerisation domain, Skp1 family, dimerisation domain
g3944					2.95708	0.0243233	3.75014	0.00481625	Cluster2	AA3(220-742)	N	AA0	N	FAD/NAD(P)-binding domain superfamily, Long-chain-alcohol oxidase, Glucose-methanol-choline oxidoreductase, C-terminal, Glucose-methanol-choline oxidoreductase, N-terminal	GMC oxidoreductase, GMC oxidoreductase
g3964			3.30162	0.0331201	3.08376	0.0353817			Cluster4					ELO family	GNS1/SUR4 family
g3967	4.16106	0.000280027	4.41226	7.0797e-05	3.24392	0.000884928	2.45692	0.00754771	Cluster5					Ribosomal protein S13, conserved site, Ribosomal protein S13-like, H2TH, 30s ribosomal protein S13, C-terminal, Ribosomal protein S13	Ribosomal protein S13/S18
g3972			-3.55423	0.000182099	-2.44068	0.00345363	-3.0753	0.00032007	Cluster5	GH16_1(67-299)	N	GH16_1	Y(1-20)	Glycoside hydrolase family 16, Concanavalin A-like lectin/glucanase domain superfamily	Glycosyl hydrolases family 16
g3973	-4.229	0.00601895	-4.34476	4.97614e-05	-3.35141	0.000137859	-4.19301	1.27619e-05	no Cluster	GT34(24-288)	GT34	GT34	N	Glycosyltransferase 34	galactosyl transferase GMA12/MNN10 family
g3978							3.04497	0.0335523	Cluster2					P-loop containing nucleoside triphosphate hydrolase, DNA helicase, UvrD/REP type, UvrD/AddA helicase, N-terminal	UvrD/REP helicase N-terminal domain
g3980			2.16897	0.0158208	1.80513	0.0338676	1.85117	0.0278906	Cluster5					Transcription factor domain, fungi	Fungal specific transcription factor domain
g3981			-2.50294	0.0314453	-2.631	0.00978777	-2.53599	0.0116268	Cluster5					Alpha/Beta hydrolase fold, Alpha/beta hydrolase fold-1, Serine aminopeptidase, S33	Serine aminopeptidase, S33
g3982			-2.27859	0.0146202					no Cluster					ABC transporter-like, ABC transporter type 1, transmembrane domain, AAA+ ATPase domain, ABC transporter, conserved site, P-loop containing nucleoside triphosphate hydrolase, Type I protein exporter, ABC transporter type 1, transmembrane domain superfamily	ABC transporter transmembrane region, ABC transporter transmembrane region, ABC transporter, ABC transporter
g40					2.57827	0.0051242	3.22045	0.000673504	Cluster2					Zn(2)-C6 fungal-type DNA-binding domain, Zn(2)-C6 fungal-type DNA-binding domain superfamily, Transcription factor domain, fungi	Fungal specific transcription factor domain, Fungal Zn(2)-Cys(6) binuclear cluster domain
g4010	-2.57128	0.0406845							Cluster3
g4022			2.45199	0.0341198	2.53287	0.0213521			Cluster5	N	N	GT8	N	RNA helicase, DEAD-box type, Q motif, Helicase superfamily 1/2, ATP-binding domain, P-loop containing nucleoside triphosphate hydrolase, Helicase, C-terminal, ATP-dependent RNA helicase DEAD-box, conserved site, DEAD/DEAH box helicase domain	Helicase conserved C-terminal domain, DEAD/DEAH box helicase
g4026			2.58397	0.0478487	2.83318	0.0188868			no Cluster
g4034			-2.21724	0.02102					Cluster3					MutS domain II, MutS domain III, MutS domain V, MutS domain I	DNA mismatch repair protein MutS, connector domain, DNA mismatch repair protein MutS, core, DNA mismatch repair protein MutS/MSH, DNA mismatch repair protein MutS, C-terminal, DNA mismatch repair protein MutS, N-terminal, MutS, connector domain superfamily, DNA mismatch repair protein MutS, core domain superfamily, DNA mismatch repair protein MutS-like, N-terminal, P-loop containing nucleoside tr…
g4035	4.64098	3.07004e-05	4.7184	9.38712e-06	3.34027	0.000222108	2.80431	0.00110351	Cluster5					Ribosomal protein L10-like domain superfamily, 50S ribosomal protein L10, insertion domain superfamily, Ribosomal protein L10P, 60S ribosomal protein L10P, insertion domain, 60S acidic ribosomal protein P0	Ribosomal protein L10, 60s Acidic ribosomal protein, Insertion domain in 60S ribosomal protein L10P
g4084					2.18094	0.0448643			no Cluster					S-adenosyl-L-methionine-dependent methyltransferase, SAM-dependent methyltransferase RsmB/NOP2-type, RNA (C5-cytosine) methyltransferase	16S rRNA methyltransferase RsmB/F
g4088	-3.19368	0.00453884					-1.54251	0.0383682	no Cluster					ABC transporter-like, ABC transporter type 1, transmembrane domain superfamily, Type I protein exporter, ABC transporter, conserved site, P-loop containing nucleoside triphosphate hydrolase, AAA+ ATPase domain, ABC transporter type 1, transmembrane domain	ABC transporter, ABC transporter transmembrane region, ABC transporter transmembrane region, ABC transporter
g4091			2.08679	0.0349636	2.85462	0.00241425	2.95598	0.00166034	Cluster2					SANT/Myb domain, Transcription factor TFIIIB component B'', Myb domain, Homeobox-like domain superfamily	Myb DNA-binding like
g41							4.04213	0.0179392	Cluster2					Isochorismatase-like, Isochorismatase-like superfamily	Isochorismatase family
g410			2.63031	0.0116747	2.9378	0.0035318	2.21318	0.0241185	Cluster5					Circularly permuted (CP)-type guanine nucleotide-binding (G) domain, Nucleolar GTP-binding protein 2, P-loop containing nucleoside triphosphate hydrolase, Nucleolar GTP-binding protein 2, N-terminal domain, GTP-binding protein, orthogonal bundle domain superfamily, GTP binding domain	NGP1NT (NUC091) domain, 50S ribosome-binding GTPase
g4103	5.12711	4.71208e-05	5.42266	1.01426e-05	4.07219	0.000119462	3.1533	0.00119317	Cluster5					Ribosomal protein L37ae, Zinc-binding ribosomal protein, Ribosomal protein L37ae/L37e	Ribosomal L37ae protein family
g4110							-1.70651	0.0276996	Cluster5					Thiamine-binding protein, MTH1187/YkoF-like	Thiamine-binding protein
g4111							2.76102	0.0435886	Cluster1					Aldehyde dehydrogenase family	Aldehyde/histidinol dehydrogenase, Aldehyde dehydrogenase, glutamic acid active site, Aldehyde dehydrogenase, C-terminal, Succinate semialdehyde dehydrogenase, Aldehyde dehydrogenase, cysteine active site, Aldehyde dehydrogenase domain, Aldehyde dehydrogenase, N-terminal
g4112					5.16301	0.0216901			Cluster3					Aminotransferase class-III	Aminotransferase class-III, 4-aminobutyrate aminotransferase, eukaryotic, Pyridoxal phosphate-dependent transferase, Pyridoxal phosphate-dependent transferase, major domain, Pyridoxal phosphate-dependent transferase domain 1
g4115			3.16267	0.00406777	2.62383	0.0114399	2.52027	0.0138739	Cluster4					Alpha/beta hydrolase fold-1, Epoxide hydrolase-like, Alpha/Beta hydrolase fold	alpha/beta hydrolase fold
g4130			-3.38598	0.0233891	-4.64547	0.00105988	-4.25546	0.00161546	Cluster4					Ribonuclease Z/Hydroxyacylglutathione hydrolase-like, Metallo-beta-lactamase	Beta-lactamase superfamily domain
g4131							-1.67849	0.0223359	Cluster5					Ribulose-phosphate binding barrel, Aldolase-type TIM barrel, Phosphoribosylformimino-5-aminoimidazole carboxamide ribotide isomerase, eukaryotic, Histidine biosynthesis protein	Histidine biosynthesis protein
g4145	-3.15839	0.00177879							Cluster1						YgfZ/GcvT conserved site, GTP-binding protein TrmE/Glycine cleavage system T protein, domain 1
g415					6.0443	0.0197142	7.06059	0.00395465	Cluster2					NAD(P)-binding domain superfamily, Short-chain dehydrogenase/reductase SDR	Enoyl-(Acyl carrier protein) reductase
g4152	4.94413	0.00280172	5.50165	0.000586343	3.92656	0.00542916	2.89592	0.0316602	Cluster5					50S ribosomal protein L30e-like, Ribosomal protein S12e, Ribosomal protein L7Ae/L30e/S12e/Gadd45	Ribosomal protein L7Ae/L30e/S12e/Gadd45 family
g4153	4.03759	0.000348911	4.43814	6.02797e-05	3.08897	0.00131953	2.51604	0.00631909	Cluster5					Ribosomal protein S8, Ribosomal protein S8 superfamily	Ribosomal protein S8
g4166	-7.3992	0.0102372							Cluster1					Type III restriction enzyme, res subunit, Helicase conserved C-terminal domain, ERCC3/RAD25/XPB C-terminal helicase	Helicase XPB/Ssl2, Helicase superfamily 1/2, ATP-binding domain, Helicase/UvrB, N-terminal, Helicase, C-terminal, P-loop containing nucleoside triphosphate hydrolase, Helicase XPB/Ssl2, N-terminal domain, ERCC3/RAD25/XPB helicase, C-terminal domain
g4169			2.22379	0.049259	2.72968	0.00927289	3.24382	0.00213255	Cluster2					AMP-dependent synthetase/ligase, AMP-dependent synthetase-like superfamily, AMP-binding enzyme, C-terminal domain, AMP-binding, conserved site	AMP-binding enzyme, AMP-binding enzyme C-terminal domain
g4170	-4.68967	0.00377182							Cluster1						Mss4-like superfamily
g4171			3.98284	0.00146081	8.7541	7.50325e-07	7.97723	1.54962e-06	Cluster3	GH1(2-469)	GH1	GH1	N	Glycosyl hydrolase family 1	Glycoside hydrolase family 1, Glycoside hydrolase superfamily, Glycosyl hydrolases family 1, N-terminal conserved site
g4180							-2.01645	0.0204196	no Cluster					Tetrapyrrole biosynthesis, 5-aminolevulinic acid synthase, Aminotransferase, class-II, pyridoxal-phosphate binding site, Pyridoxal phosphate-dependent transferase domain 1, Aminotransferase, class I/classII, Pyridoxal phosphate-dependent transferase, Pyridoxal phosphate-dependent transferase, major domain	Aminotransferase class I and II
g4183	-7.76947	0.0384825			-2.30366	0.0395414	-3.90602	0.00109011	Cluster4					FAD/NAD(P)-binding domain, FAD/NAD(P)-binding domain superfamily	Pyridine nucleotide-disulphide oxidoreductase
g4186							2.92665	0.0474925	Cluster5
g419					9.41454	0.000435641	10.8845	6.75672e-05	Cluster2
g420							2.32958	0.0371726	Cluster2					Short-chain dehydrogenase/reductase SDR, NAD(P)-binding domain superfamily	Enoyl-(Acyl carrier protein) reductase
g4206							1.96133	0.0286164	Cluster2					Ankyrin repeat-containing domain, Ankyrin repeat-containing domain superfamily, Ankyrin repeat	Ankyrin repeats (3 copies)
g4210			2.23155	0.00619814					no Cluster					Proteasome component (PCI) domain, Eukaryotic translation initiation factor 3 subunit A	PCI domain
g4218							-1.93235	0.00619697	Cluster5					Biotin/lipoyl attachment, 2-oxo acid dehydrogenase, lipoyl-binding site, Peripheral subunit-binding domain, E3-binding domain superfamily, Single hybrid motif	Biotin-requiring enzyme, e3 binding domain
g4221							-2.03909	0.0213284	Cluster4					Dihydrofolate reductase-like domain superfamily, Dihydrofolate reductase domain, Dihydrofolate reductase, Dihydrofolate reductase conserved site	Dihydrofolate reductase
g4226	-4.14129	0.0125438	-2.52715	0.0077499	-1.89375	0.0257191	-1.9499	0.0193801	Cluster1					Fungal specific transcription factor domain	Fungal transcription factor
g4234			-2.17213	0.0204895	-3.75064	9.7123e-05	-4.68584	9.04824e-06	Cluster5					NTF2-like domain superfamily
g4235			-2.80334	0.0434682					Cluster5					Zinc finger, RING/FYVE/PHD-type, Zinc finger, PHD-type, Zinc finger, FYVE/PHD-type, ING family, Inhibitor of growth protein, N-terminal histone-binding, Zinc finger, PHD-finger
g4246					4.63131	0.0319809			Cluster3
g4247					-1.94315	0.011761	-2.1577	0.00516048	Cluster5					HAD-superfamily hydrolase, subfamily IIA, 2-phosphoglycolate phosphatase, eukaryotic, HAD superfamily, HAD-like superfamily	Haloacid dehalogenase-like hydrolase, HAD-hyrolase-like
g4248					-1.7754	0.0358647	-1.82591	0.0293984	Cluster4					Protein of unknown function DUF1295	Protein of unknown function (DUF1295)
g426					2.70233	0.0237269			Cluster3					TLC domain	TRAM/LAG1/CLN8 homology domain
g4260			2.92578	0.0180465					Cluster5					Ribosomal protein L10-like domain superfamily, Ribosomal protein L10P, 50S ribosomal protein L10, insertion domain superfamily, Ribosome assembly factor Mrt4, 60S ribosomal protein L10P, insertion domain	Ribosomal protein L10, Insertion domain in 60S ribosomal protein L10P
g4261			2.94691	0.0392353					Cluster5					RNA recognition motif domain, Nucleotide-binding alpha-beta plait domain superfamily, U1 small nuclear ribonucleoprotein of 70kDa N-terminal, RNA-binding domain superfamily, snRNP70, RNA recognition motif, U1 small nuclear ribonucleoprotein 70kDa	U1 small nuclear ribonucleoprotein of 70kDa MW N terminal, RNA recognition motif. (a.k.a. RRM, RBD, or RNP domain)
g4263					-2.02576	0.00921617	-3.0992	0.000140189	Cluster5					Triosephosphate isomerase, Triosephosphate isomerase, active site, Aldolase-type TIM barrel, Triosephosphate isomerase superfamily, Triosephosphate isomerase, bacterial/eukaryotic	Triosephosphate isomerase
g4264			-5.08365	0.00477019	-4.66369	0.00130385	-4.19169	0.00200692	Cluster1						Zinc finger C2H2-type
g4265					6.11047	0.0166537	5.53204	0.0346128	Cluster3					Fungal Zn(2)-Cys(6) binuclear cluster domain	Zn(2)-C6 fungal-type DNA-binding domain, Zn(2)-C6 fungal-type DNA-binding domain superfamily
g4275	-2.91539	0.0298069							Cluster2
g429					-3.04096	0.00349026	-2.73523	0.00591216	Cluster4					Protein phosphatase 2A regulatory subunit PR55, Protein phosphatase 2A regulatory subunit PR55, conserved site, WD40 repeat, WD40-repeat-containing domain superfamily, WD40 repeat, conserved site	WD domain, G-beta repeat, WD domain, G-beta repeat
g4301	4.37679	0.0191929	4.55612	0.00518546					Cluster5					Hyaluronan/mRNA-binding protein, Stm1-like, N-terminal, RNA binding protein HABP4/SERBP1	Hyaluronan / mRNA binding family, Stm1
g4306			2.74775	0.0248238	2.74711	0.0177026	2.33091	0.0432549	Cluster5					Pre-rRNA-processing protein RIX1, N-terminal, Armadillo-type fold	rRNA processing/ribosome biogenesis
g4309	3.09653	0.0122355	4.58183	0.000201066	5.43285	3.43438e-05	5.18278	4.83111e-05	Cluster1
g4333			2.04619	0.0237422	1.82845	0.0329748	1.75522	0.038456	Cluster5					Metallo-beta-lactamase, Ribonuclease Z/Hydroxyacylglutathione hydrolase-like, tRNase Z endonuclease	Beta-lactamase superfamily domain, tRNase Z endonuclease
g4341			1.91907	0.0480029					Cluster5					Helicase superfamily 1/2, ATP-binding domain, P-loop containing nucleoside triphosphate hydrolase, ATP-dependent RNA helicase DEAD-box, conserved site, RNA helicase, DEAD-box type, Q motif, DEAD/DEAH box helicase domain, Helicase, C-terminal	DEAD/DEAH box helicase, Helicase conserved C-terminal domain
g435							2.93767	0.028059	Cluster2					Voltage-dependent channel domain superfamily, EF-hand domain, Ion transport domain	Ion transport protein, Ion transport protein, Ion transport protein, Ion transport protein
g4352			2.95278	0.00189805	3.6299	0.000191883	3.75337	0.000133412	Cluster1					Zinc-binding dehydrogenase, Alcohol dehydrogenase GroES-like domain	Alcohol dehydrogenase, zinc-type, conserved site, Polyketide synthase, enoylreductase domain, GroES-like superfamily, Alcohol dehydrogenase, C-terminal, Alcohol dehydrogenase, N-terminal, NAD(P)-binding domain superfamily
g4356			-6.51642	0.00517133	-4.80112	0.00195295			Cluster2
g4357	-3.25999	0.0226294							Cluster3					Inositol phospholipid synthesis and fat-storage-inducing TM	Fat storage-inducing transmembrane protein
g4359							3.31837	0.0134693	Cluster2					GroES-like superfamily, NAD(P)-binding domain superfamily, Polyketide synthase, enoylreductase domain, Quinone oxidoreductase/zeta-crystallin, conserved site	Zinc-binding dehydrogenase
g4361	-5.28593	0.000247441	-9.471	2.70932e-07	-8.82888	9.09463e-08	-9.19426	1.15839e-07	Cluster5					PhoD-like superfamily, Phospholipase D, N-terminal, Purple acid phosphatase-like, N-terminal, Alkaline phosphatase D-related	PhoD-like phosphatase, N-terminal domain, PhoD-like phosphatase
g4369					6.43721	2.73875e-05	6.58015	2.13793e-05	Cluster1	GH3(100-321)	GH3+CBM1	GH3	N	Glycosyl hydrolase family 3 N terminal domain, Glycosyl hydrolase family 3 C-terminal domain, Fibronectin type III-like domain	Glycoside hydrolase, family 3, N-terminal, Glycoside hydrolase family 3 C-terminal domain superfamily, Immunoglobulin-like fold, Glycoside hydrolase family 3 C-terminal domain, Glycoside hydrolase, family 3, N-terminal domain superfamily, Fibronectin type III-like domain, Glycoside hydrolase, family 3, active site, Glycoside hydrolase superfamily
g4372							6.30113	0.0484115	Cluster1
g4374			4.9218	0.00189169					Cluster4					Alcohol dehydrogenase, C-terminal, GroES-like superfamily, Alcohol dehydrogenase, N-terminal, Polyketide synthase, enoylreductase domain, NAD(P)-binding domain superfamily	Zinc-binding dehydrogenase, Alcohol dehydrogenase GroES-like domain
g4375			-4.51647	0.00188395	-5.36691	9.13609e-05	-3.33357	0.00258142	no Cluster
g438					-3.05164	0.000283024	-3.2639	0.000121029	Cluster5					ATP phosphoribosyltransferase, catalytic domain, Nitrogen regulatory PII-like, alpha/beta, Nitrogen regulatory protein PII/ATP phosphoribosyltransferase, C-terminal, ATP phosphoribosyltransferase, conserved site, Histidine biosynthesis HisG, C-terminal, ATP phosphoribosyltransferase HisG, ATP phosphoribosyltransferase HisG, long form	HisG, C-terminal domain, ATP phosphoribosyltransferase
g4386	6.66092	4.53172e-05	6.6103	1.57697e-05	5.22634	0.000119462	4.31235	0.000667461	Cluster5					Ribosomal protein S7e	Ribosomal protein S7e
g4396	-3.87706	0.00729602	-2.7907	0.00230122					Cluster1
g4399			-3.54679	0.0125811	-2.80157	0.0147707	-3.26707	0.00458626	Cluster3					Fn3-like domain, Subtilase family	Peptidase S8, subtilisin, Asp-active site, Fn3-like domain, Peptidase S8/S53 domain superfamily, Peptidase S8, subtilisin, Ser-active site, Peptidase S8/S53 domain, Peptidase S8, subtilisin, His-active site, PoSI-like peptidase domain, Peptidase S8, subtilisin-related
g440			7.38127	0.0041244	8.88084	0.00020822	7.92422	0.00102464	Cluster3					Protein of unknown function (DUF3602)	Protein of unknown function DUF3602
g4401			-3.59179	0.00340155	-2.34654	0.0193029	-2.27825	0.0216241	Cluster1
g4409			5.21055	0.00887563	5.43876	0.00428251	4.26652	0.0264817	no Cluster					Mitochondrial substrate/solute carrier, Mitochondrial carrier domain superfamily	Mitochondrial carrier protein, Mitochondrial carrier protein, Mitochondrial carrier protein
g4411							-4.46552	1.95613e-05	Cluster5
g4418			4.34085	0.00857688	5.07113	0.00148616	5.03806	0.00146866	Cluster1					Thiamine pyrophosphate enzyme, central domain, Thiamine pyrophosphate enzyme, C-terminal TPP binding domain, Thiamine pyrophosphate enzyme, N-terminal TPP binding domain	Thiamin diphosphate-binding fold, Thiamine pyrophosphate enzyme, central domain, Thiamine pyrophosphate enzyme, C-terminal TPP-binding, Thiamine pyrophosphate enzyme, N-terminal TPP-binding domain, DHS-like NAD/FAD-binding domain superfamily
g4420			-7.2613	0.00528896	-6.07951	0.00132384	-7.2613	0.000462454	Cluster3					Fic/DOC family	Fido domain, Fido-like domain superfamily, Fido domain-containing protein
g4421	-11.2901	6.31967e-05	-11.2901	7.66975e-07	-10.1756	1.75669e-07	-8.30145	3.98447e-07	Cluster2					Catalase, mono-functional, haem-containing, clade 2, Catalase, mono-functional, haem-containing, Large catalase, C-terminal domain, Catalase active site, Catalase core domain, Catalase immune-responsive domain, Catalase core domain superfamily, Class I glutamine amidotransferase-like, Catalase, mono-functional, haem-containing, clade 2, helical domain, Catalase haem-binding site, Catalase superfa…	C-terminal domain found in long catalases, Catalase-related immune-responsive, Catalase
g4422	-4.82687	0.0102198	-9.23975	1.69124e-05	-9.23975	1.93117e-06	-5.34366	2.5556e-05	Cluster5					Transketolase C-terminal/Pyruvate-ferredoxin oxidoreductase domain II, Thiamin diphosphate-binding fold, Xylulose 5-phosphate/Fructose 6-phosphate phosphoketolase, Xylulose 5-phosphate/Fructose 6-phosphate phosphoketolase, conserved site, Xylulose 5-phosphate/Fructose 6-phosphate phosphoketolase, C-terminal, Xylulose 5-phosphate/Fructose 6-phosphate phosphoketolase, thiamine diphosphate binding s…	XFP C-terminal domain, D-xylulose 5-phosphate/D-fructose 6-phosphate phosphoketolase, XFP N-terminal domain
g4427							7.61453	0.00550233	Cluster2					Amino acid/polyamine transporter I	Amino acid permease
g4431					8.07577	0.0104995	8.87069	0.00394522	Cluster2					Peptidase M28, SGAP-like, Peptidase M28, PA domain	Peptidase family M28, PA domain
g4438	-3.39909	0.0163977			-2.47765	0.0162149	-4.24397	0.000162611	Cluster4					Amino acid transporter, transmembrane domain	Transmembrane amino acid transporter protein
g4442					1.78944	0.0323851			no Cluster					WW domain, Peptidyl-prolyl cis-trans isomerase, PpiC-type, WW domain superfamily	PPIC-type PPIASE domain, WW domain
g4446					-3.51349	0.00442398	-3.31573	0.00619697	Cluster5					NADH:flavin oxidoreductase/NADH oxidase, N-terminal, Aldolase-type TIM barrel	NADH:flavin oxidoreductase / NADH oxidase family
g4450					-1.75953	0.014057	-1.66942	0.0188656	Cluster5					Anthranilate synthase component I, N-terminal, ADC synthase, Anthranilate synthase component I-like, Chorismate-utilising enzyme, C-terminal	Anthranilate synthase component I, N terminal region, chorismate binding enzyme
g4458					-1.83969	0.0479954	-1.99919	0.0282144	Cluster5					Thioesterase domain, Acyl-coenzyme A thioesterase 13, HotDog domain superfamily	Thioesterase superfamily
g4460			-3.64864	0.0344237					Cluster1					Fungal specific transcription factor domain	Transcription factor domain, fungi
g4465							3.96266	0.00960791	Cluster2					Peptidase C2, calpain, catalytic domain, Cysteine peptidase, cysteine active site, Peptidase C2, calpain family, Papain-like cysteine peptidase superfamily	Calpain family cysteine protease
g4469			6.48484	0.000504764	8.10621	3.31949e-05	6.60316	0.000278624	Cluster3	AA16(17-183)	AA16	AA16	Y(1-34)	Lytic polysaccharide mono-oxygenase, cellulose-degrading	Cellulose/chitin-binding protein, N-terminal
g4471	-2.5249	0.0320619					-2.54795	0.00498801	no Cluster					Amino acid permease, conserved site, Amino acid permease/ SLC12A domain	Amino acid permease
g4475							2.4076	0.044536	Cluster1					RIO1 family	RIO kinase, conserved site, Protein kinase-like domain superfamily, Serine/threonine-protein kinase Rio1, RIO kinase
g4476					-2.7892	0.00659701	-2.99303	0.00349002	Cluster5					Peptidase family A1 domain, Aspartic peptidase domain superfamily, Aspartic peptidase A1 family, Aspergillopepsin-like catalytic domain, Aspartic peptidase, active site	Eukaryotic aspartyl protease
g4477	-3.29278	0.0206251	-3.45235	0.000615002	-3.12306	0.000570238	-2.02274	0.0188061	no Cluster					NAD(P)-binding domain superfamily, NmrA-like domain	NmrA-like family
g4480							-3.68767	0.00188421	Cluster5					Alpha/Beta hydrolase fold, Alpha/beta hydrolase fold-1	Alpha/beta hydrolase family
g4484					-2.25863	0.0442884			no Cluster					Peptidase S10, serine carboxypeptidase, Alpha/Beta hydrolase fold	Serine carboxypeptidase, Serine carboxypeptidase
g4486			2.94438	0.00740332	3.98123	0.000510784	4.54651	0.000159241	Cluster1					Amino acid permease	Amino acid/polyamine transporter I, Amino acid permease, conserved site
g4489			-2.2997	0.0419483	-2.80347	0.00896883	-3.60629	0.00101904	Cluster5					Carbohydrate-binding WSC	WSC domain
g4495			6.69584	0.00460666	7.31531	0.000926435			no Cluster					Polymerase/histidinol phosphatase-like
g4497					3.20383	0.0444421			no Cluster	N	CBM63	CBM63	Y(1-23)	RlpA-like domain superfamily, Expansin, cellulose-binding-like domain superfamily, Expansin/pollen allergen, DPBB domain, Expansin, cellulose-binding-like domain	Pollen allergen
g4498					6.79167	0.0470409			no Cluster					Major facilitator, sugar transporter-like, Major facilitator superfamily domain, MFS transporter superfamily	Sugar (and other) transporter
g4499					7.02816	8.67941e-05	6.62433	0.000156179	no Cluster	GH43_14(4-302)	N	GH43_14	N	Glycosyl hydrolase, five-bladed beta-propellor domain superfamily, Concanavalin A-like lectin/glucanase domain superfamily, Glycoside hydrolase, family 43, Beta-xylosidase, C-terminal Concanavalin A-like domain	Glycosyl hydrolases family 43, Beta xylosidase C-terminal Concanavalin A-like domain
g4505			6.87516	0.0194685	10.7305	6.08566e-05	9.38747	0.000308339	Cluster3	GH51(206-653)	GH51	GH51	N	Alpha-L-arabinofuranosidase C-terminal domain	Alpha-L-arabinofuranosidase, C-terminal, Glycoside hydrolase superfamily, Glycosyl hydrolase, all-beta
g4506	2.26478	0.04732					-2.20364	0.0171121	Cluster5					Major facilitator superfamily domain, Sugar/inositol transporter, Major facilitator, sugar transporter-like, Sugar transporter, conserved site, MFS transporter superfamily	Sugar (and other) transporter
g4507					3.42755	0.0262964	3.38266	0.0264817	Cluster1					alpha/beta hydrolase fold	Lipase, GDXG, putative serine active site, Alpha/beta hydrolase fold-3, Alpha/Beta hydrolase fold
g4509			7.0664	6.89043e-06	8.99872	4.50903e-07	6.01946	2.81974e-05	Cluster3
g4516					8.12481	0.0147707	10.6095	0.000891344	Cluster2					MFS transporter superfamily, Major facilitator superfamily	Major Facilitator Superfamily
g4518			8.98583	0.000566633	10.219	7.39989e-05	9.55176	0.000168513	Cluster3	N	N	PL1_4	N	Transferase family	Chloramphenicol acetyltransferase-like domain superfamily, Transferase
g4519			7.39655	0.00992245	8.80282	0.000827422	7.73522	0.0038538	Cluster3	PL1_4(110-293)	PL1	PL1_4	Y(1-22)	Pectate lyase	Pectate lyase, Pectin lyase fold, Pectin lyase fold/virulence factor
g4526							8.43248	0.00294365	Cluster2
g4527							10.2997	0.000212977	Cluster2					Major facilitator superfamily, Major facilitator superfamily domain, MFS transporter superfamily	Major Facilitator Superfamily
g4528					6.72506	0.0212193	8.34114	0.00213848	Cluster2					Transcription factor domain, fungi	Fungal specific transcription factor domain
g4529							5.66912	0.0317288	Cluster2	AA7(82-279)	N	N	N	FAD-binding domain, PCMH-type, FAD-linked oxidase-like, C-terminal, FAD-linked oxidase, C-terminal, FAD linked oxidase, N-terminal, FAD-binding, type PCMH-like superfamily	FAD linked oxidases, C-terminal domain, FAD binding domain
g4530							7.95932	0.000638245	Cluster2					HpcH/HpaI aldolase/citrate lyase domain, Pyruvate kinase-like domain superfamily, Pyruvate/Phosphoenolpyruvate kinase-like domain superfamily	HpcH/HpaI aldolase/citrate lyase family
g4532							4.00908	0.0198386	Cluster2
g4536							5.57993	0.0465047	Cluster2					Amino acid permease/ SLC12A domain, Amino acid permease, conserved site	Amino acid permease
g4537							6.4095	0.0165436	Cluster2					Pyridoxal phosphate-dependent transferase, major domain, Aminotransferase, class I/classII, Aspartate/other aminotransferase, Pyridoxal phosphate-dependent transferase domain 1, Pyridoxal phosphate-dependent transferase	Aminotransferase class I and II
g4538							5.55831	0.0437645	Cluster2					Glycerophosphodiester phosphodiesterase domain, HpcH/HpaI aldolase/citrate lyase domain, Pyruvate kinase-like domain superfamily, Pyruvate/Phosphoenolpyruvate kinase-like domain superfamily	HpcH/HpaI aldolase/citrate lyase family
g4544	9.99482	0.00256555	12.7643	7.40657e-05	12.9766	5.00797e-05	12.4073	7.55102e-05	no Cluster					PA14/GLEYA domain, GLEYA adhesin domain	GLEYA domain
g4545							9.47886	5.80883e-05	Cluster2					Major facilitator superfamily domain, MFS transporter superfamily, Major facilitator superfamily	Major Facilitator Superfamily
g4546							6.07252	6.32387e-05	Cluster2					Peptidase M20, Transcription factor domain, fungi, Amidase, carbamoylase-type, Bacterial exopeptidase dimerisation domain	Peptidase family M20/M25/M40, Fungal specific transcription factor domain
g4548					-3.33142	0.00153108	-3.20631	0.00171846	Cluster5					ACP-like superfamily, Phosphopantetheine binding ACP domain, Trimeric LpxA-like superfamily, AMP-dependent synthetase-like superfamily, Polyketide synthase, phosphopantetheine-binding domain, AMP-dependent synthetase/ligase	Phosphopantetheine attachment site, AMP-binding enzyme
g4556			7.64325	0.0215749					Cluster4
g457			-1.93904	0.0425482	-3.02886	0.000978536	-4.3401	2.13793e-05	Cluster5					Enolase, Enolase, conserved site, Enolase, C-terminal TIM barrel domain, Enolase-like, N-terminal, Enolase-like, C-terminal domain superfamily, Enolase, N-terminal	Enolase, C-terminal TIM barrel domain, Enolase, N-terminal domain
g4582			6.70382	0.0126091	8.02054	0.000855565	8.17815	0.000610147	Cluster1
g4586			7.36432	0.00615508	5.91954	0.0345854			no Cluster					Aspartic peptidase domain superfamily, Peptidase family A1 domain	Eukaryotic aspartyl protease
g4593					11.7651	0.000658899	9.62083	0.00456687	Cluster3	CE4(45-167)	N	CE4	Y(1-22)	Polysaccharide deacetylase	NodB homology domain, Glycoside hydrolase/deacetylase, beta/alpha-barrel
g4598			9.76141	9.49998e-05	10.6958	2.26294e-05	9.48285	0.000101064	Cluster3
g4599			9.31205	0.000557313	10.3021	0.000101355	9.80082	0.000188446	Cluster3					Sugar (and other) transporter	MFS transporter superfamily, Major facilitator, sugar transporter-like, Sugar/inositol transporter, Major facilitator superfamily domain
g460			5.8159	0.0197178					Cluster4					Eukaryotic translation initiation factor 3 subunit J, Eukaryotic translation initiation factor 3-like domain superfamily	Translation initiation factor eIF3 subunit
g4601					9.28693	0.004845	12.7118	0.000203169	Cluster2	GH43_24(43-287)	CBM32	GH43_24	Y(1-17)	Glycoside hydrolase, family 43, Glycosyl hydrolase, five-bladed beta-propellor domain superfamily	Glycosyl hydrolases family 43
g4602					9.03656	0.00204999	11.1528	0.000168058	Cluster2	GH5_16(42-378)	GH5	GH5_16	Y(1-20)	Glycoside hydrolase, family 5, Glycoside hydrolase superfamily	Cellulase (glycosyl hydrolase family 5)
g4603					7.45747	0.0165532	9.90291	0.000696787	Cluster2					Histidine phosphatase superfamily, clade-1, Phosphoglycerate mutase 1, Histidine phosphatase superfamily, Phosphoglycerate/bisphosphoglycerate mutase, active site	Histidine phosphatase superfamily (branch 1), Histidine phosphatase superfamily (branch 1)
g4620			2.25319	0.0386667	2.05111	0.0470409	2.52827	0.0129959	no Cluster	N	N	GH31	N	Ankyrin repeat, Nucleoside phosphorylase domain, Ankyrin repeat-containing domain superfamily, Ankyrin repeat-containing domain, Nucleoside phosphorylase superfamily	Phosphorylase superfamily, Ankyrin repeats (many copies), Ankyrin repeats (3 copies), Ankyrin repeats (3 copies), Ankyrin repeats (3 copies)
g4635							2.61383	0.00872296	Cluster2
g464					1.78616	0.0262964	1.8566	0.020172	Cluster1
g4662					6.11905	0.00881747	6.31934	0.00588486	Cluster2					DDE superfamily endonuclease domain, HTH CenpB-type DNA-binding domain	DDE superfamily endonuclease, Tc5 transposase DNA-binding domain
g4668			5.37944	0.0427933					Cluster4					Cation-transporting P-type ATPase, C-terminal, P-type ATPase, transmembrane domain superfamily, HAD superfamily, Cation-transporting P-type ATPase, N-terminal, P-type ATPase, A domain superfamily, P-type ATPase, P-type ATPase, phosphorylation site, HAD-like superfamily, P-type ATPase, subfamily IIB, P-type ATPase, cytoplasmic domain N	Cation transport ATPase (P-type), Cation transporting ATPase, C-terminus, E1-E2 ATPase, Cation transporter/ATPase, N-terminus, haloacid dehalogenase-like hydrolase
g4676							3.21838	0.0283421	Cluster2					DNA/RNA polymerase superfamily, Reverse transcriptase, RNA-dependent DNA polymerase	Reverse transcriptase (RNA-dependent DNA polymerase)
g4683							2.47165	0.0376155	Cluster2
g472	-2.53586	0.0406608							no Cluster
g4720			3.88802	0.00553483	5.0831	0.000282282	5.22593	0.000207736	Cluster1
g473			6.72825	0.0483761	7.20386	0.020296			Cluster3					Thioesterase superfamily	Thioesterase domain, HotDog domain superfamily
g4739					3.23143	0.00834629	3.6636	0.0028205	Cluster1
g474							-1.50661	0.0216477	Cluster5					Adenylyl-sulfate kinase, P-loop containing nucleoside triphosphate hydrolase	Adenylylsulphate kinase
g4749			9.07888	0.00334743					Cluster4					Metallo-beta-lactamase, Ribonuclease Z/Hydroxyacylglutathione hydrolase-like	Metallo-beta-lactamase superfamily
g4750			9.28697	0.00309603					Cluster4					NAD(P)-binding domain superfamily, NmrA-like domain	NmrA-like family
g4755			-5.43761	0.00149356	-5.45259	0.000176459	-5.28403	0.000168761	Cluster5					Fatty acid desaturase domain, Fatty acid desaturase, N-terminal	Fatty acid desaturase, Domain of unknown function (DUF3474)
g4783	-4.35836	0.027706	-5.71712	0.000133831	-5.84205	1.74167e-05	-6.11276	1.13599e-05	Cluster5					Major facilitator superfamily, Major facilitator superfamily domain, MFS transporter superfamily	Major Facilitator Superfamily
g4784					-2.43615	0.0433319	-4.12893	0.00156553	Cluster4					Amino acid/polyamine transporter I	Amino acid permease
g4791					-3.17644	0.00684794	-3.85282	0.00164544	Cluster5
g4796	-4.32338	0.03949	-4.78222	0.000795549	-6.18467	3.65934e-05	-8.74065	4.85592e-06	Cluster5
g4804	3.7444	0.0195811	5.39217	0.000350601	5.866	0.000116472	5.40229	0.000244183	Cluster3						Galactose-binding-like domain superfamily
g4810			-2.62068	0.0368731			-2.36817	0.0276397	no Cluster					Cytochrome P450, conserved site, Cytochrome P450 superfamily, Cytochrome P450, Cytochrome P450, E-class, group IV	Cytochrome P450
g4823					4.63751	0.0156797	6.9331	0.000401705	Cluster2					MFS transporter superfamily, Major facilitator superfamily, Major facilitator superfamily domain	Major Facilitator Superfamily
g4827					9.68641	0.000136256	9.89232	9.70576e-05	Cluster1	PL4_3(21-647)	PL4	PL4_3	Y(1-29)	Polysaccharide lyase family 4, domain II, Polysaccharide lyase family 4, domain III	Rhamnogalacturonan lyase, domain II, Galactose-binding-like domain superfamily, Carbohydrate-binding-like fold, Galactose mutarotase-like domain superfamily, Rhamnogalacturonan lyase, domain III
g4831	2.52533	0.0250033	4.72544	1.30378e-05	5.97235	9.58516e-07	5.75675	1.45051e-06	Cluster1	AA3_2(26-595)	AA3	AA3_2	N	GMC oxidoreductase, GMC oxidoreductase	Glucose-methanol-choline oxidoreductase, N-terminal, Glucose-methanol-choline oxidoreductase, FAD/NAD(P)-binding domain superfamily, Glucose-methanol-choline oxidoreductase, C-terminal
g4832					4.36226	0.0184794	4.5592	0.0127538	Cluster1
g4835	-5.60086	0.00851927	-5.26917	0.00020851	-6.22862	2.08634e-05	-7.43598	5.70061e-06	Cluster5
g4838	5.46383	0.000502324	6.03343	6.55767e-05	7.47681	6.13964e-06	8.25824	2.35591e-06	Cluster2					Alkaline-phosphatase-like, core domain superfamily, Sulfatase, N-terminal	Sulfatase
g484					3.54411	0.032195			Cluster5					Dynamin, GTPase region, conserved site, Dynamin superfamily, Dynamin central domain, GTPase effector domain, P-loop containing nucleoside triphosphate hydrolase, Dynamin GTPase effector, Dynamin-type guanine nucleotide-binding (G) domain, Dynamin, GTPase domain	Dynamin central region, Dynamin GTPase effector domain, Dynamin family
g4849							3.07514	0.0389052	Cluster2					Oxidoreductase, C-terminal, Oxidoreductase, N-terminal, NAD(P)-binding domain superfamily	Oxidoreductase family, C-terminal alpha/beta domain, Oxidoreductase family, NAD-binding Rossmann fold
g4854					9.16003	0.000159585	6.71959	0.00800524	Cluster3					Sugar (and other) transporter	Major facilitator superfamily domain, Sugar transporter, conserved site, Sugar/inositol transporter, MFS transporter superfamily, Major facilitator, sugar transporter-like
g4855			7.53457	0.00505564	14.7299	1.40491e-06	12.141	1.17194e-05	Cluster3	GH74(82-181)	GH74+CBM1+CBM2	GH74	Y(1-17)		WD40/YVTN repeat-like-containing domain superfamily
g4856							7.78508	0.00792842	Cluster2	GH28(71-428)	GH28	GH28	Y(1-21)	Glycoside hydrolase, family 28, Pectin lyase fold/virulence factor, Pectin lyase fold	Glycosyl hydrolases family 28
g486	-2.3477	0.00582032	-1.7405	0.0139692	-2.01814	0.00267525	-2.22251	0.00101185	Cluster5
g4860							3.82428	0.0229586	Cluster2					P-loop containing nucleoside triphosphate hydrolase, NB-ARC, WW domain, Fungal N-terminal domain of STAND protein, Tetratricopeptide-like helical domain superfamily	NB-ARC domain, Fungal N-terminal domain of STAND proteins
g4863					9.83239	0.00210602	11.4066	0.000409454	Cluster2					RlpA-like domain superfamily, Cerato-platanin	Cerato-platanin
g4864					8.66107	0.0228591	14.1113	0.000346631	Cluster2					STAS domain, STAS domain superfamily, SLC26A/SulP transporter, SLC26A/SulP transporter domain	STAS domain, Sulfate permease family
g4865					8.84234	0.00291709	12.0098	9.1112e-05	Cluster2					Protein of unknown function DUF1275	Protein of unknown function (DUF1275)
g4866					8.61322	0.000693091	11.4649	6.53088e-05	Cluster2					RmlC-like cupin domain superfamily, Cupin 1, RmlC-like jelly roll fold, Bicupin, oxalate decarboxylase/oxidase	Cupin, Cupin
g4874			12.0401	3.39335e-06	14.0171	4.50903e-07	14.5609	3.98447e-07	Cluster1					Sugar (and other) transporter	Sugar transporter, conserved site, Major facilitator superfamily domain, MFS transporter superfamily, Sugar/inositol transporter, Major facilitator, sugar transporter-like
g4876			7.63944	0.00401093					Cluster4					NAD(P)-binding domain superfamily, GroES-like superfamily, Alcohol dehydrogenase, N-terminal, Polyketide synthase, enoylreductase domain	Alcohol dehydrogenase GroES-like domain
g4877	5.73381	0.0088542	8.13684	0.000294477	6.23984	0.00177001	4.45961	0.0159774	Cluster4					MFS transporter superfamily, Major facilitator, sugar transporter-like, Sugar/inositol transporter, Major facilitator superfamily domain	Sugar (and other) transporter
g4882			3.06511	0.0359749					no Cluster
g4885	-2.55322	0.015554							Cluster1						Leucine-rich repeat domain superfamily
g4886			-6.41791	0.00518546	-5.30964	0.00111168	-3.99199	0.00429464	Cluster2
g4889			4.86041	0.0163441	5.32498	0.00534864	4.5959	0.0163555	Cluster3						Galactose-binding-like domain superfamily
g4890	-11.4465	1.9878e-05	-9.22651	2.04816e-07	-7.11639	1.15754e-07	-5.30232	1.05082e-06	Cluster2					Alkaline-phosphatase-like, core domain superfamily, Phosphoesterase	Phosphoesterase family
g4892			6.48541	0.0482771	12.8911	1.59362e-05	10.9467	9.81907e-05	Cluster3	GH5_16(34-373)	GH5	GH5_16	Y(1-21)	Cellulase (glycosyl hydrolase family 5)	Glycoside hydrolase superfamily, Glycoside hydrolase, family 5
g4895	-3.12152	0.00276259	-3.08717	0.000225796	-3.77103	1.23406e-05	-5.1475	4.85553e-07	Cluster5					Protein of unknown function DUF3632	Protein of unknown function (DUF3632)
g4896	-10.1492	0.00297703	-7.09411	5.64852e-05	-3.56912	0.00179572	-4.61463	0.000248679	Cluster3					ribonuclease	Guanine-specific ribonuclease N1/T1/U2, Ribonuclease/ribotoxin
g490			2.48171	0.0392984					Cluster5					Eukaryotic translation initiation factor 3 subunit D	Eukaryotic translation initiation factor 3 subunit 7 (eIF-3)
g4901			6.5664	0.00050914	7.16831	0.000176459	8.46166	4.43778e-05	Cluster2
g4902					6.69735	0.020827	7.56359	0.00619697	Cluster2	N	GH27+CBM35	CBM35+GH27	N	Glycoside hydrolase, family 27, Galactose-binding-like domain superfamily, Glycosyl hydrolase, all-beta, Aldolase-type TIM barrel, Glycoside hydrolase superfamily, Alpha galactosidase, C-terminal beta sandwich domain	Alpha galactosidase A, Alpha galactosidase C-terminal beta sandwich domain
g4903			8.60797	0.0121926	7.85281	0.0201271	7.52114	0.027306	Cluster4					Methanocaldococcus jannaschii dihydropteroate synthase-like, MBL-fold metallo hydrolase domain, Ribonuclease Z/Hydroxyacylglutathione hydrolase-like, Metallo-beta-lactamase	Metallo-beta-lactamase superfamily
g4905	-2.52422	0.030688							Cluster1					Heterokaryon incompatibility protein Het-C	Heterokaryon incompatibility Het-C
g4906	-4.6422	0.00512303	-6.81126	6.68853e-06	-4.43403	2.36018e-05	-4.46327	1.8006e-05	no Cluster	AA7(54-257)	N	N	Y(1-20)	FAD-binding domain, PCMH-type, FAD linked oxidase, N-terminal, FAD-binding, type PCMH-like superfamily	FAD binding domain
g4907	-8.34856	6.03551e-05	-9.7072	8.41005e-07	-11.6412	1.21033e-07	-8.41319	7.58928e-07	Cluster5
g4911			2.8654	0.0202915	3.37075	0.00497863	3.30775	0.00545239	Cluster1						Galactose-binding-like domain superfamily, PAN/Apple domain
g4913					8.50244	0.00228324	8.68021	0.00166034	Cluster1
g4919			5.81825	0.0237023	6.84993	0.00272261	7.41989	0.000910765	Cluster1					Sugar (and other) transporter	MFS transporter superfamily, Major facilitator superfamily domain, Sugar transporter, conserved site, Major facilitator, sugar transporter-like
g4928			5.90875	0.0171614	5.22765	0.03134			Cluster4	GH3(37-232)	GH3	GH3	N	Fibronectin type III-like domain, Glycoside hydrolase, family 3, N-terminal domain superfamily, Immunoglobulin-like fold, Galactose-binding-like domain superfamily, Glycoside hydrolase superfamily, Glycoside hydrolase family 3 C-terminal domain, Glycoside hydrolase, family 3, N-terminal, PA14 domain, Glycoside hydrolase family 3 C-terminal domain superfamily, PA14/GLEYA domain, Glycoside hydrolas…	Glycosyl hydrolase family 3 C-terminal domain, Fibronectin type III-like domain, PA14 domain, Glycosyl hydrolase family 3 N terminal domain
g4929			6.42827	0.0148768	6.39155	0.0104389	6.59951	0.00690366	no Cluster
g4930			8.05672	0.00117602	6.63729	0.00901937	5.97406	0.0229337	Cluster4					Sugar transporter, conserved site, MFS transporter superfamily, Major facilitator superfamily domain, Major facilitator, sugar transporter-like, Sugar/inositol transporter	Sugar (and other) transporter
g4934							8.52621	0.0105631	Cluster2					Metal-dependent hydrolase, composite domain superfamily, Metal-dependent hydrolase, Amidohydrolase-related	Amidohydrolase family
g4935							8.86011	0.00259326	Cluster2					Major facilitator superfamily, Major facilitator superfamily domain, MFS transporter superfamily	Major Facilitator Superfamily
g4936							4.65198	0.0204166	Cluster2					Amidase signature domain, Amidase signature (AS) superfamily	Amidase
g4942			-4.44238	0.0013138	-4.98746	8.20578e-05	-5.8885	2.13368e-05	Cluster5					Aspartate racemase, Asp/Glu racemase, Asp/Glu/hydantoin racemase	Asp/Glu/Hydantoin racemase
g4945					6.13886	0.0424476	7.86784	0.00408778	Cluster2					Patatin-like phospholipase domain, Acyl transferase/acyl hydrolase/lysophospholipase	Patatin-like phospholipase
g4947							8.04501	0.0104995	Cluster2					RmlC-like jelly roll fold, RmlC-like cupin domain superfamily
g495					5.67743	0.0296371	5.64525	0.0285831	Cluster5					Protein kinase-like domain superfamily	Choline/ethanolamine kinase
g4961	-4.5722	0.0106161							no Cluster	N	N	CE3	N	NAD(P)-binding domain superfamily, Short-chain dehydrogenase/reductase SDR	short chain dehydrogenase
g4962					8.80137	0.00538169	10.8058	0.000551122	Cluster2	CE3(29-217)	N	CE3	N	SGNH hydrolase superfamily, SGNH hydrolase-type esterase domain	GDSL-like Lipase/Acylhydrolase family
g4975			3.91316	0.0202915					Cluster4					Cysteine dioxygenase type I, RmlC-like jelly roll fold, RmlC-like cupin domain superfamily	Cysteine dioxygenase type I
g4976			2.89039	0.0305052					Cluster4					Zn(2)-C6 fungal-type DNA-binding domain, Transcription factor domain, fungi, Zn(2)-C6 fungal-type DNA-binding domain superfamily	Fungal Zn(2)-Cys(6) binuclear cluster domain, Fungal specific transcription factor domain
g4978			3.41487	0.00299672					Cluster4					NAD-dependent epimerase/dehydratase, NAD(P)-binding domain superfamily	NAD dependent epimerase/dehydratase family
g4983			5.56527	0.00219819					Cluster4					Copper amine oxidase, catalytic domain, Copper amine oxidase, Copper amine oxidase, N2-terminal, Copper amine oxidase, catalytic domain superfamily, Copper amine oxidase, N-terminal	Copper amine oxidase, enzyme domain, Copper amine oxidase, N2 domain
g4996	-3.06374	0.0104251							Cluster3
g4997					4.34824	0.00228742	2.95477	0.0354662	Cluster3	PL1_4(109-294)	PL1	CBM1+PL1_4	Y(1-46)	Pectate lyase, Fungal cellulose binding domain	Pectin lyase fold, Cellulose-binding domain superfamily, Pectate lyase, Cellulose-binding domain, fungal, Pectin lyase fold/virulence factor
g5004	3.34033	0.0228544							Cluster5					FAD/NAD(P)-binding domain superfamily, Amine oxidase	NAD(P)-binding Rossmann-like domain, Flavin containing amine oxidoreductase
g5013					9.00349	0.00414492	9.05229	0.0037617	Cluster1					Zinc carboxypeptidase	Peptidase M14, carboxypeptidase A
g5015			4.35555	0.0106998					no Cluster	N	N	CE3	N	Amino acid permease/ SLC12A domain	Amino acid permease
g5016					3.38527	0.0344651	5.7428	0.000576868	Cluster2
g5020	-7.69376	0.00996751							Cluster1	GH145(40-337)	N	GH145	Y(1-20)	Endonuclease/Exonuclease/phosphatase family, BNR repeat-containing family member	Endonuclease/exonuclease/phosphatase superfamily, Endonuclease/exonuclease/phosphatase
g5023					5.69197	0.0264101	5.26743	0.0437151	Cluster1					PhoD-like phosphatase, N-terminal domain, PhoD-like phosphatase	PhoD-like superfamily, Phospholipase D, N-terminal, Alkaline phosphatase D-related, Purple acid phosphatase-like, N-terminal
g5027					6.02919	0.0310748	6.81345	0.0101085	Cluster2					Alpha/Beta hydrolase fold, Fungal lipase-like domain, P-loop containing nucleoside triphosphate hydrolase	Lipase (class 3)
g5037			2.14858	0.0313898					Cluster5					Amino acid transporter, transmembrane domain	Transmembrane amino acid transporter protein
g5038			-2.63234	0.00692085	-2.87646	0.00150813	-3.49458	0.000219246	Cluster5					H(2):CoB-CoM heterodisulfide,ferredoxin reductase subunit A-like, FAD/NAD(P)-binding domain superfamily	FAD dependent oxidoreductase
g5041					5.60485	0.0328797	5.50785	0.0352786	Cluster1					NAD(P)-binding Rossmann-like domain	FAD/NAD(P)-binding domain superfamily
g5053			4.65004	0.0055736	6.54772	8.3656e-05	5.46067	0.000638245	Cluster3					Prolyl oligopeptidase family	Alpha/Beta hydrolase fold, Peptidase S9, prolyl oligopeptidase, catalytic domain
g5058			-6.30012	0.0193611	-6.30012	0.00284277	-6.30012	0.00223946	excluded
g5059	-4.59219	0.00261683	-6.60726	1.06941e-05	-5.82648	9.60164e-06	-6.6073	3.78295e-06	Cluster5
g506	-2.51661	0.0315494							Cluster3					Acetokinase family	Acetate/propionate kinase, Aliphatic acid kinase, short-chain, conserved site, ATPase, nucleotide binding domain, Aliphatic acid kinase, short-chain
g5060			-6.77415	0.00367372	-5.66579	0.000716097	-5.74535	0.000522206	Cluster1						NTF2-like domain superfamily
g5069			4.18382	0.0100905	3.56098	0.0213521	3.42071	0.0255002	Cluster4					Metallo-beta-lactamase, Ribonuclease Z/Hydroxyacylglutathione hydrolase-like	Metallo-beta-lactamase superfamily
g507	-7.20426	0.0347783							Cluster1
g5070							2.60266	0.0373358	Cluster2					Sulphur transport domain	Sulphur transport
g5076					6.45483	0.0191342	6.0123	0.0320294	Cluster3					Cytochrome P450	Cytochrome P450, E-class, group I, Cytochrome P450 superfamily, Cytochrome P450
g5078					1.97387	0.0445989	2.19903	0.0234766	Cluster1					Fungal specific transcription factor domain, Fungal Zn(2)-Cys(6) binuclear cluster domain	Fungal transcription factor, Zn(2)-C6 fungal-type DNA-binding domain, Zn(2)-C6 fungal-type DNA-binding domain superfamily
g5079			8.46252	0.0104285	8.98061	0.00395435	7.75201	0.0162538	Cluster3					short chain dehydrogenase	Short-chain dehydrogenase/reductase SDR, NAD(P)-binding domain superfamily, Short-chain dehydrogenase/reductase, conserved site
g508	-9.58025	0.000339792	-2.57316	0.00342797					Cluster1					Sugar (and other) transporter, Sugar (and other) transporter	Sugar transporter, conserved site, Major facilitator superfamily domain, Major facilitator, sugar transporter-like, MFS transporter superfamily
g5080			7.11726	0.0163441	7.62255	0.00542916	6.53345	0.0229337	Cluster3					alpha/beta hydrolase fold	Alpha/beta hydrolase fold-3, Alpha/Beta hydrolase fold, Lipase, GDXG, putative serine active site
g5081			5.72763	0.0202255	6.78666	0.00409294	6.83066	0.00370585	Cluster1					Flavin-binding monooxygenase-like	Flavin monooxygenase-like, FAD/NAD(P)-binding domain superfamily
g5082					10.2484	0.00141538	7.65238	0.0216477	Cluster3	CBM1(22-49)+GH10(84-383)	GH10+CBM1+CBM2	CBM1+GH10	Y(1-20)	Fungal cellulose binding domain, Glycosyl hydrolase family 10	Cellulose-binding domain superfamily, Cellulose-binding domain, fungal, Glycosyl hydrolases family 10, active site, Glycoside hydrolase superfamily, Glycoside hydrolase family 10 domain
g5085					8.1153	0.00730994	8.58099	0.00375475	Cluster1					CRAL/TRIO, N-terminal domain, CRAL/TRIO domain	CRAL/TRIO, N-terminal domain, CRAL-TRIO lipid binding domain superfamily, CRAL-TRIO lipid binding domain, CRAL/TRIO, N-terminal domain superfamily
g5086			7.5273	0.0077499	8.71675	0.000793857	9.45428	0.000244183	Cluster1, Cluster2
g5087			4.8053	0.0271595	5.68268	0.00506125	6.71424	0.00101904	Cluster2					Protein of unknown function DUF3712	Protein of unknown function (DUF3712)
g5090					-3.74806	0.0399259	-4.85415	0.0094452	Cluster5	AA1_3(49-361)	AA1	AA1_3	N	Multicopper oxidase, type 2, Cupredoxin, Multicopper oxidase, type 3, Multicopper oxidase, type 1	Multicopper oxidase, Multicopper oxidase, Multicopper oxidase
g5091					-3.76008	0.000176459	-4.41045	4.34275e-05	Cluster5					GNAT domain, Acyl-CoA N-acyltransferase	Acetyltransferase (GNAT) family
g5093			11.9191	0.000804411	12.2738	0.00042913	8.36859	0.0167842	no Cluster					Cytochrome P450 superfamily, Cytochrome P450, E-class, group I, Cytochrome P450, Cytochrome P450, conserved site	Cytochrome P450
g5094							5.52253	0.0285489	Cluster2					NAD(P)-binding domain superfamily, NAD-dependent epimerase/dehydratase	NAD dependent epimerase/dehydratase family
g5097							3.95199	0.0106511	Cluster2					Fungal transcription factor	Fungal specific transcription factor domain
g5099							6.49305	0.0343409	Cluster2					Major facilitator superfamily, Major facilitator superfamily domain, MFS transporter superfamily	Major Facilitator Superfamily
g510			5.48461	0.0303809	5.42874	0.0215944	5.02749	0.035887	Cluster4					Zn(2)-C6 fungal-type DNA-binding domain superfamily, Zn(2)-C6 fungal-type DNA-binding domain, Transcription factor domain, fungi	Fungal Zn(2)-Cys(6) binuclear cluster domain, Fungal specific transcription factor domain
g5106					4.37124	0.0058304			Cluster3	CE16(33-282)	N	CE16	Y(1-20)		SGNH hydrolase superfamily
g5107					2.97066	0.0349301			no Cluster	AA2(35-255)	N	AA2	N	PAS domain, Peroxidase, active site, PAS domain superfamily, Haem peroxidase, Signal transduction response regulator, receiver domain, Signal transduction histidine kinase, dimerisation/phosphoacceptor domain, Histidine kinase domain, Histidine kinase/HSP90-like ATPase superfamily, PAS-associated, C-terminal, Histidine kinase/HSP90-like ATPase, Peroxidases heam-ligand binding site, Haem peroxidas…	PAS domain, Peroxidase, Histidine kinase-, DNA gyrase B-, and HSP90-like ATPase, His Kinase A (phospho-acceptor) domain, Response regulator receiver domain
g5122			6.16997	0.00246898					Cluster4					Dimeric alpha-beta barrel, EthD domain
g5130	3.71356	0.000686731	3.11825	0.00149356					Cluster5	N	CBM5	N	Y(1-26)	Peptidase S8/S53 domain, Peptidase S8/S53 domain superfamily, Peptidase S8, subtilisin-related, Peptidase S8 propeptide/proteinase inhibitor I9 superfamily, Proteinase K-like catalytic domain, Peptidase S8, subtilisin, Ser-active site, Peptidase S8 propeptide/proteinase inhibitor I9, Peptidase S8, subtilisin, His-active site	Subtilase family, Peptidase inhibitor I9
g5131			-5.41127	0.00167971	-4.39984	0.000987074	-4.16843	0.00101433	Cluster5					S-adenosyl-L-methionine-dependent methyltransferase	Methyltransferase domain
g5132					3.20788	0.0240657	4.16006	0.00308927	Cluster2
g5135							7.13746	0.0197107	Cluster2
g5137			10.9263	0.00510141	12.5767	0.00102876	8.77545	0.0223181	Cluster3					Sugar (and other) transporter	MFS transporter superfamily, Sugar/inositol transporter, Major facilitator, sugar transporter-like, Sugar transporter, conserved site, Major facilitator superfamily domain
g5138					6.4771	0.0052287	5.36911	0.0276397	Cluster3					Zinc-binding dehydrogenase, Alcohol dehydrogenase GroES-like domain	Alcohol dehydrogenase, zinc-type, conserved site, Alcohol dehydrogenase, C-terminal, Polyketide synthase, enoylreductase domain, Alcohol dehydrogenase, N-terminal, GroES-like superfamily, NAD(P)-binding domain superfamily
g5140			3.5883	0.0308482					no Cluster					Alpha/Beta hydrolase fold, Carboxylesterase, type B	Carboxylesterase family
g5151					6.32981	0.0238312	6.12639	0.0294754	Cluster1					Amidohydrolase family	Metal-dependent hydrolase, composite domain superfamily, Amidohydrolase-related, Metal-dependent hydrolase
g5154					8.76479	0.00136641	8.21434	0.00276785	no Cluster					Alpha/Beta hydrolase fold
g5157							6.63093	0.0134693	Cluster2					Phytanoyl-CoA dioxygenase	Phytanoyl-CoA dioxygenase (PhyH)
g5158			5.82654	0.0396098	6.60523	0.00801333	7.5881	0.00137627	Cluster2					Amino acid/polyamine transporter I	Amino acid permease
g5159					7.74467	0.000884463	8.77705	0.000272282	Cluster2					Lactonase, 7-bladed beta propeller, WD40/YVTN repeat-like-containing domain superfamily, Cytochrome cd1-nitrite reductase-like, haem d1 domain superfamily	Lactonase, 7-bladed beta-propeller
g5161							3.34048	0.0416239	Cluster1					Fungal Zn(2)-Cys(6) binuclear cluster domain, Fungal specific transcription factor domain	Zn(2)-C6 fungal-type DNA-binding domain, Zn(2)-C6 fungal-type DNA-binding domain superfamily, Transcription factor domain, fungi
g5169			7.03817	0.00156912	6.58928	0.00247235	6.33035	0.00384327	Cluster4
g517					2.72169	0.0163904	3.32825	0.00358608	Cluster2					Pyridoxal phosphate-dependent transferase, major domain, Pyridoxal phosphate-dependent transferase, Aminotransferase, class I/classII	Aminotransferase class I and II
g5175							6.30263	0.0486479	Cluster1					Enoyl-(Acyl carrier protein) reductase	Short-chain dehydrogenase/reductase SDR, Short-chain dehydrogenase/reductase, conserved site, NAD(P)-binding domain superfamily
g5177					6.43175	0.00767341	6.90259	0.0033213	Cluster1					Carboxymuconolactone decarboxylase family	AhpD-like, Carboxymuconolactone decarboxylase-like
g518					6.85955	0.000854425	8.20569	0.000150384	Cluster2					Cytochrome P450, E-class, group I, Cytochrome P450, conserved site, Cytochrome P450 superfamily, Cytochrome P450	Cytochrome P450
g5183	-3.69752	0.000841078	-5.33466	1.7961e-06	-5.93142	2.35255e-07	-6.01049	2.8755e-07	Cluster5					Methyl-accepting chemotaxis protein (MCP) signalling domain
g5185							2.28882	0.0337622	no Cluster					Carbohydrate kinase PfkB, Ribokinase-like, Ribokinase, Ribokinase/fructokinase, Carbohydrate/purine kinase, PfkB, conserved site	pfkB family carbohydrate kinase
g5187			4.68592	0.00267442	5.34362	0.000400795	7.18349	1.09313e-05	Cluster2					Sugar transporter, conserved site, Major facilitator, sugar transporter-like, MFS transporter superfamily, Major facilitator superfamily domain, Sugar/inositol transporter	Sugar (and other) transporter
g519	-4.18087	0.0125802					2.72536	0.00292633	Cluster2	GH20(185-530)	GH20	GH20	Y(1-22)	Beta-hexosaminidase, eukaryotic type, N-terminal, Glycoside hydrolase family 20, catalytic domain, Beta-hexosaminidase, Beta-hexosaminidase-like, domain 2, Glycoside hydrolase superfamily	beta-acetyl hexosaminidase like, Glycosyl hydrolase family 20, catalytic domain
g5193			8.50872	0.00629399	8.54768	0.00419332	7.76629	0.0111684	no Cluster					Galactose-binding-like domain superfamily, Carbohydrate-binding, CenC-like	Carbohydrate binding domain
g5198	4.03544	0.0210616	5.63142	0.000698119	4.86707	0.00172868	3.31395	0.0229586	Cluster4					Carbohydrate-binding, CenC-like, Galactose-binding-like domain superfamily	Carbohydrate binding domain
g52			2.4742	0.028685					Cluster4					Short-chain dehydrogenase/reductase, conserved site, Short-chain dehydrogenase/reductase SDR, NAD(P)-binding domain superfamily	Enoyl-(Acyl carrier protein) reductase
g5203			4.68899	0.0066507	4.56898	0.00560572	3.96166	0.0171121	Cluster4					Vanillyl-alcohol oxidase, C-terminal subdomain 2, FAD-linked oxidase-like, C-terminal, FAD-linked oxidase, C-terminal, FAD-binding, type PCMH-like superfamily, FAD linked oxidase, N-terminal, FAD-binding domain, PCMH-type	FAD linked oxidases, C-terminal domain, FAD binding domain
g5204	9.50656	0.000240161	8.62496	0.000369568	6.97958	0.00473118			Cluster5					Thiamine pyrophosphate enzyme, C-terminal TPP-binding, Thiamine pyrophosphate enzyme, N-terminal TPP-binding domain, DHS-like NAD/FAD-binding domain superfamily, Acetolactate synthase, catabolic, Thiamine pyrophosphate enzyme, central domain, Thiamin diphosphate-binding fold	Thiamine pyrophosphate enzyme, C-terminal TPP binding domain, Thiamine pyrophosphate enzyme, N-terminal TPP binding domain, Thiamine pyrophosphate enzyme, central domain
g5206			7.86377	0.000437094	8.60947	7.23463e-05	7.42524	0.000662908	Cluster3					bZIP transcription factor	Basic-leucine zipper domain
g5210			7.32067	0.0215023	7.4603	0.0129891	7.60835	0.00995356	no Cluster					Six-bladed beta-propeller, TolB-like
g5211			6.15164	0.0213613	7.23779	0.00220528	7.65406	0.000996708	Cluster2					Alcohol dehydrogenase, iron-type/glycerol dehydrogenase GldA, Iron-type alcohol dehydrogenase-like	Iron-containing alcohol dehydrogenase
g5230			-4.41061	0.0164152	-3.1335	0.0184794			Cluster2					Alpha/Beta hydrolase fold
g5241					5.68197	0.0305606			Cluster5					P-loop containing nucleoside triphosphate hydrolase, DNA helicase Pif1-like, Helitron helicase-like domain	PIF1-like helicase, Helitron helicase-like domain at N-terminus
g525	5.40543	5.57385e-05	5.41137	1.92652e-05	3.7143	0.00074377	2.75285	0.00919801	Cluster5					Ribosomal protein L35A, Ribosomal protein L35A superfamily, Translation protein, beta-barrel domain superfamily, Ribosomal protein L35Ae, conserved site	Ribosomal protein L35Ae
g5325			2.80466	0.0106357	3.34406	0.00167701	3.42971	0.00122927	Cluster1					Methyltransferase domain	S-adenosyl-L-methionine-dependent methyltransferase
g5342					5.55847	0.0324595	6.9575	0.00380388	Cluster2					Cytochrome P450 superfamily, Cytochrome P450, Cytochrome P450, E-class, group I	Cytochrome P450
g535					5.74554	0.0294716	5.85551	0.0233694	Cluster1
g5357					5.3067	0.0387355	5.9897	0.0139318	Cluster2	AA7(31-257)	N	N	N	FAD-binding, type PCMH-like superfamily, FAD-binding, type PCMH, subdomain 2, FAD-binding, type PCMH, subdomain 1, FAD-binding domain, PCMH-type, HTH CenpB-type DNA-binding domain, FAD linked oxidase, N-terminal	FAD binding domain
g5358					5.88453	0.0143663	6.50191	0.00479185	Cluster2					Carotenoid oxygenase, DDE superfamily endonuclease domain	DDE superfamily endonuclease, Retinal pigment epithelial membrane protein
g5368					10.6274	0.00145091	12.5838	0.000255325	Cluster2	CE5(48-224)	CE5	N	Y(1-27)	Alpha/Beta hydrolase fold, Cutinase/acetylxylan esterase, Cutinase, monofunctional	Cutinase
g5371					3.22721	0.0404843	3.35953	0.0300929	Cluster1					helix-turn-helix, Psq domain, DDE superfamily endonuclease	Homeobox-like domain superfamily, DNA binding HTH domain, Psq-type, DDE superfamily endonuclease domain
g5396			-2.83949	0.0236574	-5.42082	8.88139e-05	-6.53236	2.33559e-05	Cluster5					Pyridoxal phosphate-dependent transferase domain 1, Aminotransferase, class I/classII, Pyridoxal phosphate-dependent transferase, major domain, Pyridoxal phosphate-dependent transferase	Aminotransferase class I and II
g540	3.43305	0.00256906	3.96975	0.000273213	2.76442	0.00485237			Cluster5					Ribosomal protein S28e, Dynamitin, Ribosomal protein S28e conserved site, Nucleic acid-binding, OB-fold	Dynamitin, Ribosomal protein S28e
g5404			8.68722	0.00210274	7.03587	0.0155368	11.0819	7.05282e-05	Cluster2					Aspartate/homoserine dehydrogenase, NAD-binding, Homoserine dehydrogenase, catalytic, Homoserine dehydrogenase, conserved site, Homoserine dehydrogenase lacking ACT domain, NAD(P)-binding domain superfamily	Homoserine dehydrogenase, NAD binding domain, Homoserine dehydrogenase
g5405			4.95934	0.00633444			6.79625	0.000167848	Cluster2					Aldehyde dehydrogenase, C-terminal, Aldehyde dehydrogenase, N-terminal, Aldehyde/histidinol dehydrogenase, Aldehyde dehydrogenase domain	Aldehyde dehydrogenase family
g5416					5.03349	0.0445903	6.35805	0.00539277	Cluster2					Amidase signature (AS) superfamily, Amidase, conserved site, Amidase signature domain	Amidase
g542					-2.66074	0.0174581	-3.34701	0.00331476	Cluster4					Complex 1 LYR protein	Complex 1 protein (LYR family)
g5497					2.96763	0.0349634	3.58525	0.00932954	Cluster2					Ribonuclease H-like superfamily
g551					3.6636	0.0330422			Cluster3	N	GH17	GH17	Y(1-20)		Glycoside hydrolase superfamily
g5544							6.90353	0.0136312	Cluster2					VIT domain, von Willebrand factor A-like domain superfamily, von Willebrand factor, type A	Vault protein inter-alpha-trypsin domain, von Willebrand factor type A domain
g5597			7.50253	0.0327164	6.5762	0.0487786	6.65577	0.0429974	Cluster4
g5606	-4.18404	0.0224886	-2.43455	0.0182844					Cluster1					Subtilase family	Peptidase S8, subtilisin-related, Peptidase S8/S53 domain, Peptidase S8/S53 domain superfamily
g562					3.83172	0.0256806	3.70517	0.0295338	Cluster1					Lipase (class 3)	Alpha/Beta hydrolase fold, Fungal lipase-like domain
g564	4.81015	4.23767e-05	5.12212	7.52352e-06	3.76797	0.000128592	2.84627	0.00174903	Cluster5					Ribosomal protein L36e, Ribosomal protein L36e domain superfamily	Ribosomal protein L36e
g5677					1.97417	0.0451748	2.7498	0.00515669	Cluster2					WD40 repeat, WD40 repeat, conserved site, WD40/YVTN repeat-like-containing domain superfamily, NACHT nucleoside triphosphatase, Quinoprotein alcohol dehydrogenase-like superfamily, P-loop containing nucleoside triphosphate hydrolase, G-protein beta WD-40 repeat, WD40-repeat-containing domain, NWD NACHT-NTPase, N-terminal	WD domain, G-beta repeat, WD domain, G-beta repeat, WD domain, G-beta repeat, WD domain, G-beta repeat, WD domain, G-beta repeat, WD domain, G-beta repeat, WD domain, G-beta repeat, NACHT domain, N-terminal domain of NWD NACHT-NTPase
g5678	-4.48593	0.00108352							Cluster1					NAD dependent epimerase/dehydratase family	NAD-dependent epimerase/dehydratase, NAD(P)-binding domain superfamily
g5709					4.27273	0.014967	3.48736	0.0492254	Cluster3
g571					2.616	0.0122754	2.91033	0.00545742	Cluster1					Ubiquitin carboxyl-terminal hydrolase	Ubiquitin specific protease, conserved site, Peptidase C19, ubiquitin carboxyl-terminal hydrolase, Papain-like cysteine peptidase superfamily, Ubiquitin specific protease domain
g5716	6.29218	0.0399712	5.48278	0.0370318	6.26968	0.00653848	7.19334	0.00112339	no Cluster
g5718			6.00323	0.0204377	9.03218	4.68908e-05	9.54613	1.95163e-05	Cluster1
g572			-8.20356	0.000136432	-2.4842	0.0182811			no Cluster					Mitochondrial substrate/solute carrier, Mitochondrial carrier domain superfamily	Mitochondrial carrier protein, Mitochondrial carrier protein, Mitochondrial carrier protein
g5722					2.22732	0.032195	3.12529	0.00336513	Cluster2					RQC domain, DNA/RNA helicase, ATP-dependent, DEAH-box type, conserved site, Helicase superfamily 1/2, ATP-binding domain, DEAD/DEAH box helicase domain, P-loop containing nucleoside triphosphate hydrolase, Helicase, C-terminal, ATP-dependent DNA helicase RecQ, zinc-binding domain, DNA helicase, ATP-dependent, RecQ type, Winged helix DNA-binding domain superfamily, Winged helix-like DNA-binding do…	RQC domain, DEAD/DEAH box helicase, Helicase conserved C-terminal domain, RecQ zinc-binding
g574			2.26462	0.0108153	1.89109	0.0255797			Cluster4					Calycin
g575					2.89111	0.0236435	2.90905	0.0212367	Cluster1					NAD dependent epimerase/dehydratase family	NAD-dependent epimerase/dehydratase, NAD(P)-binding domain superfamily
g5751							6.74953	0.0100561	Cluster2					Acyl transferase/acyl hydrolase/lysophospholipase, Patatin-like phospholipase domain	Patatin-like phospholipase
g576							-1.72033	0.0163814	Cluster5					F-actin-capping protein subunit alpha/beta, domain 2, F-actin-capping protein subunit alpha/beta, F-actin-capping protein subunit beta, N-terminal domain, F-actin-capping protein subunit beta, F-actin capping protein, beta subunit, conserved site	F-actin capping protein, beta subunit
g578					2.20249	0.0434438			Cluster3					Vacuole effluxer Atg22 like	Autophagy-related protein 22-like, MFS transporter superfamily
g5796			1.82028	0.0346517	2.44182	0.00325066	2.73943	0.00110965	Cluster1
g5797							7.68166	0.005804	Cluster2					HTH CenpB-type DNA-binding domain, DNA binding HTH domain, Psq-type, DDE superfamily endonuclease domain, Homeobox-like domain superfamily	helix-turn-helix, Psq domain, DDE superfamily endonuclease, Tc5 transposase DNA-binding domain
g580					-2.03906	0.0181454	-2.44972	0.00451471	Cluster5					CS domain, CHORD domain, HSP20-like chaperone	CS domain, CHORD, CHORD
g585	3.35885	0.0209824	3.65946	0.00593066					Cluster5					Methylglyoxal synthase-like domain superfamily, ATP-grasp fold, subdomain 1, ATP-grasp fold, Carbamoyl-phosphate synthetase large subunit-like, ATP-binding domain, Pre-ATP-grasp domain superfamily, Carbamoyl-phosphate synthetase, large subunit oligomerisation domain superfamily, Carbamoyl-phosphate synthase, large subunit, Carbamoyl-phosphate synthase large subunit, CPSase domain, Carbamoyl-phosp…	Carbamoyl-phosphate synthase L chain, ATP binding domain, Carbamoyl-phosphate synthase L chain, ATP binding domain, Carbamoyl-phosphate synthetase large chain, oligomerisation domain
g5906							3.75672	0.0432483	Cluster1					Amidohydrolase	Amidohydrolase-related, 2-amino-3-carboxymuconate-6-semialdehyde decarboxylase, Metal-dependent hydrolase
g5913			6.56234	0.0382256					Cluster4					NADH:flavin oxidoreductase/NADH oxidase, N-terminal, Aldolase-type TIM barrel	NADH:flavin oxidoreductase / NADH oxidase family
g5931					9.07843	0.0145434			Cluster3					Carbon-nitrogen hydrolase	Carbon-nitrogen hydrolase superfamily, Nitrilase/cyanide hydratase, conserved site, Carbon-nitrogen hydrolase, Cyanide hydratase
g5947							7.243	0.00631909	Cluster2					Aldehyde/histidinol dehydrogenase, Aldehyde dehydrogenase domain, Aldehyde dehydrogenase, C-terminal, Aldehyde dehydrogenase, N-terminal	Aldehyde dehydrogenase family
g5948					3.65367	0.010816	4.66255	0.00119878	Cluster2					Copper amine oxidase, catalytic domain superfamily, Copper amine oxidase, N-terminal, Copper amine oxidase, N2-terminal, Copper amine oxidase, Copper amine oxidase, catalytic domain	Copper amine oxidase, N2 domain, Copper amine oxidase, enzyme domain
g5951							1.79065	0.0402985	Cluster2					Zn(2)-C6 fungal-type DNA-binding domain superfamily, Zn(2)-C6 fungal-type DNA-binding domain, Transcription factor domain, fungi	Fungal specific transcription factor domain, Fungal Zn(2)-Cys(6) binuclear cluster domain
g5953							3.53868	0.0326177	no Cluster					P-loop containing nucleoside triphosphate hydrolase, Helitron helicase-like domain, DNA helicase Pif1-like	Helitron helicase-like domain at N-terminus, PIF1-like helicase
g5959							2.04605	0.0484315	Cluster2					Peptidase C12, ubiquitin carboxyl-terminal hydrolase superfamily, Peptidase C12, ubiquitin carboxyl-terminal hydrolase, Papain-like cysteine peptidase superfamily	Ubiquitin carboxyl-terminal hydrolase, family 1
g5964					7.31588	0.00278536	7.13371	0.00314775	Cluster1					Serine carboxypeptidase	Peptidase S10, serine carboxypeptidase, Alpha/Beta hydrolase fold, Serine carboxypeptidase, serine active site
g5965							7.69101	0.00649019	Cluster2					GTPase effector domain, Dynamin, GTPase domain, Dynamin superfamily, Dynamin central domain, Dynamin-type guanine nucleotide-binding (G) domain, P-loop containing nucleoside triphosphate hydrolase	Dynamin family, Dynamin central region
g5966					5.86757	0.0233139	5.5639	0.0335992	Cluster1					Major Facilitator Superfamily	Major facilitator superfamily domain, MFS transporter superfamily, Major facilitator superfamily
g5967					3.56822	0.0339334	4.02834	0.0155958	Cluster1					Amidohydrolase family	Metal-dependent hydrolase, Metal-dependent hydrolase, composite domain superfamily, YtcJ like, Amidohydrolase 3
g5975							5.73448	0.0465047	Cluster2					Transcription factor domain, fungi	Fungal specific transcription factor domain
g5980			6.94532	0.00403803	10.2563	1.11689e-05	10.0155	1.53205e-05	Cluster1	GH43_24(44-281)	CBM35	CBM35+GH43_24	Y(1-25)	Glycosyl hydrolases family 43	Glycosyl hydrolase, five-bladed beta-propellor domain superfamily, Glycoside hydrolase, family 43
g5986							4.43843	0.0064816	Cluster2
g5988			2.26822	0.0130333					Cluster4					S-adenosyl-L-methionine-dependent methyltransferase, Lysine methyltransferase	Lysine methyltransferase
g5990					3.93746	0.00756452	4.61283	0.00154734	no Cluster
g5996	-5.95766	0.000629665	-4.99673	5.0653e-05	-2.86315	0.00440278	-3.26008	0.00132158	Cluster1					Mannitol dehydrogenase C-terminal domain, Mannitol dehydrogenase Rossmann domain	Mannitol dehydrogenase, C-terminal, 6-phosphogluconate dehydrogenase-like, C-terminal domain superfamily, Mannitol-1-phosphate 5-dehydrogenase, 6-phosphogluconate dehydrogenase, domain 2, NAD(P)-binding domain superfamily, Mannitol dehydrogenase, Mannitol dehydrogenase, N-terminal
g5997	-2.36846	0.0129025			-2.1057	0.012239	-2.66053	0.00155981	no Cluster					Phosphoglucose isomerase (PGI), Phosphoglucose isomerase, SIS domain 1, Phosphoglucose isomerase, C-terminal, Phosphoglucose isomerase, conserved site, Phosphoglucose isomerase, SIS domain 2	Phosphoglucose isomerase
g6002			-2.92983	0.0432018					Cluster1	CE4(111-237)	CE4+CBM18	CBM18+CE4	N	Chitin recognition protein, Polysaccharide deacetylase	Chitin-binding, type 1, Glycoside hydrolase/deacetylase, beta/alpha-barrel, Endochitinase-like superfamily, NodB homology domain, Chitin-binding, type 1, conserved site
g6006			11.2572	3.20443e-05	13.2337	3.72712e-06	11.3668	2.22176e-05	Cluster3	GH12(100-248)	GH12	GH12	Y(1-25)	Glycosyl hydrolase family 12	Glycoside hydrolase family 12, Concanavalin A-like lectin/glucanase domain superfamily, Glycoside hydrolase family 11/12
g601							-1.42877	0.0317288	Cluster5					Nucleophile aminohydrolases, N-terminal, Proteasome, subunit alpha/beta, Proteasome subunit beta 4, Proteasome beta-type subunit, conserved site, Proteasome B-type subunit	Proteasome subunit
g6022					3.5631	0.0446779	3.47154	0.0483756	no Cluster					Amino acid permease, conserved site, Amino acid/polyamine transporter I	Amino acid permease
g6029							5.97289	0.0437645	Cluster2
g6032					-2.10019	0.0488354			Cluster1					Uncharacterized alpha/beta hydrolase domain (DUF2235)	Alpha/Beta hydrolase fold, Domain of unknown function DUF2235
g6056	-5.31347	0.00467581	-5.22879	0.00219819			-3.54249	0.0212186	no Cluster
g6057	-4.64926	0.00512303	-4.24972	0.00172389	-2.92438	0.0184794			Cluster2
g6058	-6.1112	0.000175734	-4.80816	2.18294e-05	-4.45689	2.46297e-05	-4.02569	6.35285e-05	Cluster2					FAD linked oxidase, N-terminal, Delta(24)-sterol reductase, FAD-binding domain, PCMH-type, FAD-binding, type PCMH-like superfamily, FAD-binding, type PCMH, subdomain 2	FAD binding domain
g6060			9.98223	4.45145e-05	10.0361	3.20962e-05	9.92592	3.45066e-05	no Cluster					Nitronate monooxygenase, Aldolase-type TIM barrel	Nitronate monooxygenase
g6063	3.73953	0.000841078	4.2831	9.93122e-05	3.00975	0.00195433	2.0636	0.0263323	Cluster5					Ribosomal protein L38e superfamily, Ribosomal protein L38e	Ribosomal L38e protein family
g6070					3.12208	0.00558334	2.84957	0.0100067	Cluster1					Histidine phosphatase superfamily (branch 2)	Histidine phosphatase superfamily, clade-2, Histidine phosphatase superfamily
g6072					3.66217	0.00353117	4.02356	0.00161249	Cluster1					Ribosomal protein L34	Ribosomal protein L34
[truncated: 912 more rows]
