# Supplementary material for: A primary cell wall cellulose-dependent defense mechanism against vascular pathogens revealed by time-resolved dual transcriptomics
Source: BMC Biol. 2021 Aug 17;19:161. doi: 10.1186/s12915-021-01100-6 (PMC8371875; doi:10.1186/s12915-021-01100-6)
Supplement: Supplementary file 10 — Additional file 10: Table S5. Differentially expressed genes in ctl1-2 mutant compared to WT. (Sheet 1) Significant DEGs in ctl1-2 14 day-old roots compared to its WT (Col-0). Logarithmic fold-change (logFC) and corrected p-value (FDR) are presented. Genes encoding proteins containing a CAZY-domain, related with plant cell wall, or with hormone biology are highlighted in yellow, orange and green, respectively. (Sheet 2) GO-enrichment of all upregulated genes from (Sheet1) GO-ID: Gene ontology identifier, GO-term: Gene ontology descriptive term; % of associated genes: percentage of genes in that GO-term that are present in the analyzed cluster; No. of genes: absolute number of genes associated to the GO-term. [file 12915_2021_1100_MOESM10_ESM.xlsx]

## Sheet: Sheet 1
													Color code
													CAZY-domain
													Cell wall related
													hormones
AGI	logFC	FDR	Symbol	Gene description
AT1G02930	1.9124	0.01366	ATGST1	Glutathione S-transferase F6 [Source:UniProtKB/Swiss-Prot;Acc:P42760]
AT1G05850	-7.77464	6.7167e-08	ATCTL1	Chitinase-like protein 1 [Source:UniProtKB/Swiss-Prot;Acc:Q9MA41]
AT1G06160	2.23797	0.00786679	ERF94/ORA59	Ethylene-responsive transcription factor ERF094 [Source:UniProtKB/Swiss-Prot;Acc:Q9LND1]
AT1G15520	3.54335	0.01366	ABCG40	ABC transporter G family member 40 [Source:UniProtKB/Swiss-Prot;Acc:Q9M9E1]
AT1G17710	2.9666	0.00380152	AtPEPC1	Inorganic pyrophosphatase 2 [Source:UniProtKB/Swiss-Prot;Acc:Q9FZ62]
AT1G19670	1.83598	0.00610765	ATCLH1	Chlorophyllase-1 [Source:UniProtKB/Swiss-Prot;Acc:O22527]
AT1G34510	1.64515	0.047741	-	Peroxidase 8 [Source:UniProtKB/Swiss-Prot;Acc:Q9LNL0]
AT1G52030	2.47573	0.00358658	F-ATMBP	Myrosinase-binding protein 2 [Source:UniProtKB/Swiss-Prot;Acc:Q9SAV1]
AT1G52400	2.13568	0.0456904	ATBG1	Beta-D-glucopyranosyl abscisate beta-glucosidase [Source:UniProtKB/Swiss-Prot;Acc:Q9SE50]
AT1G53480	-4.51952	7.40495e-05	ATMRD1	mto 1 responding down 1 [Source:TAIR;Acc:AT1G53480]
AT1G54020	4.49291	0.00111217	-	GDSL esterase/lipase At1g54020 [Source:UniProtKB/Swiss-Prot;Acc:Q9C5N8]
AT1G59950	4.71985	0.00358658	-	NAD(P)-linked oxidoreductase superfamily protein [Source:TAIR;Acc:AT1G59950]
AT1G72260	5.64486	0.0369263	THI2.1	Thionin-2.1 [Source:UniProtKB/Swiss-Prot;Acc:Q42596]
AT1G73010	1.98278	0.0279233	AtPPsPase1	Inorganic pyrophosphatase 1 [Source:UniProtKB/Swiss-Prot;Acc:Q67YC0]
AT2G01422	-7.39172	0.0377238	-	other_RNA; unkown
AT2G24850	3.45555	0.00102263	TAT	Probable aminotransferase TAT3 [Source:UniProtKB/Swiss-Prot;Acc:Q9SK47]
AT2G29350	2.74046	0.032347	SAG13	Senescence-associated protein 13 [Source:UniProtKB/Swiss-Prot;Acc:Q9ZW18]
AT2G30770	3.62986	0.0380511	CYP71A13	cytochrome P450, family 71, subfamily A, polypeptide 13 [Source:TAIR;Acc:AT2G30770]
AT2G39030	6.35374	2.12558e-06	NATA1	L-ornithine N5-acetyltransferase NATA1 [Source:UniProtKB/Swiss-Prot;Acc:Q9ZV05]
AT2G41231	3.11952	0.0252264	-	unknown protein. [Source:TAIR;Acc:AT2G41231]
AT2G41240	3.23643	0.00358658	BHLH100	Transcription factor bHLH100 [Source:UniProtKB/Swiss-Prot;Acc:Q9ZVB5]
AT2G42250	-1.84442	0.0279233	CYP712A1	cytochrome P450, family 712, subfamily A, polypeptide 1 [Source:TAIR;Acc:AT2G42250]
AT2G43530	1.53717	0.0137139	-	Scorpion toxin-like knottin superfamily protein [Source:TAIR;Acc:AT2G43530]
AT3G04720	2.18354	0.000726681	AtPR4	Hevein-like preproprotein [Source:UniProtKB/Swiss-Prot;Acc:P43082]
AT3G09922	3.28633	0.00610765	ATIPS1	induced by phosphate starvation1 [Source:TAIR;Acc:AT3G09922]
AT3G09940	1.7066	0.0345006	ATMDAR3	Probable monodehydroascorbate reductase, cytoplasmic isoform 1 [Source:UniProtKB/Swiss-Prot;Acc:Q9SR59]
AT3G16530	1.99973	0.00358658	-	Lectin-like protein At3g16530 [Source:UniProtKB/Swiss-Prot;Acc:Q9LK72]
AT3G23550	3.20945	0.000352288	-	MATE efflux family protein LAL5 [Source:UniProtKB/Swiss-Prot;Acc:Q9LUH3]
AT3G25760	1.89974	0.0252109	AOC1	Allene oxide cyclase 1, chloroplastic [Source:UniProtKB/Swiss-Prot;Acc:Q9LS03]
AT3G25770	1.48291	0.0444071	AOC2	Allene oxide cyclase 2, chloroplastic [Source:UniProtKB/Swiss-Prot;Acc:Q9LS02]
AT3G28580	2.23996	0.0198344	-	P-loop containing nucleoside triphosphate hydrolases superfamily protein [Source:TAIR;Acc:AT3G28580]
AT3G28930	1.51694	0.0307007	AIG2	Protein AIG2 [Source:UniProtKB/Swiss-Prot;Acc:P54121]
AT3G42658	-2.26896	0.0369263	SADHU3-2	transposable element gene [Source:TAIR;Acc:AT3G42658]
AT3G44860	2.64784	0.011231	FAMT	farnesoic acid carboxyl-O-methyltransferase [Source:TAIR;Acc:AT3G44860]
AT3G44870	4.61713	0.00111217	-	S-adenosyl-L-methionine-dependent methyltransferases superfamily protein [Source:TAIR;Acc:AT3G44870]
AT3G49110	1.83058	0.011231	ATPCA	Peroxidase 33 [Source:UniProtKB/Swiss-Prot;Acc:P24101]
AT3G49620	4.16804	2.03778e-05	DIN11	Probable 2-oxoglutarate-dependent dioxygenase DIN11 [Source:UniProtKB/Swiss-Prot;Acc:Q8H113]
AT4G02520	1.72773	0.0136911	ATGSTF2	Glutathione S-transferase F2 [Source:UniProtKB/Swiss-Prot;Acc:P46422]
AT4G08770	2.54818	0.00102263	PRX37	Peroxidase 37 [Source:UniProtKB/Swiss-Prot;Acc:Q9LDN9]
AT4G16260	1.48791	0.0337439	-	Glycosyl hydrolase superfamily protein [Source:TAIR;Acc:AT4G16260]
AT4G18250	1.99666	0.0326664	-	receptor serine/threonine kinase, putative [Source:TAIR;Acc:AT4G18250]
AT4G21680	2.90101	0.0102177	NRT1.8	Protein NRT1/ PTR FAMILY 7.2 [Source:UniProtKB/Swiss-Prot;Acc:Q8GXN2]
AT4G23600	1.64964	0.0217263	CORI3	Cystine lyase CORI3 [Source:UniProtKB/Swiss-Prot;Acc:Q9SUR6]
AT4G24350	1.8117	0.00988935	-	Phosphorylase superfamily protein [Source:TAIR;Acc:AT4G24350]
AT5G05340	2.11373	0.0346014	PRX52	Peroxidase 52 [Source:UniProtKB/Swiss-Prot;Acc:Q9FLC0]
AT5G19110	2.04629	0.0197038	-	Eukaryotic aspartyl protease family protein [Source:TAIR;Acc:AT5G19110]
AT5G20790	2.18209	0.0235153	-	unknown protein; FUNCTIONS IN: molecular_function unknown; INVOLVED IN: biological_process unknown; LOCATED IN: endomembrane system; EXPRESSED IN: 11 plant structures; EXPRESSED DURING: LP.04 four leaves visible, 4 anthesis, petal differentiation an /.../nsion stage; BEST Arabidopsis thaliana protein match is: unknown protein (TAIR:AT3G43110.1); Has 30201 Blast hits to 17322 proteins in 780 speci…
AT5G35935	3.26156	0.01366	-	transposable element gene [Source:TAIR;Acc:AT5G35935]
AT5G44430	6.98906	0.011231	PDF1.2c	Defensin-like protein 17 [Source:UniProtKB/Swiss-Prot;Acc:Q9FI22]
AT5G61160	4.86315	0.0105863	AACT1	Agmatine coumaroyltransferase [Source:UniProtKB/Swiss-Prot;Acc:Q9FNP9]

## Sheet: Sheet 2
GOID	GOTerm	Term PValue Corrected with Bonferroni step down	% Associated Genes	No. Genes	Associated Genes
GO:0002239	response to oomycetes	0.000357368	3.57143	4	[ABCG40, AT3G16530, AT3G23550, GSTF2]
GO:0009404	toxin metabolic process	0.000573237	4.91803	3	[CYP71A13, GSTF2, GSTF6]
GO:0009611	response to wounding	3.20992e-05	2.5	6	[AT4G24350, CORI3, FAMT, MBP2, ORA59, TAT3]
GO:0009753	response to jasmonic acid	1.61807e-07	3.05344	8	[ABCG40, CORI3, FAMT, MDHAR, NATA1, ORA59, TAT3, THI2.1]
GO:0009620	response to fungus	3.33654e-08	2.27273	10	[AT2G43530, AT4G16260, BGLU18, CLH1, CYP71A13, FAMT, MDHAR, PDF1.2c, PR4, PRXCA]
GO:0050832	defense response to fungus	1.27507e-06	2.31884	8	[AT2G43530, AT4G16260, BGLU18, CLH1, CYP71A13, PDF1.2c, PR4, PRXCA]
GO:0098754	detoxification	3.3946e-05	2.51046	6	[AT1G34510, GSTF2, GSTF6, PRX52, PRXCA, Prx37]
GO:0009636	response to toxic substance	4.35692e-06	2.55474	7	[AT1G34510, CORI3, GSTF2, GSTF6, PRX52, PRXCA, Prx37]
GO:0072593	reactive oxygen species metabolic process	0.000316375	2.03046	4	[AT1G34510, PRX52, PRXCA, Prx37]
GO:1990748	cellular detoxification	0.000617736	2.27273	4	[AT1G34510, PRX52, PRXCA, Prx37]
GO:0016684	oxidoreductase activity, acting on peroxide as acceptor	0.000396452	3.1746	4	[AT1G34510, PRX52, PRXCA, Prx37]
GO:0042743	hydrogen peroxide metabolic process	0.000394553	3.38983	4	[AT1G34510, PRX52, PRXCA, Prx37]
GO:0097237	cellular response to toxic substance	0.000420843	2.25989	4	[AT1G34510, PRX52, PRXCA, Prx37]
GO:0042744	hydrogen peroxide catabolic process	0.000189048	4.30108	4	[AT1G34510, PRX52, PRXCA, Prx37]
GO:0098869	cellular oxidant detoxification	0.000697275	2.51572	4	[AT1G34510, PRX52, PRXCA, Prx37]
GO:0016209	antioxidant activity	0.000651351	2.68456	4	[AT1G34510, PRX52, PRXCA, Prx37]
GO:0004601	peroxidase activity	0.000362479	3.36134	4	[AT1G34510, PRX52, PRXCA, Prx37]
