# Supplementary material for: A primary cell wall cellulose-dependent defense mechanism against vascular pathogens revealed by time-resolved dual transcriptomics
Source: BMC Biol. 2021 Aug 17;19:161. doi: 10.1186/s12915-021-01100-6 (PMC8371875; doi:10.1186/s12915-021-01100-6)
Supplement: Supplementary file 13 — Additional file 13: Table S7. Comparison of published Arabidopsis root-Fo5176 transcriptomic studies. All published Arabidopsis root DEGs in response to Fo5176 (Chen et al. (2dpt) [12] and Lyons et al. (1dpt and 6dpt) [13]) were compared to the DEGs we obtained in our study. Genes highlighted in grey are identified as DEGs in our transcriptomic. Cell wall- and hormone-related DEGs reported in any of the previous studies and ours are highlighted in orange and green, respectively. [file 12915_2021_1100_MOESM13_ESM.xlsx]

## Sheet: allgenes
																						Color code
																						Not present in our study
																						Cell wall related
	Lyons et al., root		Chen et al.		This Transcriptome																	Hormone-related
	1DPT	6DPT	2DPT		0DPT		1DPT		2DPT		3DPT		4DPT		6DPT
AGI	F1/M1Roots	F6/M6Roots	Fold Change	T-test	logFC_0dpt	FDR_0dpt	logFC_1dpt	FDR_1dpt	logFC_2dpt	FDR_2dpt	logFC_3dpt	FDR_3dpt	logFC_4dpt	FDR_4dpt	logFC_6dpt	FDR_6dpt	Gene Symbol	Gene description
AT1G02220		1.44673									3.73885	9.23441e-06	4.25526	4.98851e-07			ANAC003	NAC domain-containing protein 3 [Source:UniProtKB/Swiss-Prot;Acc:Q5PP28]
AT1G02640	0.642451	0.769198															ATBXL2	Probable beta-D-xylosidase 2 [Source:UniProtKB/Swiss-Prot;Acc:Q94KD8]
AT1G03220	0.0787202	2.03									3.61938	2.09803e-08	4.59374	7.42344e-11	2.17108	0.000691939	-	Eukaryotic aspartyl protease family protein [Source:TAIR;Acc:AT1G03220]
AT1G03495			0.549989	0.0492													-	Coumaroyl-CoA:anthocyanidin 3-O-glucoside-6''-O-coumaroyltransferase 2 [Source:UniProtKB/Swiss-Prot;Acc:Q9LR73]
AT1G04270			1.58	0.019													RPS15	40S ribosomal protein S15-1 [Source:UniProtKB/Swiss-Prot;Acc:Q08112]
AT1G04610		3									-4.55774	0.0095817					YUC3	Probable indole-3-pyruvate monooxygenase YUCCA3 [Source:UniProtKB/Swiss-Prot;Acc:O23024]
AT1G06460			0.604244	0.0193													ACD31.2	alpha-crystallin domain 32.1 [Source:TAIR;Acc:AT1G06460]
AT1G06680	2.06989	0.486567															OE23	Oxygen-evolving enhancer protein 2-1, chloroplastic [Source:UniProtKB/Swiss-Prot;Acc:Q42029]
AT1G08380	2.48322																PSAO	Photosystem I subunit O [Source:UniProtKB/Swiss-Prot;Acc:Q949Q5]
AT1G08970		0.100873															HAP5C	Nuclear transcription factor Y subunit C-9 [Source:UniProtKB/Swiss-Prot;Acc:Q8L4B2]
AT1G12200	1.3										2.56342	2.6844e-06	2.47429	4.89003e-06	1.77966	0.00358202	FMO	Flavin-containing monooxygenase FMO GS-OX-like 2 [Source:UniProtKB/Swiss-Prot;Acc:Q9FWW9]
AT1G13510			1.55	0.001													-	Protein of unknown function (DUF1262) [Source:TAIR;Acc:AT1G13510]
AT1G14890			0.649907	0.0327									-1.56204	0.0254495	-3.44433	0.000987019	-	Plant invertase/pectin methylesterase inhibitor superfamily protein [Source:TAIR;Acc:AT1G14890]
AT1G16260			0.581192	0.014													-	Wall-associated receptor kinase-like 8 [Source:UniProtKB/Swiss-Prot;Acc:Q9SA25]
AT1G17380		9.3									3.88989	0.000575124	5.06621	2.30586e-05			JAZ5	Protein TIFY 11A [Source:UniProtKB/Swiss-Prot;Acc:Q9LDU5]
AT1G19180	1.6	6.2									3.45368	0.00171879	3.19394	0.0031824			JAZ1	Protein TIFY 10A [Source:UniProtKB/Swiss-Prot;Acc:Q9LMA8]
AT1G19220		0.4															ARF11	Auxin response factor 19 [Source:UniProtKB/Swiss-Prot;Acc:Q8RYC8]
AT1G19530			0.660343	0.0364					1.94529	0.00587144	2.28002	9.64168e-05			1.61055	0.0157071	-	unknown protein; FUNCTIONS IN: molecular_function unknown; INVOLVED IN: N-terminal protein myristoylation, anaerobic respiration; LOCATED IN: cellular_component unknown; EXPRESSED IN: leaf apex, inflorescence meristem, hypocotyl, root, flower; EXPRE /.../URING: petal differentiation and expansion stage; Has 47 Blast hits to 47 proteins in 13 species: Archae - 0; Bacteria - 0; Metazoa - 0; Fungi -…
AT1G19610		0.7									4.74381	4.83146e-07	4.38786	5.8788e-06			LCR78	Defensin-like protein 19 [Source:UniProtKB/Swiss-Prot;Acc:P82787]
AT1G19850		0.3															ARF5	Auxin response factor 5 [Source:UniProtKB/Swiss-Prot;Acc:P93024]
AT1G19960			0.624686	0.048							-7.49397	0.029422					-	BEST Arabidopsis thaliana protein match is: transmembrane receptors (TAIR:AT2G32140.1); Has 41 Blast hits to 41 proteins in 17 species: Archae - 0; Bacteria - 2; Metazoa - 23; Fungi - 0; Plants - 11; Viruses - 0; Other Eukaryotes - 5 (source: NCBI BLink). [Source:TAIR;Acc:AT1G19960]
AT1G20510		3.4															OPCL1	4-coumarate--CoA ligase-like 5 [Source:UniProtKB/Swiss-Prot;Acc:Q84P21]
AT1G20620			0.533436	0.046													ATCAT3	Catalase-3 [Source:UniProtKB/Swiss-Prot;Acc:Q42547]
AT1G21528		8.60209	1.56	0.005													-	unknown protein; Has 2 Blast hits to 2 proteins in 1 species: Archae - 0; Bacteria - 0; Metazoa - 0; Fungi - 0; Plants - 2; Viruses - 0; Other Eukaryotes - 0 (source: NCBI BLink). [Source:TAIR;Acc:AT1G21528]
AT1G22190		0.0783432															RAP2.4	Ethylene-responsive transcription factor RAP2-13 [Source:UniProtKB/Swiss-Prot;Acc:Q9LM15]
AT1G23080		0.6							-2.47441	0.000514506	-3.50506	0.0005019	-2.00083	0.0434965			ATPIN7	Auxin efflux carrier component 7 [Source:UniProtKB/Swiss-Prot;Acc:Q940Y5]
AT1G24100		1.4									1.54709	0.0112955	2.11384	0.000398388			UGT74B1	UDP-glycosyltransferase 74B1 [Source:UniProtKB/Swiss-Prot;Acc:O48676]
AT1G26850		0.101852											-1.0885	0.016863	-1.93925	0.000146532	-	Probable methyltransferase PMT2 [Source:UniProtKB/Swiss-Prot;Acc:B9DFI7]
AT1G28130		0.7							-1.78606	0.00857033	-3.5608	1.41183e-06	-3.46638	3.04303e-05	-3.09117	0.000929439	GH3.17	Indole-3-acetic acid-amido synthetase GH3.17 [Source:UniProtKB/Swiss-Prot;Acc:Q9FZ87]
AT1G29490			0.48	0.034													-	Auxin-responsive protein SAUR68 [Source:UniProtKB/Swiss-Prot;Acc:Q29Q96]
AT1G29910	2.23024																AB180	Chlorophyll a-b binding protein 3, chloroplastic [Source:UniProtKB/Swiss-Prot;Acc:Q8VZ87]
AT1G29930	2.70761	0.579576	0.28	0.048													AB140	Chlorophyll a-b binding protein 1, chloroplastic [Source:UniProtKB/Swiss-Prot;Acc:P04778]
AT1G30135			1.58	0.03							7.44878	1.15213e-06	7.70567	1.00482e-06			JAZ8	Protein TIFY 5A [Source:UniProtKB/Swiss-Prot;Acc:Q8LBM2]
AT1G30380	1.97718																PSAK	Photosystem I reaction center subunit psaK, chloroplastic [Source:UniProtKB/Swiss-Prot;Acc:Q9SUI5]
AT1G30870		3.5									-9.73352	0.00127999	-4.93943	0.0221371			-	Peroxidase 7 [Source:UniProtKB/Swiss-Prot;Acc:Q9SY33]
AT1G31330	2.53735																PSAF	Photosystem I reaction center subunit III, chloroplastic [Source:UniProtKB/Swiss-Prot;Acc:Q9SHE8]
AT1G32970		57.0889															-	Subtilisin-like serine endopeptidase family protein [Source:TAIR;Acc:AT1G32970]
AT1G43160		5.1															RAP2.6	Ethylene-responsive transcription factor RAP2-6 [Source:UniProtKB/Swiss-Prot;Acc:Q7G1L2]
AT1G43640		73.0532															AtTLP5	Tubby-like F-box protein 5 [Source:UniProtKB/Swiss-Prot;Acc:Q944S3]
AT1G44350		9.3									4.05828	1.28207e-07	4.41267	1.78483e-08	2.5113	0.0284402	ILL6	IAA-amino acid hydrolase ILR1-like 6 [Source:UniProtKB/Swiss-Prot;Acc:Q8VYX0]
AT1G45191			0.616887	0.0339													BGLU1	Glycosyl hydrolase superfamily protein [Source:TAIR;Acc:AT1G45191]
AT1G48000	1.95738								1.95115	0.0219625	2.92254	5.02014e-06	2.19337	0.00114834			AtMYB112	myb domain protein 112 [Source:TAIR;Acc:AT1G48000]
AT1G48300			0.644158	0.00536							-1.39628	0.00177439	-1.10761	0.0230053			DGAT3	unknown protein; FUNCTIONS IN: molecular_function unknown; INVOLVED IN: biological_process unknown; LOCATED IN: endomembrane system; EXPRESSED IN: 24 plant structures; EXPRESSED DURING: 15 growth stages; Has 96 Blast hits to 87 proteins in 37 specie /.../hae - 0; Bacteria - 2; Metazoa - 12; Fungi - 2; Plants - 65; Viruses - 0; Other Eukaryotes - 15 (source: NCBI BLink). [Source:TAIR;Acc:AT1G48300]
AT1G48500		2.1															AtJAZ4	Protein TIFY 6A [Source:UniProtKB/Swiss-Prot;Acc:Q58G47]
AT1G49310		0.712355									-1.8669	0.03656	-2.36589	0.0145387			-	unknown protein; FUNCTIONS IN: molecular_function unknown; INVOLVED IN: biological_process unknown; LOCATED IN: endomembrane system; EXPRESSED IN: 9 plant structures; EXPRESSED DURING: LP.04 four leaves visible, petal differentiation and expansion s /.../Has 11 Blast hits to 11 proteins in 6 species: Archae - 0; Bacteria - 0; Metazoa - 0; Fungi - 0; Plants - 11; Viruses - 0; Other Eukaryotes - 0 …
AT1G49570	1.6	15															-	Peroxidase 10 [Source:UniProtKB/Swiss-Prot;Acc:Q9FX85]
AT1G49860	0.0941586																ATGSTF14	Glutathione S-transferase F14 [Source:UniProtKB/Swiss-Prot;Acc:Q9C6C8]
AT1G51760		3.1									2.7195	2.60239e-07	3.17897	4.856e-09	1.79768	0.00730906	IAR3	IAA-amino acid hydrolase ILR1-like 4 [Source:UniProtKB/Swiss-Prot;Acc:O04373]
AT1G52000		2.8															-	Jacalin-related lectin 5 [Source:UniProtKB/Swiss-Prot;Acc:Q9ZU23]
AT1G52050	0.6	2.7							-3.06487	0.00329386	-10.4495	3.33259e-05	-3.45533	0.0214573			-	Jacalin-related lectin 8 [Source:UniProtKB/Swiss-Prot;Acc:F4IB94]
AT1G52060	0.6	3.1									-9.63389	0.0183293					-	Jacalin-related lectin 9 [Source:UniProtKB/Swiss-Prot;Acc:F4IB95]
AT1G52070	0.6	5.5							-2.67749	0.0490088	-9.82753	0.002859					-	Jacalin-related lectin 10 [Source:UniProtKB/Swiss-Prot;Acc:Q8GWI7]
AT1G52100		56.5428											4.13711	0.0108417			-	Mannose-binding lectin superfamily protein [Source:TAIR;Acc:AT1G52100]
AT1G52130		4															-	Jacalin-related lectin 13 [Source:UniProtKB/Swiss-Prot;Acc:Q9ZU13]
AT1G52220			0.598628	0.05													CURT1C	Protein CURVATURE THYLAKOID 1C, chloroplastic [Source:UniProtKB/Swiss-Prot;Acc:Q9M812]
AT1G52230	2.04842																PSAH-2	Photosystem I reaction center subunit VI-2, chloroplastic [Source:UniProtKB/Swiss-Prot;Acc:Q9SUI6]
AT1G54410			0.657373	2.42e-06									-1.8069	2.18226e-05			AtHIRD11	dehydrin family protein [Source:TAIR;Acc:AT1G54410]
AT1G56650			0.646567	0.0154													ATMYB75	Transcription factor MYB75 [Source:UniProtKB/Swiss-Prot;Acc:Q9FE25]
AT1G57630		2.77857									6.07917	6.7631e-06	7.66542	2.97136e-08	3.87992	0.0119657	-	Toll-Interleukin-Resistance (TIR) domain family protein [Source:TAIR;Acc:AT1G57630]
AT1G60590			0.31	0.015													-	Pectin lyase-like superfamily protein [Source:TAIR;Acc:AT1G60590]
AT1G60950	2.11515	0.391258	0.632518	0.0396													ATFD2	Ferredoxin-2, chloroplastic [Source:UniProtKB/Swiss-Prot;Acc:P16972]
AT1G61080			1.66	0.009													-	Hydroxyproline-rich glycoprotein family protein [Source:TAIR;Acc:AT1G61080]
AT1G61190			0.44	0.013													-	Probable disease resistance protein At1g61190 [Source:UniProtKB/Swiss-Prot;Acc:O22727]
AT1G61520	1.94938																LHCA3	photosystem I light harvesting complex gene 3 [Source:TAIR;Acc:AT1G61520]
AT1G62360			0.589846	0.00624									4.73981	0.0155945			BUM	Homeobox protein SHOOT MERISTEMLESS [Source:UniProtKB/Swiss-Prot;Acc:Q38874]
AT1G64160		10.2489			3.74167	0.0129052			5.99496	3.14107e-05	8.39464	8.14209e-10	6.92139	8.29883e-09	3.92775	0.000748971	AtDIR5	Dirigent protein 5 [Source:UniProtKB/Swiss-Prot;Acc:Q9SH66]
AT1G66600		0.575952									4.60686	0.000841291	5.84407	4.76283e-05			ABO3	Probable WRKY transcription factor 63 [Source:UniProtKB/Swiss-Prot;Acc:Q9C6H5]
AT1G67740	2.44751												3.58367	0.00872253			PSBY	Photosystem II core complex proteins psbY, chloroplastic [Source:UniProtKB/Swiss-Prot;Acc:O49347]
AT1G67860			0.581303	0.0369													-	unknown protein; BEST Arabidopsis thaliana protein match is: unknown protein (TAIR:AT1G67865.1); Has 13 Blast hits to 13 proteins in 2 species: Archae - 0; Bacteria - 0; Metazoa - 0; Fungi - 0; Plants - 13; Viruses - 0; Other Eukaryotes - 0 (source: /.../BLink). [Source:TAIR;Acc:AT1G67860]
AT1G67865			0.643628	0.0228													-	unknown protein; BEST Arabidopsis thaliana protein match is: unknown protein (TAIR:AT1G67860.1); Has 13 Blast hits to 13 proteins in 2 species: Archae - 0; Bacteria - 0; Metazoa - 0; Fungi - 0; Plants - 13; Viruses - 0; Other Eukaryotes - 0 (source: /.../BLink). [Source:TAIR;Acc:AT1G67865]
AT1G70560		2.3															CKRC1	L-tryptophan--pyruvate aminotransferase 1 [Source:UniProtKB/Swiss-Prot;Acc:Q9S7N2]
AT1G70700		5.7									3.86555	4.54007e-09	4.34102	1.10871e-10	3.37063	3.85454e-06	JAZ9	Protein TIFY 7 [Source:UniProtKB/Swiss-Prot;Acc:Q8W4J8]
AT1G71695		8.7									3.23673	2.3083e-07	3.61741	2.21933e-08	3.73705	5.2243e-08	-	Peroxidase 12 [Source:UniProtKB/Swiss-Prot;Acc:Q96520]
AT1G72150	0.100267	0.46															PATL1	Patellin-1 [Source:UniProtKB/Swiss-Prot;Acc:Q56WK6]
AT1G72450	1.7	4.3									2.44798	0.000157562	2.15109	0.00184487			JAZ6	Protein TIFY 11B [Source:UniProtKB/Swiss-Prot;Acc:Q9C9E3]
AT1G72930			0.622583	0.0437									3.97768	0.00183317			AtTN10	Toll/interleukin-1 receptor-like protein [Source:UniProtKB/Swiss-Prot;Acc:Q9SSN3]
AT1G74100		1.5									1.96188	4.43362e-05	2.65721	6.3663e-08			ATSOT16	Cytosolic sulfotransferase 16 [Source:UniProtKB/Swiss-Prot;Acc:Q9C9D0]
AT1G74950		4.9							1.77812	0.0318528	2.21824	0.00058165	1.84923	0.00485315			JAZ2	Protein TIFY 10B [Source:UniProtKB/Swiss-Prot;Acc:Q9S7M2]
AT1G75590		0.766142									-6.17655	0.02932					-	SAUR-like auxin-responsive protein family [Source:TAIR;Acc:AT1G75590]
AT1G76520		2.1									2.53256	7.51345e-05	2.01112	0.00300114			-	Auxin efflux carrier family protein [Source:TAIR;Acc:AT1G76520]
AT1G78100		0.4									-1.5345	0.00643456	-3.28438	9.31937e-06	-1.88085	0.0249086	AUF1	F-box protein At1g78100 [Source:UniProtKB/Swiss-Prot;Acc:Q9C9S2]
AT1G78820		0.4															-	D-mannose binding lectin protein with Apple-like carbohydrate-binding domain [Source:TAIR;Acc:AT1G78820]
AT1G79040	2.21377																PSBR	Photosystem II 10 kDa polypeptide, chloroplastic [Source:UniProtKB/Swiss-Prot;Acc:P27202]
AT1G79245	0.0833797										1.35797	0.00996316	2.11637	1.49014e-05	1.68192	0.00299568	-	pseudogene of unknown protein [Source:TAIR;Acc:AT1G79245]
AT1G79680		11.4313									8.82872	1.83879e-11	9.74053	2.74675e-13	5.70226	2.38665e-07	ATWAKL10	Wall-associated receptor kinase-like 10 [Source:UniProtKB/Swiss-Prot;Acc:Q8VYA3]
AT2G05070	2.39363																LHCB2	photosystem II light harvesting complex gene 2.2 [Source:TAIR;Acc:AT2G05070]
AT2G05100	3.64579	0.522913															LHCB2	photosystem II light harvesting complex gene 2.1 [Source:TAIR;Acc:AT2G05100]
AT2G06050		3.8									1.41332	0.0032044	1.25409	0.0144975			AtOPR3	12-oxophytodienoate reductase 3 [Source:UniProtKB/Swiss-Prot;Acc:Q9FUP0]
AT2G14820		2.3									-2.75832	0.028328					MEL3	BTB/POZ domain-containing protein NPY2 [Source:UniProtKB/Swiss-Prot;Acc:O80970]
AT2G17040			0.641654	0.0381													anac036	NAC domain containing protein 36 [Source:TAIR;Acc:AT2G17040]
AT2G18980		2.5									-3.82981	1.2044e-06	-4.34297	4.03858e-06	-2.55801	0.00985481	-	Peroxidase 16 [Source:UniProtKB/Swiss-Prot;Acc:Q96518]
AT2G19900	2.74214	0.75															ATNADP-ME1	NADP-dependent malic enzyme 1 [Source:UniProtKB/Swiss-Prot;Acc:O82191]
AT2G20610	1.4										1.26668	0.0143101	1.6037	0.001207			ALF1	S-alkyl-thiohydroximate lyase SUR1 [Source:UniProtKB/Swiss-Prot;Acc:Q9SIV0]
AT2G21050	1.4	0.8									-3.58089	9.4948e-05					LAX2	Auxin transporter-like protein 2 [Source:UniProtKB/Swiss-Prot;Acc:Q9S836]
AT2G23050		2.1							-2.23273	0.0444638	-4.20408	0.00519826					MEL4	BTB/POZ domain-containing protein NPY4 [Source:UniProtKB/Swiss-Prot;Acc:O64814]
AT2G24180		1.32769									3.31109	4.06496e-08	3.40849	1.59194e-08			CYP71B6	Cytochrome P450 71B6 [Source:UniProtKB/Swiss-Prot;Acc:O65787]
AT2G24400		2.00161															-	SAUR-like auxin-responsive protein family [Source:TAIR;Acc:AT2G24400]
AT2G24850	1.90076	485.747											6.65326	0.000140191			TAT	Probable aminotransferase TAT3 [Source:UniProtKB/Swiss-Prot;Acc:Q9SK47]
AT2G25980		2.6									-2.83428	8.38722e-05	-2.78236	0.000696409			-	Jacalin-related lectin 20 [Source:UniProtKB/Swiss-Prot;Acc:O80998]
AT2G26370		45.1734	1.7	0.027													-	MD-2-related lipid recognition domain-containing protein [Source:TAIR;Acc:AT2G26370]
AT2G26500			0.573305	0.0252									2.84659	0.00834982			-	cytochrome b6f complex subunit (petM), putative [Source:TAIR;Acc:AT2G26500]
AT2G26740			0.569858	0.0107							1.93151	0.0282508	3.78391	8.36124e-06			ATSEH	soluble epoxide hydrolase [Source:TAIR;Acc:AT2G26740]
AT2G27710			1.54	0.006							-1.62446	0.00426299	-2.28781	5.45654e-05			-	60S acidic ribosomal protein P2-2 [Source:UniProtKB/Swiss-Prot;Acc:Q9SLF7]
AT2G28350		0.5													-3.11736	0.00869612	ARF10	Auxin response factor 10 [Source:UniProtKB/Swiss-Prot;Acc:Q9SKN5]
AT2G28450		0.084597											-2.35445	0.00317897			-	Zinc finger CCCH domain-containing protein 24 [Source:UniProtKB/Swiss-Prot;Acc:Q8L7S3]
AT2G28570	0.0980538	1.34							1.73183	0.00502939							-	unknown protein; Has 13 Blast hits to 13 proteins in 6 species: Archae - 0; Bacteria - 0; Metazoa - 0; Fungi - 0; Plants - 13; Viruses - 0; Other Eukaryotes - 0 (source: NCBI BLink). [Source:TAIR;Acc:AT2G28570]
AT2G30770	2.4	12.3									7.65482	0.000147082	11.4901	1.95016e-08	8.99344	6.03127e-05	CYP71A13	cytochrome P450, family 71, subfamily A, polypeptide 13 [Source:TAIR;Acc:AT2G30770]
AT2G31230		2.71967									1.96148	0.0027149	2.31199	0.00144025	2.2645	0.0238816	ATERF15	Ethylene-responsive transcription factor 15 [Source:UniProtKB/Swiss-Prot;Acc:Q8VYM0]
AT2G34600		3.7															JAZ7	Protein TIFY 5B [Source:UniProtKB/Swiss-Prot;Acc:O64687]
AT2G35930		2.11058									2.62492	0.000548013	3.40685	1.07257e-05			AtPUB23	E3 ubiquitin-protein ligase PUB23 [Source:UniProtKB/Swiss-Prot;Acc:Q84TG3]
AT2G36080			1.55	0.01													ABS2	B3 domain-containing protein At2g36080 [Source:UniProtKB/Swiss-Prot;Acc:Q8GYJ2]
AT2G38120		0.5											-1.46353	0.0365099	-2.43969	0.00597722	AtAUX1	Auxin transporter protein 1 [Source:UniProtKB/Swiss-Prot;Acc:Q96247]
AT2G38240	1.99392	34.0883	1.79	0.009					2.49958	0.0168672	4.64671	3.84647e-09	4.61258	1.05094e-09	3.8107	6.70468e-06	-	2-oxoglutarate (2OG) and Fe(II)-dependent oxygenase superfamily protein [Source:TAIR;Acc:AT2G38240]
AT2G39030	25.1486										8.74732	3.37397e-13	11.3746	2.41717e-18	7.15051	2.32275e-06	NATA1	L-ornithine N5-acetyltransferase NATA1 [Source:UniProtKB/Swiss-Prot;Acc:Q9ZV05]
AT2G39460			1.5	0.024							-1.33415	0.0270157	-1.80742	0.00212237			ATRPL23A	60S ribosomal protein L23a-1 [Source:UniProtKB/Swiss-Prot;Acc:Q8LD46]
AT2G41080	30.2903																-	Tetratricopeptide repeat (TPR)-like superfamily protein [Source:TAIR;Acc:AT2G41080]
AT2G42540			0.615911	0.0432													COR15	Protein COLD-REGULATED 15A, chloroplastic [Source:UniProtKB/Swiss-Prot;Acc:Q42512]
AT2G43000	2.75303										5.3641	9.66674e-07	6.59273	2.48369e-08	3.30273	0.0363794	ANAC042	Transcription factor JUNGBRUNNEN 1 [Source:UniProtKB/Swiss-Prot;Acc:Q9SK55]
AT2G43010			0.510826	0.00185													AtPIF4	Transcription factor PIF4 [Source:UniProtKB/Swiss-Prot;Acc:Q8W2F3]
AT2G43510	2.2	2.6									6.35476	1.39883e-05	8.56561	6.82583e-08	7.56491	2.48215e-06	ATTI1	Defensin-like protein 195 [Source:UniProtKB/Swiss-Prot;Acc:Q42328]
AT2G43530		12.3															-	Scorpion toxin-like knottin superfamily protein [Source:TAIR;Acc:AT2G43530]
AT2G45210		0.212613															SAG201	Auxin-responsive protein SAUR36 [Source:UniProtKB/Swiss-Prot;Acc:O22150]
AT2G46370		4.3									-1.30841	0.00957803	-2.50779	6.50998e-06	-1.899	0.00372611	AtGH3.11/JAR1	Jasmonic acid-amido synthetase JAR1 [Source:UniProtKB/Swiss-Prot;Acc:Q9SKE2]
AT2G47400			0.517007	0.00342													CP12	Calvin cycle protein CP12-1, chloroplastic [Source:UniProtKB/Swiss-Prot;Acc:O22914]
AT3G01190	0.4	2.4									-4.11121	1.36782e-09	-3.14527	4.37257e-07	-1.86597	0.00457713	-	Peroxidase 27 [Source:UniProtKB/Swiss-Prot;Acc:Q43735]
AT3G01970		2.85405							2.43097	0.00540531	3.80205	3.89896e-07	3.67322	5.9058e-07	2.77429	0.000318312	ATWRKY45	Probable WRKY transcription factor 45 [Source:UniProtKB/Swiss-Prot;Acc:Q9S763]
AT3G02480	2.94828	0.79															-	Late embryogenesis abundant protein (LEA) family protein [Source:TAIR;Acc:AT3G02480]
AT3G03670		3.3							4.94106	0.00919957	6.03112	0.0001686	4.38276	0.00267006			-	Peroxidase 28 [Source:UniProtKB/Swiss-Prot;Acc:Q9SS67]
AT3G04184	9.22768																-	unknown protein; Has 30201 Blast hits to 17322 proteins in 780 species: Archae - 12; Bacteria - 1396; Metazoa - 17338; Fungi - 3422; Plants - 5037; Viruses - 0; Other Eukaryotes - 2996 (source: NCBI BLink). [Source:TAIR;Acc:AT3G04184]
AT3G04220		1.63595									3.48549	0.00859487	4.75255	0.000347241	5.411	0.000515804	-	Disease resistance protein (TIR-NBS-LRR class) family [Source:TAIR;Acc:AT3G04220]
AT3G07520			0.502792	0.00051													ATGLR1.4	Glutamate receptor 1.4 [Source:UniProtKB/Swiss-Prot;Acc:Q8LGN1]
AT3G10040	0.549243	1.66205									4.93637	5.22562e-06	4.72423	1.45492e-05	5.14832	1.61436e-05	-	sequence-specific DNA binding transcription factors [Source:TAIR;Acc:AT3G10040]
AT3G12500	1.9	2.7									2.89743	0.0293546	3.98541	0.00248425			ATHCHIB	Basic endochitinase B [Source:UniProtKB/Swiss-Prot;Acc:P19171]
AT3G12630		0.0742282											1.88808	6.07141e-05	1.72029	0.00108963	SAP5	Zinc finger A20 and AN1 domain-containing stress-associated protein 5 [Source:UniProtKB/Swiss-Prot;Acc:Q9LHJ8]
AT3G12830		0.409629															SAUR72	Auxin-responsive protein SAUR72 [Source:UniProtKB/Swiss-Prot;Acc:Q9LTV3]
AT3G15450	0.621386								1.4877	0.015511	1.78829	0.000215677	1.26616	0.0151258			-	Aluminium induced protein with YGL and LRDR motifs [Source:TAIR;Acc:AT3G15450]
AT3G16140	2.18576	0.619988															PSAH-1	Photosystem I reaction center subunit VI-1, chloroplastic [Source:UniProtKB/Swiss-Prot;Acc:Q9SUI7]
AT3G16450	1.5	1.8															JAL33	Jacalin-related lectin 33 [Source:UniProtKB/Swiss-Prot;Acc:O04311]
AT3G16500		0.4															IAA26	Auxin-responsive protein IAA26 [Source:UniProtKB/Swiss-Prot;Acc:Q8LAL2]
AT3G16770			0.4	0.017													ATEBP	Ethylene-responsive transcription factor RAP2-3 [Source:UniProtKB/Swiss-Prot;Acc:P42736]
AT3G17860		3.6									2.24161	0.00027221	2.03065	0.0011123			JAI3	Protein TIFY 6B [Source:UniProtKB/Swiss-Prot;Acc:Q9LVI4]
AT3G18035		0.0806026															HON4	winged-helix DNA-binding transcription factor family protein [Source:TAIR;Acc:AT3G18035]
AT3G18080			0.614397	0.0227													BGLU44	Beta-glucosidase 44 [Source:UniProtKB/Swiss-Prot;Acc:Q9LV33]
AT3G18080			0.609972	0.0131													BGLU44	Beta-glucosidase 44 [Source:UniProtKB/Swiss-Prot;Acc:Q9LV33]
AT3G22120			0.25	0.021													CWLP	cell wall-plasma membrane linker protein [Source:TAIR;Acc:AT3G22120]
AT3G23150			0.645314	0.0408							1.66375	0.0336873					ETR2	Ethylene receptor 2 [Source:UniProtKB/Swiss-Prot;Acc:Q0WPQ2]
AT3G23250		1.5038									6.69935	3.09257e-07	8.61447	6.68587e-09	3.18345	0.016333	ATMYB15	myb domain protein 15 [Source:TAIR;Acc:AT3G23250]
AT3G23290			0.607109	0.0261													LSH4	Protein LIGHT-DEPENDENT SHORT HYPOCOTYLS 4 [Source:UniProtKB/Swiss-Prot;Acc:Q9LW68]
AT3G26165			0.575025	0.00829													CYP71B18	putative cytochrome P450. [Source:TAIR;Acc:AT3G26165]
AT3G26650	2.95398		0.48	0.045									2.58256	0.0444044			GAPA	Glyceraldehyde-3-phosphate dehydrogenase GAPA1, chloroplastic [Source:UniProtKB/Swiss-Prot;Acc:P25856]
AT3G30720	11.1731												-7.26189	0.0152358			QQS	Protein QQS [Source:UniProtKB/Swiss-Prot;Acc:Q3E7K4]
AT3G30740			1.59	0.032													-	40S ribosomal protein S25 (RPS25C), pseudogene, similar to GB:P46301 GI:1173234 40S RIBOSOMAL PROTEIN S25 from (Lycopersicon esculentum); blastp match of 75% identity and 7.2e-09 P-value to SP [Source:TAIR;Acc:AT3G30740]
AT3G44300		2.5									4.3213	1.75597e-06	3.50773	3.20855e-05			AtNIT2	Nitrilase 2 [Source:UniProtKB/Swiss-Prot;Acc:P32962]
AT3G44870		5.77976	1.66	0.005													-	S-adenosyl-L-methionine-dependent methyltransferases superfamily protein [Source:TAIR;Acc:AT3G44870]
AT3G45160			0.551351	0.0276													-	Putative membrane lipoprotein [Source:TAIR;Acc:AT3G45160]
AT3G47470	1.89982																CAB4	Chlorophyll a-b binding protein 4, chloroplastic [Source:UniProtKB/Swiss-Prot;Acc:P27521]
AT3G48360	0.707182										2.27217	2.58001e-07	1.89206	1.44164e-05	1.41705	0.00563821	ATBT2	BTB/POZ and TAZ domain-containing protein 2 [Source:UniProtKB/Swiss-Prot;Acc:Q94BN0]
AT3G48520		1.8			2.31164	0.0129052					2.83819	1.02991e-05	1.98762	0.00296443	2.34627	0.00257866	CYP94B3	Cytochrome P450 94B3 [Source:UniProtKB/Swiss-Prot;Acc:Q9SMP5]
AT3G49110	3.2	2.4									8.5097	2.00023e-09	10.1616	5.78678e-12	9.54399	6.10169e-09	ATPCA	Peroxidase 33 [Source:UniProtKB/Swiss-Prot;Acc:P24101]
AT3G50440			0.4	0.003													ATMES10	methyl esterase 10 [Source:TAIR;Acc:AT3G50440]
AT3G50500		0.0437765															SNRK2-2	Serine/threonine-protein kinase SRK2D [Source:UniProtKB/Swiss-Prot;Acc:Q39192]
AT3G50820	2.71335	0.693633															OEC33	Oxygen-evolving enhancer protein 1-2, chloroplastic [Source:UniProtKB/Swiss-Prot;Acc:Q9S841]
AT3G51710		0.7															-	D-mannose binding lectin protein with Apple-like carbohydrate-binding domain [Source:TAIR;Acc:AT3G51710]
AT3G54260			0.627282	0.0233							-2.44067	0.00228881	-2.19437	0.0283344			TBL36	Protein trichome birefringence-like 36 [Source:UniProtKB/Swiss-Prot;Acc:Q940H3]
AT3G55970	2.4527	92.9455	2.66	0.005							5.20158	5.52293e-05	4.90199	4.7493e-06			ATJRG21	jasmonate-regulated gene 21 [Source:TAIR;Acc:AT3G55970]
AT3G56980		1.74231									-2.31044	0.0239298	-3.27429	0.0124192			BHLH039	Transcription factor ORG3 [Source:UniProtKB/Swiss-Prot;Acc:Q9M1K0]
AT3G59930		2.4									-2.66185	0.00236055	-3.82397	0.000277863	-2.69412	0.0254942	-	Defensin-like protein 206 [Source:UniProtKB/Swiss-Prot;Acc:Q94JR6]
AT3G61400		57.7751							3.37145	0.0258021							-	1-aminocyclopropane-1-carboxylate oxidase homolog 8 [Source:UniProtKB/Swiss-Prot;Acc:Q9M2C4]
AT3G61470	2.3956																LHCA2	photosystem I light harvesting complex gene 2 [Source:TAIR;Acc:AT3G61470]
AT3G61490			0.629811	0.02							-2.22758	0.000517251	-1.52811	0.0241079	-3.19013	0.00389372	-	Pectin lyase-like superfamily protein [Source:TAIR;Acc:AT3G61490]
AT3G61830		0.5									-1.83347	0.0298912	-7.73576	0.00246421			ARF18	Auxin response factor 18 [Source:UniProtKB/Swiss-Prot;Acc:Q9C5W9]
AT3G62100		0.7															IAA30	Auxin-responsive protein IAA30 [Source:UniProtKB/Swiss-Prot;Acc:Q9M1R4]
AT3G62600	0.0597388														-1.36707	0.0439522	ATERDJ3B	DnaJ protein ERDJ3B [Source:UniProtKB/Swiss-Prot;Acc:Q9LZK5]
AT3G62760			1.55	0.007													ATGSTF13	Glutathione S-transferase F13 [Source:UniProtKB/Swiss-Prot;Acc:Q9LZI9]
AT4G00780			0.543723	0.0173													-	TRAF-like family protein [Source:TAIR;Acc:AT4G00780]
AT4G01985	11.0756	2.44															-	unknown protein; FUNCTIONS IN: molecular_function unknown; INVOLVED IN: biological_process unknown; LOCATED IN: endomembrane system; Has 35333 Blast hits to 34131 proteins in 2444 species: Archae - 798; Bacteria - 22429; Metazoa - 974; Fungi - 991; /.../ - 531; Viruses - 0; Other Eukaryotes - 9610 (source: NCBI BLink). [Source:TAIR;Acc:AT4G01985]
AT4G02680		0.0241368											-2.46785	0.000759589	-2.85202	0.00985481	EOL1	ETO1-like protein 1 [Source:UniProtKB/Swiss-Prot;Acc:Q9ZQX6]
AT4G03280			0.544346	0.0238									1.90022	0.021184			PETC	Cytochrome b6-f complex iron-sulfur subunit, chloroplastic [Source:UniProtKB/Swiss-Prot;Acc:Q9ZR03]
AT4G04640	2.10588	0.702638															ATPC1	ATP synthase gamma chain 1, chloroplastic [Source:UniProtKB/Swiss-Prot;Acc:Q01908]
AT4G07742			0.569883	0.00788													-	transposable element gene [Source:TAIR;Acc:AT4G07742]
AT4G08150			0.565811	0.0179													BP	Homeobox protein knotted-1-like 1 [Source:UniProtKB/Swiss-Prot;Acc:P46639]
AT4G08570		0.76															-	Heavy metal transport/detoxification superfamily protein [Source:TAIR;Acc:AT4G08570]
AT4G08770	1.9	7.1									4.66382	9.70602e-10	5.09152	1.0918e-10	2.90345	6.74341e-05	Prx37	Peroxidase 37 [Source:UniProtKB/Swiss-Prot;Acc:Q9LDN9]
AT4G08780		4.3									4.48443	4.72212e-07	4.70973	1.91444e-07			-	Peroxidase 38 [Source:UniProtKB/Swiss-Prot;Acc:Q9LDA4]
AT4G09650	1.58131																ATPD	ATP synthase subunit delta, chloroplastic [Source:UniProtKB/Swiss-Prot;Acc:Q9SSS9]
AT4G11170	0.566397	1.59885									7.06815	1.27032e-05	6.00262	3.24475e-06			RMG1	Putative disease resistance protein At4g11170 [Source:UniProtKB/Swiss-Prot;Acc:O82500]
AT4G11290		2.9															-	Peroxidase 39 [Source:UniProtKB/Swiss-Prot;Acc:Q9SUT2]
AT4G12470			0.551555	0.0267													AZI1	pEARLI1-like lipid transfer protein 1 [Source:UniProtKB/Swiss-Prot;Acc:Q9SU35]
AT4G12800	2.40889																PSAL	Photosystem I reaction center subunit XI, chloroplastic [Source:UniProtKB/Swiss-Prot;Acc:Q9SUI4]
AT4G13770		2.1									-4.39532	0.00792385	-7.65407	0.0399167			CYP83A1	Cytochrome P450 83A1 [Source:UniProtKB/Swiss-Prot;Acc:P48421]
AT4G14550		2.5													2.68124	0.00130588	IAA14	Auxin-responsive protein IAA14 [Source:UniProtKB/Swiss-Prot;Acc:Q38832]
AT4G15100		97.343															scpl30	Putative serine carboxypeptidase-like 30 [Source:UniProtKB/Swiss-Prot;Acc:O23364]
AT4G16760		2.3									1.73123	8.04941e-06	1.28899	0.00217944			ACX1	Peroxisomal acyl-coenzyme A oxidase 1 [Source:UniProtKB/Swiss-Prot;Acc:O65202]
AT4G17788	24.2363	0.79															MIR160	MIR160/MIR160B; miRNA [Source:TAIR;Acc:AT4G17788]
AT4G19230		1.99123									2.75497	0.0312806	2.85562	0.0469069			CYP707A1	Abscisic acid 8'-hydroxylase 1 [Source:UniProtKB/Swiss-Prot;Acc:Q949P1]
AT4G22212		6.5									-3.50597	3.78221e-06	-3.70991	2.80427e-06	-1.72397	0.0304382	-	Defensin-like protein 98 [Source:UniProtKB/Swiss-Prot;Acc:Q94AZ8]
AT4G22214	2.3	38.7															-	Defensin-like protein 99 [Source:UniProtKB/Swiss-Prot;Acc:Q7X6T3]
AT4G22230		2.5									-5.66874	0.00018567	-3.17517	0.0146122	-10.0358	0.0075737	-	Defensin-like protein 96 [Source:UniProtKB/Swiss-Prot;Acc:Q8L7G7]
AT4G22235		4.4									-6.34566	0.000173363	-9.60804	0.00329941			-	Defensin-like protein 95 [Source:UniProtKB/Swiss-Prot;Acc:Q6NMS3]
AT4G22485			0.634187	0.0134													-	Bifunctional inhibitor/lipid-transfer protein/seed storage 2S albumin superfamily protein [Source:TAIR;Acc:AT4G22485]
AT4G22610	2.08197	16.1353	2.14	0.024													-	Bifunctional inhibitor/lipid-transfer protein/seed storage 2S albumin superfamily protein [Source:TAIR;Acc:AT4G22610]
AT4G22690			0.606099	0.024							4.79322	0.00140374	8.18666	3.41616e-06			CYP706A1	cytochrome P450, family 706, subfamily A, polypeptide 1 [Source:TAIR;Acc:AT4G22690]
AT4G23400	0.0916891										-3.34127	1.36081e-08	-2.34902	1.33118e-05			PIP1;5	Probable aquaporin PIP1-5 [Source:UniProtKB/Swiss-Prot;Acc:Q8LAA6]
AT4G26010	0.6	3									-9.4383	7.05361e-05	-3.79104	0.00787422			-	Peroxidase 44 [Source:UniProtKB/Swiss-Prot;Acc:Q93V93]
AT4G27260		0.6															GH3.5	Indole-3-acetic acid-amido synthetase GH3.5 [Source:UniProtKB/Swiss-Prot;Acc:O81829]
AT4G28720		2.4															YUC8	Probable indole-3-pyruvate monooxygenase YUCCA8 [Source:UniProtKB/Swiss-Prot;Acc:Q9SVU0]
AT4G29080			0.644194	0.0287													IAA27	Auxin-responsive protein IAA27 [Source:UniProtKB/Swiss-Prot;Acc:Q9ZSY8]
AT4G30170		2.6															-	Peroxidase 45 [Source:UniProtKB/Swiss-Prot;Acc:Q96522]
AT4G31320		5.29382									-7.69489	0.0254716					-	SAUR-like auxin-responsive protein family [Source:TAIR;Acc:AT4G31320]
AT4G33980	0.628861	1.7818									1.78028	0.000347072	1.77855	0.000354694	1.7068	0.00256095	-	BEST Arabidopsis thaliana protein match is: cold regulated gene 27 (TAIR:AT5G42900.2); Has 30201 Blast hits to 17322 proteins in 780 species: Archae - 12; Bacteria - 1396; Metazoa - 17338; Fungi - 3422; Plants - 5037; Viruses - 0; Other Eukaryotes - /.../(source: NCBI BLink). [Source:TAIR;Acc:AT4G33980]
AT4G34590	1.39898	2.15667															ATB2	G-box binding factor 6 [Source:TAIR;Acc:AT4G34590]
AT4G34760		0.748156															-	SAUR-like auxin-responsive protein family [Source:TAIR;Acc:AT4G34760]
AT4G36850	1.97558	0.700882															-	PQ-loop repeat family protein / transmembrane family protein [Source:TAIR;Acc:AT4G36850]
AT4G37220		1.93563									2.23109	0.00143606					-	Cold-regulated 413 plasma membrane protein 4 [Source:UniProtKB/Swiss-Prot;Acc:O23164]
AT4G37430		2.63378															CYP81F1	Cytochrome P450 81F1 [Source:UniProtKB/Swiss-Prot;Acc:O65790]
AT4G37550			0.65215	0.00173													-	Acetamidase/Formamidase family protein [Source:TAIR;Acc:AT4G37550]
AT4G37590		0.3															MEL1	BTB/POZ domain-containing protein NPY5 [Source:UniProtKB/Swiss-Prot;Acc:Q0WL52]
AT4G37710		91.2529									11.1974	1.70873e-08	11.1916	1.10425e-09	7.44983	1.77578e-05	-	VQ motif-containing protein 29 [Source:UniProtKB/Swiss-Prot;Acc:Q9SZG3]
AT4G39510			0.597944	0.0239													CYP96A12	cytochrome P450, family 96, subfamily A, polypeptide 12 [Source:TAIR;Acc:AT4G39510]
AT5G02160			0.647267	0.0321													-	unknown protein; FUNCTIONS IN: molecular_function unknown; INVOLVED IN: biological_process unknown; LOCATED IN: chloroplast thylakoid membrane; EXPRESSED IN: 23 plant structures; EXPRESSED DURING: 13 growth stages; Has 121 Blast hits to 121 proteins /.../ species: Archae - 0; Bacteria - 0; Metazoa - 0; Fungi - 0; Plants - 121; Viruses - 0; Other Eukaryotes - 0 (source: NCBI BLink). [Source:TAIR;A…
AT5G05340		2									5.67969	0.00840916	6.88366	3.31552e-05			PRX52	Peroxidase 52 [Source:UniProtKB/Swiss-Prot;Acc:Q9FLC0]
AT5G05730		3.9									5.07505	3.89185e-09	6.52063	2.41409e-11	3.08723	0.000411374	AMT1	Anthranilate synthase alpha subunit 1, chloroplastic [Source:UniProtKB/Swiss-Prot;Acc:P32068]
AT5G06720		2.6									2.92876	0.0215656					ATPA2	Peroxidase 53 [Source:UniProtKB/Swiss-Prot;Acc:Q42578]
AT5G06730	2.1	4									3.98315	7.60009e-06	5.68186	1.02442e-09			-	Peroxidase 54 [Source:UniProtKB/Swiss-Prot;Acc:Q9FG34]
AT5G06870		16									3.8836	0.00313621	6.68669	5.07862e-05			ATPGIP2	Polygalacturonase inhibitor 2 [Source:UniProtKB/Swiss-Prot;Acc:Q9M5J8]
AT5G07990			0.618349	0.0122													CYP75B1	Flavonoid 3'-monooxygenase [Source:UniProtKB/Swiss-Prot;Acc:Q9SD85]
AT5G09530			0.645874	0.0281													PELPK1	hydroxyproline-rich glycoprotein family protein [Source:TAIR;Acc:AT5G09530]
AT5G13010	0.11825																EMB3011	RNA helicase family protein [Source:TAIR;Acc:AT5G13010]
AT5G13080		5.83255									3.349	1.65109e-07	3.3125	3.18107e-07			ATWRKY75	Probable WRKY transcription factor 75 [Source:UniProtKB/Swiss-Prot;Acc:Q9FYA2]
AT5G13220	2.11788	72.4645									5.32217	6.5924e-06	4.59715	7.59179e-05			JAS1	Protein TIFY 9 [Source:UniProtKB/Swiss-Prot;Acc:Q93ZM9]
AT5G13370	2.1	2.8									2.28212	0.000245906	2.65989	4.30492e-05	2.27287	0.00817888	-	Auxin-responsive GH3 family protein [Source:TAIR;Acc:AT5G13370]
AT5G13930			0.4	0.02													ATCHS	Chalcone synthase [Source:UniProtKB/Swiss-Prot;Acc:P13114]
AT5G14070		0.661378											-7.26739	0.00671727			ROXY2	Glutaredoxin-C8 [Source:UniProtKB/Swiss-Prot;Acc:Q8LF89]
AT5G14780			0.653543	0.0485							1.34648	0.0140431					FDH	Formate dehydrogenase, mitochondrial [Source:UniProtKB/Swiss-Prot;Acc:Q9S7E4]
AT5G15960	8.25611	0.73			3.82888	0.0119335											KIN1	Stress-induced protein KIN1 [Source:UniProtKB/Swiss-Prot;Acc:P18612]
AT5G17220	12.5837		0.24	0.02													ATGSTF12	Glutathione S-transferase F12 [Source:UniProtKB/Swiss-Prot;Acc:Q9FE46]
AT5G17820		2.4									-4.26505	1.48565e-07	-3.39907	1.22229e-05	-2.81906	0.000814484	-	Peroxidase 57 [Source:UniProtKB/Swiss-Prot;Acc:Q43729]
AT5G19110		46.0688	1.73	0.018	3.02507	0.0165259					2.2549	0.0106881					-	Eukaryotic aspartyl protease family protein [Source:TAIR;Acc:AT5G19110]
AT5G19140			0.605907	0.0408							1.97412	0.000270292	3.95646	1.45177e-10	2.82353	1.56579e-06	AILP1	Aluminium induced protein with YGL and LRDR motifs [Source:TAIR;Acc:AT5G19140]
AT5G19890	1.5	7.4															-	Peroxidase 59 [Source:UniProtKB/Swiss-Prot;Acc:Q39034]
AT5G19940			0.624277	0.046									1.41528	0.0302518	2.20068	0.00156643	-	Probable plastid-lipid-associated protein 8, chloroplastic [Source:UniProtKB/Swiss-Prot;Acc:Q941D3]
AT5G20810		2.30607															-	SAUR-like auxin-responsive protein family [Source:TAIR;Acc:AT5G20810]
AT5G24070		5.6															-	Probable peroxidase 61 [Source:UniProtKB/Swiss-Prot;Acc:Q9FLV5]
AT5G24470	0.616604										1.37423	0.0128563					APRR5	pseudo-response regulator 5 [Source:TAIR;Acc:AT5G24470]
AT5G24770	2	2											4.30906	0.0205634			ATVSP2	Vegetative storage protein 2 [Source:UniProtKB/Swiss-Prot;Acc:O82122]
AT5G24780	2.1	2															ATVSP1	Vegetative storage protein 1 [Source:UniProtKB/Swiss-Prot;Acc:O49195]
AT5G25890	1.4	0.1											-1.27807	0.0064557			IAA28	Auxin-responsive protein IAA28 [Source:UniProtKB/Swiss-Prot;Acc:Q9XFM0]
AT5G25980			0.36	0.004													BGLU37	Myrosinase 2 [Source:UniProtKB/Swiss-Prot;Acc:Q9C5C2]
AT5G26000	1.42006	0.397815	0.4	0.042													AtTGG1	Myrosinase 1 [Source:UniProtKB/Swiss-Prot;Acc:P37702]
AT5G26070			1.54	0.009													-	hydroxyproline-rich glycoprotein family protein [Source:TAIR;Acc:AT5G26070]
AT5G28490			0.550221	0.00617													LSH1	Protein LIGHT-DEPENDENT SHORT HYPOCOTYLS 1 [Source:UniProtKB/Swiss-Prot;Acc:Q6NNI3]
AT5G28520	8.82924	4.5															-	Jacalin-related lectin 40 [Source:UniProtKB/Swiss-Prot;Acc:Q9LKR6]
AT5G35210	0.129881																PTM	metalloendopeptidases;zinc ion binding;DNA binding [Source:TAIR;Acc:AT5G35210]
AT5G35940		56.4294															-	Jacalin-related lectin 41 [Source:UniProtKB/Swiss-Prot;Acc:Q9FGC5]
AT5G37020		0.4									-1.5929	0.0237289	-2.31828	0.0243769			ARF8	Auxin response factor 8 [Source:UniProtKB/Swiss-Prot;Acc:Q9FGV1]
AT5G38540		2.5															-	Jacalin-related lectin 43 [Source:UniProtKB/Swiss-Prot;Acc:Q9FFW7]
AT5G38550		2.2															-	Jacalin-related lectin 44 [Source:UniProtKB/Swiss-Prot;Acc:Q9FFW6]
AT5G42800	15.862																DFR	Dihydroflavonol-4-reductase [Source:UniProtKB/Swiss-Prot;Acc:P51102]
AT5G43700		0.7									-2.40718	4.10373e-07	-1.84448	0.000217545	-2.42366	0.000102684	ATAUX2-11	Auxin-responsive protein IAA4 [Source:UniProtKB/Swiss-Prot;Acc:P33077]
AT5G46110	2.68406	0.579037	0.42	0.03													APE2	Triose phosphate/phosphate translocator TPT, chloroplastic [Source:UniProtKB/Swiss-Prot;Acc:Q9ZSR7]
AT5G47110	1.88137	0.729914															LIL3:2	Chlorophyll A-B binding family protein [Source:TAIR;Acc:AT5G47110]
AT5G48485			0.3	0.029													DIR1	Putative lipid-transfer protein DIR1 [Source:UniProtKB/Swiss-Prot;Acc:Q8W453]
AT5G49300		0.622127															GATA16	GATA transcription factor 16 [Source:UniProtKB/Swiss-Prot;Acc:Q9FJ10]
AT5G49870		2															-	Jacalin-related lectin 48 [Source:UniProtKB/Swiss-Prot;Acc:Q9LTY2]
AT5G50510			0.621775	0.0203													-	Molecular chaperone Hsp40/DnaJ family protein [Source:TAIR;Acc:AT5G50510]
AT5G51200		0.104879															EMB3142	Nuclear pore complex protein NUP205 [Source:UniProtKB/Swiss-Prot;Acc:F4KBW6]
AT5G53160		0.0974644									1.40137	0.00611069			1.42984	0.0149907	PYL8	Abscisic acid receptor PYL8 [Source:UniProtKB/Swiss-Prot;Acc:Q9FGM1]
AT5G53820			0.597083	0.00729													-	Late embryogenesis abundant protein (LEA) family protein [Source:TAIR;Acc:AT5G53820]
AT5G54770			0.53201	0.0425													THI1	Thiamine thiazole synthase, chloroplastic [Source:UniProtKB/Swiss-Prot;Acc:Q38814]
AT5G54960			0.611359	0.0291							3.10719	1.34603e-07	2.69346	2.00711e-06	3.50704	2.97917e-08	PDC2	Pyruvate decarboxylase 2 [Source:UniProtKB/Swiss-Prot;Acc:Q9FFT4]
AT5G57090		2.6									-2.90022	0.000492045	-2.42355	0.0125217	-4.20022	0.0154862	AGR	Auxin efflux carrier component 2 [Source:UniProtKB/Swiss-Prot;Acc:Q9LU77]
AT5G59305			0.629429	0.0286													-	CLAVATA3/ESR (CLE)-related protein 46 [Source:UniProtKB/Swiss-Prot;Acc:Q8LDN4]
AT5G62000		0.4															ARF1-BP	Auxin response factor 2 [Source:UniProtKB/Swiss-Prot;Acc:Q94JM3]
AT5G62350			0.608609	0.00154									-3.38727	0.00110588	-2.50328	0.0391478	-	Plant invertase/pectin methylesterase inhibitor superfamily protein [Source:TAIR;Acc:AT5G62350]
AT5G62630		0.158668	0.49	0.02													HIPL2	HIPL2 protein [Source:UniProtKB/Swiss-Prot;Acc:Q94F08]
AT5G63595	0	1.56															ATFLS4	Probable flavonol synthase 4 [Source:UniProtKB/Swiss-Prot;Acc:F4KAS1]
AT5G63660		2.3							-1.76659	0.0415366	-9.74677	6.52385e-06	-9.32989	0.000641834			LCR74	Defensin-like protein 6 [Source:UniProtKB/Swiss-Prot;Acc:Q9FFP8]
AT5G64110			0.656942	0.0297					2.56034	0.0278143							-	Peroxidase 70 [Source:UniProtKB/Swiss-Prot;Acc:Q9FMI7]
AT5G64810		2.12612									3.90515	0.00177684	3.47732	0.010029			ATWRKY51	Probable WRKY transcription factor 51 [Source:UniProtKB/Swiss-Prot;Acc:Q93WU9]
AT5G64840		0.0823793									1.84427	0.00583015	1.74734	0.0102054			ABCF5	ABC transporter F family member 5 [Source:UniProtKB/Swiss-Prot;Acc:Q9LV93]
AT5G65670		0.3											-1.10133	0.0259278	-1.17213	0.0341856	IAA9	Auxin-responsive protein IAA9 [Source:UniProtKB/Swiss-Prot;Acc:Q38827]
AT5G66190			0.618341	0.0437													ATLFNR1	Ferredoxin--NADP reductase, leaf isozyme 1, chloroplastic [Source:UniProtKB/Swiss-Prot;Acc:Q9FKW6]
AT5G66570	2.03225	0.583192															MSP-1	Oxygen-evolving enhancer protein 1-1, chloroplastic [Source:UniProtKB/Swiss-Prot;Acc:P23321]
AT5G67340		1.94984									5.04096	3.28897e-09	4.5022	1.67288e-08			-	U-box domain-containing protein 2 [Source:UniProtKB/Swiss-Prot;Acc:Q5XEZ8]
AT5G67440		0.4															MEL2	BTB/POZ domain-containing protein NPY3 [Source:UniProtKB/Swiss-Prot;Acc:Q9FN09]
